# Supplementary material for: N6-Methyladenosine on Key Messenger RNAs Governs Reproductive Development and Metabolic Adaptation in Human Blood Fluke
Source: Research (Wash D C). 2026 Jul 1;9:1328. doi: 10.34133/research.1328 (PMC13319631; doi:10.34133/research.1328)
Supplement: Supplementary 1 — Figs. S1 to S9 Tables S1 to S5 Videos S1 and S2 [file research.1328.f1.zip]

Archive with 8 entries (8 files):
- Supplementary_Figs information-20260616.docx
- Table S1.xlsx
- Table S2.xlsx
- Table S3.xlsx
- Table S4.xls
- Table S5.xlsx
- Video 1-Worm motility in Mettl3 KD males.avi
- Video 2-Worm motility in control siRNA treated males.avi
