# Supplementary material for: N6-Methyladenosine on Key Messenger RNAs Governs Reproductive Development and Metabolic Adaptation in Human Blood Fluke
Source: Research (Wash D C). 2026 Jul 1;9:1328. doi: 10.34133/research.1328 (PMC13319631; doi:10.34133/research.1328)
Supplement: Supplementary 1 — Figs. S1 to S9 Tables S1 to S5 Videos S1 and S2 [file research.1328.f1.zip › Table S1.xlsx]

## Sheet: Sheet2
		Table S1 The list of siRNA sequences and primers used in the present study
Primers	Names	Forward （5'-3'）	Reverse （5'-3'）	Proposes
	EWB00_003714	TCGCTCTCCCTTTTTCCGTC	GGCGTATTGGCTTGTAACGG	MeRIP-qPCR
	EWB00_005569	AGGTCAAAGAAAGGGGCCAA	TGCTGTTGAATGAAACGAACGA	MeRIP-qPCR
	EWB00_009236	TCGAATGTCGCCATCCAACA	CAGCTCCATTAGCGAAACGC	MeRIP-qPCR
	Mettl3	TGGTACTCGCACTGAATGCT	TGAACAGTCGCCGAGAGATT	qPCR
	Mettl14	CGGCTGCTTTTCTTAAGGGG	TCAGCTCACGTAATTTGGGAT	qPCR
	EWB00_007982	TGCCTGGGAATTGGAATGGT	CGGTGTGTTTATGCGACAGT	qPCR/MeRIP-qPCR
	EWB00_003455	AAGGGGGCGTTGTGAAGATA	CGACGCACTAATGAAAGCCA	MeRIP-qPCR
	EWB00_004781	GGATTTGGACCGACATCAGC	ACAGAGCCAAGAAAGGAGGT	MeRIP-qPCR
	EWB00_006975	TAGCCCCATCTGTCAGTGAG	ACCACAATCACTCCCCAACT	MeRIP-qPCR
	NADH	CGAGGACCTAACAGCAGAGG	TCCGAACGAACTTTGAATCC	qPCR
	Mettl3	TGGTACTCGCACTGAATGCT	TAATACGACTCACTATAGGAGTCTGCTGTAGTTGCGCT (T7 promoter underline)	WISH
	Mettl14	GCCAATGAAGATATCGAAGGCG	TAATACGACTCACTATAGACAACGACGAAAACCCCACT (T7 promoter underline)	WISH
siRNAs	Names	Sense （5'-3'）	Antisense （5'-3'）
	Mettl3
	site:1278	CGCCAUGGGAUAUACAUAUTT	AUAUGUAUAUCCCAUGGCGTT
	site 1580	GGUCUUGAUUGUGAUAUAATT	UUAUAUCACAAUCAAGACCTT
	site:1412	CGAGAGUGCUUACAUUUAUTT	AUAAAUGUAAGCACUCUCGTT
	Mettl14
	site:2109	GCCUGUCAUUACUGAAUAATT	UUAUUCAGUAAUGACAGGCTT
	site:851	GGUGCUGUAUUUGAUCAAUTT	AUUGAUCAAAUACAGCACCTT
	site:577	GAGUGCUAAUCCACAUAAUTT	AUUAUGUGGAUUAGCACUCTT
	Gu(EWB00_007982)	CCCGUCAUCUAAUUGUGAUTT	AUCACAAUUAGAUGACGGGTT
	Control siRNA	UGGCGAAUGGCCGGACACUCCTT	GGAGUGUCCGGCCAU UCGCAATT
