# Supplementary material for: N6-Methyladenosine on Key Messenger RNAs Governs Reproductive Development and Metabolic Adaptation in Human Blood Fluke
Source: Research (Wash D C). 2026 Jul 1;9:1328. doi: 10.34133/research.1328 (PMC13319631; doi:10.34133/research.1328)
Supplement: Supplementary 1 — Figs. S1 to S9 Tables S1 to S5 Videos S1 and S2 [file research.1328.f1.zip › Table S2.xlsx]

## Sheet: Female
		Table S2 The list of identified m6A peaks in females
chr	chromStart	chromEnd	geneID	RPM.IP_R1	RPM.input_R1	log2FC_R1	pvalue_R1	fdr_R1	score_R1	RPM.IP_R2	RPM.input_R2	log2FC_R2	pvalue_R2	fdr_R2	score_R2	RPM.IP_R3	RPM.input_R3	log2FC_R3	pvalue_R3	fdr_R3	score_R3
scaffold_1	20995	20996	EWB00_000003	1.416	1.301	2.491	21.57	20.648	-1.334	1.268	1.65	2.192	18.699	17.844	-1.272	1.497	1.739	2.167	20.714	19.819	-1.316
scaffold_1	20991	20992	EWB00_000003	1.571	1.301	2.525	23.37	22.424	-1.369	1.335	1.744	2.075	17.727	16.886	-1.249	1.558	1.679	2.164	20.767	19.871	-1.317
scaffold_1	20970	20971	EWB00_000003	1.905	1.301	2.634	27.854	26.853	-1.445	1.424	1.856	1.906	16.047	15.234	-1.205	1.804	1.8	2.109	21.929	21.016	-1.341
scaffold_1	20606	20607	EWB00_000003	2.266	1.5	2.569	30.883	29.85	-1.49	1.735	2.287	1.773	16.941	16.113	-1.229	1.989	2.083	1.931	20.821	19.924	-1.319
scaffold_1	20583	20584	EWB00_000003	2.601	1.662	2.674	37.42	36.322	-1.573	2.114	2.194	2.176	27.35	26.386	-1.437	2.296	2.326	2.033	25.903	24.939	-1.413
scaffold_1	20532	20533	EWB00_000003	2.652	1.391	3.462	56.699	55.451	-1.754	2.18	1.669	3.108	48.574	47.422	-1.686	2.501	1.578	3.204	52.531	51.321	-1.72
scaffold_1	20501	20502	EWB00_000003	2.111	1.391	3.227	44.682	43.522	-1.65	1.958	1.969	2.796	40.564	39.474	-1.608	1.558	1.396	2.784	30.714	29.697	-1.487
scaffold_1	20492	20493	EWB00_000003	1.983	1.662	2.954	39.676	38.559	-1.599	2.203	1.912	3.067	50.894	49.725	-1.707	1.476	1.416	2.751	29.486	28.481	-1.47
scaffold_1	20370	20371	EWB00_000003	6.437	1.409	4.771	100	100	-2.155	6.319	2.175	4.304	100	100	-2.207	6.007	2.002	4.169	100	100	-2.133
scaffold_1	20361	20362	EWB00_000003	6.849	1.446	4.613	100	100	-2.141	6.719	2.006	4.316	100	100	-2.191	6.745	1.942	4.18	100	100	-2.138
scaffold_1	19645	19646	EWB00_000003	12.334	1.084	5.536	100	100	-2.236	11.28	1.744	4.924	100	100	-2.302	12.609	2.083	4.649	100	100	-2.303
scaffold_1	19602	19603	EWB00_000003	14.342	1.084	5.34	100	100	-2.212	12.838	1.35	5.004	100	100	-2.228	14.208	1.153	5.264	100	100	-2.188
scaffold_1	19583	19584	EWB00_000003	15.964	1.554	4.832	100	100	-2.269	14.907	1.912	4.535	100	100	-2.283	15.91	2.245	4.32	100	100	-2.281
scaffold_1	19554	19555	EWB00_000003	9.965	1.536	4.077	100	100	-2.089	9.901	1.406	4.265	100	100	-2.092	10.723	2.023	3.808	100	100	-2.11
scaffold_1	19515	19516	EWB00_000003	9.63	1.337	4.095	100	100	-2.041	9.812	1.387	4.085	100	100	-2.049	10.374	2.023	3.622	100	100	-2.065
scaffold_1	19470	19471	EWB00_000003	9.347	1.409	3.608	88.888	87.454	-1.949	9.456	1.387	3.459	80.371	79.028	-1.905	10.149	1.982	3.233	90.898	89.461	-1.959
scaffold_100	20133	20134	EWB00_000008	1.777	1.518	1.842	14.711	13.897	-1.168	1.958	1.462	2.176	21.815	20.917	-1.339	1.763	1.659	1.729	14.384	13.589	-1.158
scaffold_100	18746	18747	EWB00_000008	2.549	2.223	2.065	25.84	24.863	-1.412	2.492	1.762	2.554	36.275	35.223	-1.56	2.378	1.699	2.378	30.218	29.206	-1.48
scaffold_100	18636	18637	EWB00_000008	3.296	1.5	3.389	61.958	60.676	-1.792	2.937	1.331	3.602	64.121	62.866	-1.807	3.096	1.375	3.442	59.578	58.319	-1.775
scaffold_100	18586	18587	EWB00_000008	2.884	1.428	3.325	55.044	53.807	-1.741	2.514	0.975	3.883	57.638	56.424	-1.761	2.583	1.133	3.517	51.625	50.422	-1.713
scaffold_100	18064	18065	EWB00_000008	2.755	0.506	4.87	56.511	55.264	-1.752	2.915	1.387	3.696	69.029	67.746	-1.839	2.87	0.587	4.728	57.643	56.398	-1.761
scaffold_100	18018	18019	EWB00_000008	1.468	0.416	4.52	36.431	35.342	-1.561	1.513	0.731	3.912	41.114	40.02	-1.614	1.312	0.769	3.463	31.296	30.272	-1.495
scaffold_100	17871	17872	EWB00_000008	2.549	0.145	6.84	37.64	36.54	-1.576	2.625	0.581	5.039	66.671	65.402	-1.824	2.645	0.344	5.634	51.329	50.128	-1.71
scaffold_100	17818	17819	EWB00_000008	3.193	0.343	5.47	53.026	51.803	-1.724	3.96	0.881	4.628	84.793	83.427	-1.928	3.342	0.405	5.318	54.159	52.937	-1.734
scaffold_100	17706	17707	EWB00_000008	5.382	0.596	4.599	64.526	63.226	-1.81	6.341	0.806	4.486	80.134	78.792	-1.904	5.495	0.728	4.364	64.683	63.392	-1.811
scaffold_100	17675	17676	EWB00_000008	5.974	0.542	4.708	63.063	61.774	-1.8	6.786	0.956	4.09	77.921	76.591	-1.892	5.823	0.87	4.007	64.183	62.895	-1.807
scaffold_100	17654	17655	EWB00_000008	6.772	0.416	5.641	71.875	70.531	-1.857	7.231	1.237	4.302	100	100	-2.032	6.663	0.87	4.578	84.728	83.323	-1.928
scaffold_100	17620	17621	EWB00_000008	7.287	0.47	5.619	80.121	78.731	-1.904	7.52	1.05	4.656	100	100	-2.043	7.012	0.748	4.918	85.94	84.529	-1.934
scaffold_100	17504	17505	EWB00_000008	8.6	0.831	5.239	100	100	-2.07	8.432	1.031	5.086	100	100	-2.119	8.447	1.497	4.39	100	100	-2.107
scaffold_100	17493	17494	EWB00_000008	8.677	0.976	5.073	100	100	-2.103	8.588	1.144	5.022	100	100	-2.147	8.652	1.497	4.477	100	100	-2.125
scaffold_100	17393	17394	EWB00_000008	3.837	0.94	3.897	62.709	61.422	-1.797	4.45	1.087	4.087	80.023	78.682	-1.903	4.141	1.032	3.899	66.207	64.905	-1.821
scaffold_100	17280	17281	EWB00_000008	6.077	0.94	4.118	77.074	75.701	-1.887	6.608	1.275	3.885	88.812	87.427	-1.948	6.766	0.688	4.746	74.112	72.764	-1.87
scaffold_100	17143	17144	EWB00_000008	11.098	0.777	4.753	93.877	92.417	-1.973	11.258	1.237	3.941	96.303	94.883	-1.984	11.912	0.526	5.419	77.928	76.559	-1.892
scaffold_100	17090	17091	EWB00_000008	10.995	1.066	4.613	100	100	-2.068	10.969	1.5	4.133	100	100	-2.095	11.789	0.587	5.593	91.802	90.362	-1.963
scaffold_100	17083	17084	EWB00_000008	11.021	1.066	4.704	100	100	-2.085	10.991	1.5	4.261	100	100	-2.121	11.789	0.748	5.332	100	100	-2.021
scaffold_100	15408	15409	EWB00_000008	2.111	1.771	2.174	23.423	22.477	-1.37	1.936	1.931	2.116	23.444	22.526	-1.37	2.214	1.719	2.311	27.939	26.953	-1.446
scaffold_100	15349	15350	EWB00_000008	1.983	1.789	2.016	19.733	18.838	-1.295	2.114	2.119	2.051	24.054	23.128	-1.381	2.009	1.679	2.152	23.126	22.198	-1.364
scaffold_100	15246	15247	EWB00_000008	3.038	2.295	2.325	36.007	34.921	-1.556	2.759	3.487	1.775	25.882	24.934	-1.413	2.604	2.892	1.794	23.995	23.056	-1.38
scaffold_100	15227	15228	EWB00_000008	2.987	1.97	2.575	40.391	39.267	-1.606	2.781	3.637	1.784	26.689	25.732	-1.426	2.604	3.175	1.712	22.87	21.945	-1.359
scaffold_100	14430	14431	EWB00_000008	1.957	2.837	1.332	10.706	9.973	-1.03	2.158	3.093	1.535	16.332	15.514	-1.213	2.194	2.205	1.886	21.426	20.521	-1.331
scaffold_100	14388	14389	EWB00_000008	2.034	2.801	1.303	10.492	9.764	-1.021	2.114	2.925	1.467	14.548	13.761	-1.163	2.255	2.366	1.721	18.877	18.009	-1.276
scaffold_100	14013	14014	EWB00_000008	1.699	1.536	2.726	30.268	29.241	-1.481	1.735	2.512	2.231	27.048	26.087	-1.432	1.866	2.285	2.291	29.064	28.065	-1.463
scaffold_100	13886	13887	EWB00_000008	2.214	0.904	3.547	43.031	41.885	-1.634	2.025	1.65	2.756	36.951	35.893	-1.568	1.845	1.497	2.574	29.525	28.52	-1.47
scaffold_100	13881	13882	EWB00_000008	2.189	0.922	3.222	36.021	34.935	-1.557	2.025	1.575	2.534	30.729	29.729	-1.488	1.886	1.274	2.564	27.091	26.114	-1.433
scaffold_100	13849	13850	EWB00_000008	2.369	0.777	3.223	33.244	32.186	-1.522	2.336	1.144	2.785	32.712	31.692	-1.515	2.05	0.809	2.982	27.951	26.965	-1.446
scaffold_100	13811	13812	EWB00_000008	2.42	0.741	3.274	33.42	32.36	-1.524	2.447	0.937	3.079	35.492	34.447	-1.55	2.071	0.728	3.099	28.046	27.058	-1.448
scaffold_100	13793	13794	EWB00_000008	2.395	0.542	3.807	35.802	34.719	-1.554	2.403	0.731	3.532	38.805	37.731	-1.589	2.009	0.506	3.68	29.606	28.6	-1.471
scaffold_100	73547	73548	EWB00_000009	1.596	1.012	2.578	21.794	20.869	-1.338	1.268	1.462	1.907	13.786	13.013	-1.139	1.497	0.627	3.201	24.675	23.727	-1.392
scaffold_100	73560	73561	EWB00_000009	1.648	0.922	2.812	24.841	23.876	-1.395	1.424	1.237	2.374	20.483	19.603	-1.311	1.579	0.728	3.115	26.263	25.296	-1.419
scaffold_100	73565	73566	EWB00_000009	1.648	0.849	2.985	26.618	25.631	-1.425	1.424	1.237	2.433	21.445	20.552	-1.331	1.579	0.728	3.168	27.13	26.153	-1.433
scaffold_100	73689	73690	EWB00_000009	2.034	1.319	3.104	39.667	38.55	-1.598	1.713	1.181	3.212	38.805	37.73	-1.589	1.681	0.971	3.282	35.518	34.45	-1.55
scaffold_100	75413	75414	EWB00_000009	1.107	1.319	2.116	13.927	13.127	-1.144	1.09	1.162	2.479	18.909	18.051	-1.277	1.087	1.153	2.298	16.458	15.628	-1.216
scaffold_100	215687	215688	EWB00_000012	4.455	9.487	0.83	10.573	9.842	-1.024	4.027	9.862	0.821	10.693	9.98	-1.029	4.1	8.515	0.891	12.501	11.742	-1.097
scaffold_100	215755	215756	EWB00_000012	5.047	7.246	1.561	34.983	33.907	-1.544	4.227	8.587	1.266	23.852	22.929	-1.378	4.162	7.807	1.198	21.318	20.414	-1.329
scaffold_100	215803	215804	EWB00_000012	3.553	9.722	1.128	15.901	15.066	-1.201	3.271	11.343	0.971	12.902	12.145	-1.111	3.198	10.153	0.918	11.703	10.961	-1.068
scaffold_100	220400	220401	EWB00_000012	2.755	8.041	1.204	14.345	13.537	-1.157	2.403	7.162	1.321	16.669	15.845	-1.222	2.358	5.461	1.518	20.772	19.876	-1.317
scaffold_100	220792	220793	EWB00_000012	5.073	3.198	1.622	27.015	26.024	-1.432	5.807	2.025	2.339	45.161	44.035	-1.655	5.843	2.164	2.392	48.023	46.847	-1.681
scaffold_100	220892	220893	EWB00_000012	9.888	2.638	3.196	100	100	-2.059	10.168	2.512	3.342	100	100	-2.088	9.534	2.366	3.319	100	100	-2.038
scaffold_100	220939	220940	EWB00_000012	9.424	3.65	2.529	88.544	87.112	-1.947	10.39	2.568	3.153	100	100	-2.048	9.329	2.973	2.824	94.17	92.718	-1.974
scaffold_100	220957	220958	EWB00_000012	9.373	3.777	2.472	86.325	84.904	-1.936	10.212	2.4	3.226	100	100	-2.043	9.185	3.095	2.744	91.308	89.87	-1.961
scaffold_100	488105	488106	EWB00_000017	1.442	0.054	5.674	10.794	10.059	-1.033	1.135	0.15	3.713	11.185	10.462	-1.049	1.271	0.162	3.917	12.606	11.845	-1.101
scaffold_100	487994	487995	EWB00_000017	6.54	0.849	3.711	58.584	57.323	-1.768	7.364	0.356	4.866	45.941	44.809	-1.662	6.499	1.072	3.355	54.925	53.698	-1.74
scaffold_100	487985	487986	EWB00_000017	7.132	0.831	3.867	63.163	61.873	-1.8	7.987	0.356	4.983	48.313	47.163	-1.684	7.114	1.234	3.283	59.945	58.683	-1.778
scaffold_100	487967	487968	EWB00_000017	7.184	0.831	3.877	63.559	62.266	-1.803	8.254	0.244	5.578	42.307	41.203	-1.626	7.36	1.274	3.285	61.972	60.698	-1.792
scaffold_100	487949	487950	EWB00_000017	7.853	0.651	4.359	65.474	64.17	-1.816	8.788	0.244	5.668	43.734	42.619	-1.641	7.934	1.214	3.464	66.67	65.366	-1.824
scaffold_100	487872	487873	EWB00_000017	6.952	0.361	5.183	53.776	52.548	-1.731	7.364	0.281	5.466	46.283	45.149	-1.665	6.438	0.546	4.477	53.584	52.367	-1.729
scaffold_100	434749	434750	EWB00_000017	6.926	0.632	4.878	78.571	77.19	-1.895	7.32	0.412	5.66	70.578	69.287	-1.849	6.643	0.465	5.284	64.184	62.896	-1.807
scaffold_100	434733	434734	EWB00_000017	6.772	0.651	4.805	77.954	76.576	-1.892	7.231	0.412	5.643	70.095	68.806	-1.846	6.54	0.485	5.2	64.601	63.31	-1.81
scaffold_100	402915	402916	EWB00_000017	6.257	0.687	4.707	77.616	76.24	-1.89	6.652	0.75	4.782	85.878	84.507	-1.934	6.11	0.485	5.197	64.216	62.928	-1.808
scaffold_100	400138	400139	EWB00_000017	1.905	0.488	2.806	17.59	16.727	-1.245	1.824	0.075	5.23	12.143	11.4	-1.084	1.763	0.708	2.152	13.3	12.526	-1.124
scaffold_100	349534	349535	EWB00_000017	1.442	0.488	2.766	15.863	15.029	-1.2	1.157	0.394	2.755	13.121	12.359	-1.118	1.169	0.405	2.749	12.949	12.181	-1.112
scaffold_100	344374	344375	EWB00_000017	1.262	0.867	2.012	11.489	10.738	-1.06	1.023	0.712	2.095	10.756	10.042	-1.032	1.148	0.364	3.152	15.434	14.622	-1.188
scaffold_100	330088	330089	EWB00_000017	0.953	0.759	2.144	10.658	9.926	-1.028	1.135	0.656	2.785	18.142	17.295	-1.259	1.087	0.425	3.197	17.374	16.529	-1.24
scaffold_100	537325	537326	EWB00_000021	1.854	1.807	2.176	22.074	21.145	-1.344	1.535	1.744	2.162	20.697	19.814	-1.316	1.538	1.537	2.161	19.761	18.879	-1.296
scaffold_100	537341	537342	EWB00_000021	1.648	1.644	1.977	16.652	15.804	-1.221	1.513	1.725	1.982	17.371	16.535	-1.24	1.312	1.537	1.77	12.623	11.861	-1.101
scaffold_100	537355	537356	EWB00_000021	1.88	1.554	2.303	23.247	22.302	-1.366	1.824	1.912	2.162	23.576	22.656	-1.372	1.476	1.456	2.071	17.456	16.609	-1.242
scaffold_100	538952	538953	EWB00_000021	2.781	1.265	3.165	45.935	44.765	-1.662	2.492	1.575	2.892	43.426	42.313	-1.638	2.235	1.133	3.032	36.995	35.914	-1.568
scaffold_100	539000	539001	EWB00_000021	2.472	1.265	2.941	38.033	36.929	-1.58	2.314	1.237	3.075	41.353	40.257	-1.617	2.255	0.971	3.214	37.534	36.448	-1.574
scaffold_100	539073	539074	EWB00_000021	1.493	0.958	2.724	22.843	21.904	-1.359	1.758	0.581	3.885	36.555	35.501	-1.563	1.722	0.971	2.933	28.865	27.867	-1.46
scaffold_100	539125	539126	EWB00_000021	1.545	1.229	2.641	24.618	23.656	-1.391	1.847	0.656	4.009	42.83	41.722	-1.632	1.64	1.032	2.997	30.652	29.635	-1.486
scaffold_100	539143	539144	EWB00_000021	1.674	1.138	2.924	30.007	28.983	-1.477	1.958	0.675	4.108	46.545	45.409	-1.668	1.599	0.991	3.074	31.132	30.11	-1.493
scaffold_100	539254	539255	EWB00_000021	2.163	1.138	3.179	39.483	38.367	-1.596	2.937	0.937	4.108	65.476	64.214	-1.816	2.44	0.849	3.794	48.185	47.008	-1.683
scaffold_100	543438	543439	EWB00_000021	1.262	1.283	2.004	13.428	12.638	-1.128	1.313	1.406	2.131	16.975	16.146	-1.23	1.517	0.688	3.193	26.218	25.251	-1.419
scaffold_100	544536	544537	EWB00_000021	2.008	1.337	2.898	34.764	33.691	-1.541	2.158	1.594	2.954	42.789	41.681	-1.631	1.989	0.849	3.555	40.173	39.063	-1.604
scaffold_100	544637	544638	EWB00_000021	2.008	1.5	2.953	38.09	36.985	-1.581	2.18	1.575	3.191	49.636	48.477	-1.696	1.927	1.234	3.182	40.609	39.495	-1.609
scaffold_100	558784	558785	EWB00_000022	3.759	4.518	1.069	12.258	11.491	-1.088	3.493	4.368	1.065	12.352	11.605	-1.092	4.326	4.713	1.231	18.875	18.006	-1.276
scaffold_100	558809	558810	EWB00_000022	4.094	3.957	1.521	23.633	22.684	-1.374	3.849	3.656	1.646	27.367	26.403	-1.437	4.654	3.944	1.734	34.401	33.344	-1.537
scaffold_100	558941	558942	EWB00_000022	2.008	2.331	1.981	21.283	20.365	-1.328	1.78	2.85	1.724	17.598	16.759	-1.245	2.03	3.742	1.333	13.241	12.468	-1.122
scaffold_100	581765	581766	EWB00_000022	1.699	0.885	1.977	12.733	11.957	-1.105	1.98	1.294	1.561	11.12	10.399	-1.046	1.763	1.112	1.709	11.463	10.726	-1.059
scaffold_100	582026	582027	EWB00_000022	1.159	0.56	2.567	13.91	13.111	-1.143	1.046	0.356	3.187	15.653	14.846	-1.195	1.128	0.506	2.7	14.37	13.576	-1.157
scaffold_100	582055	582056	EWB00_000022	1.468	0.452	3.08	18.548	17.67	-1.268	1.402	0.45	3.088	18.649	17.795	-1.271	1.394	0.546	2.753	16.614	15.782	-1.22
scaffold_100	582248	582249	EWB00_000022	1.571	0.614	2.734	18.374	17.499	-1.264	1.602	0.994	2.138	15.878	15.067	-1.201	1.394	0.89	2.049	12.972	12.203	-1.113
scaffold_100	582456	582457	EWB00_000022	1.416	1.229	2.288	17.954	17.086	-1.254	1.602	2.062	1.924	18.147	17.3	-1.259	1.476	1.638	1.956	16.536	15.705	-1.218
scaffold_100	582840	582841	EWB00_000022	2.034	1.464	2.09	19.587	18.694	-1.292	1.735	1.762	1.733	14.652	13.862	-1.166	1.374	0.91	2.234	15.33	14.52	-1.186
scaffold_100	582861	582862	EWB00_000022	2.189	1.681	2.146	22.727	21.79	-1.357	1.98	1.856	2.029	21.507	20.614	-1.333	1.681	1.032	2.495	21.814	20.903	-1.339
scaffold_100	582882	582883	EWB00_000022	2.343	1.518	2.494	29.806	28.784	-1.474	2.069	1.894	2.182	25.472	24.529	-1.406	1.804	1.011	2.728	26.194	25.228	-1.418
scaffold_100	779615	779616	EWB00_000028	1.21	1.771	1.647	10.202	9.48	-1.009	1.179	1.631	1.935	14.16	13.38	-1.151	1.312	1.436	2.086	16.606	15.774	-1.22
scaffold_100	779606	779607	EWB00_000028	1.39	1.753	1.862	13.83	13.032	-1.141	1.29	1.462	2.223	18.5	17.647	-1.267	1.681	1.436	2.443	25.122	24.168	-1.4
scaffold_100	779565	779566	EWB00_000028	2.42	1.409	3.033	42.458	41.317	-1.628	1.936	1.219	3.128	39.497	38.417	-1.597	2.645	1.294	3.303	50.255	49.062	-1.701
scaffold_100	778624	778625	EWB00_000028	5.047	0.885	4.175	72.942	71.592	-1.863	4.383	1.387	3.475	69.412	68.127	-1.841	4.716	0.384	5.307	53.158	51.944	-1.726
scaffold_100	795411	795412	EWB00_000029	1.39	0.416	3.168	18.234	17.361	-1.261	1.402	1.294	1.626	10.309	9.604	-1.013	1.374	0.344	3.446	18.15	17.292	-1.259
scaffold_100	794273	794274	EWB00_000029	2.214	0.379	4.798	42.076	40.938	-1.624	1.513	0.562	3.888	34.319	33.284	-1.536	1.907	0.425	4.438	36.714	35.635	-1.565
scaffold_100	794198	794199	EWB00_000029	2.626	0.741	3.965	49.537	48.34	-1.695	1.98	1.462	2.783	35.087	34.045	-1.545	2.399	0.93	3.527	44.401	43.254	-1.647
scaffold_100	794098	794099	EWB00_000029	0.798	0.885	2.219	10.987	10.248	-1.041	0.912	0.975	2.476	15.981	15.168	-1.204	0.984	0.93	2.464	16.206	15.381	-1.21
scaffold_100	793940	793941	EWB00_000029	0.85	1.156	2.283	13.117	12.333	-1.118	1.135	2.006	2.062	16.647	15.824	-1.221	1.107	1.82	1.997	15.35	14.539	-1.186
scaffold_100	793922	793923	EWB00_000029	0.85	1.175	2.232	12.648	11.873	-1.102	1.179	2.081	2.044	16.968	16.14	-1.23	1.23	1.537	2.37	21.022	20.123	-1.323
scaffold_100	793914	793915	EWB00_000029	0.824	1.175	2.238	12.469	11.697	-1.096	1.179	2.081	2.077	17.493	16.656	-1.243	1.23	1.517	2.428	21.885	20.973	-1.34
scaffold_100	791640	791641	EWB00_000029	1.184	0.398	3.828	24.168	23.212	-1.383	1.268	1.369	2.35	19.816	18.945	-1.297	1.517	0.87	3.075	28.271	27.28	-1.451
scaffold_100	791635	791636	EWB00_000029	1.184	0.47	3.702	25.179	24.21	-1.401	1.268	1.519	2.312	20.025	19.151	-1.302	1.517	0.91	3.121	29.891	28.882	-1.476
scaffold_100	791631	791632	EWB00_000029	1.184	0.47	3.645	24.441	23.481	-1.388	1.268	1.65	2.137	17.829	16.987	-1.251	1.517	0.89	3.098	29.075	28.076	-1.464
scaffold_100	789541	789542	EWB00_000029	1.287	0.867	2.995	24.327	23.369	-1.386	1.201	1.631	2.184	17.922	17.078	-1.253	1.599	1.153	2.91	30.554	29.538	-1.485
scaffold_100	789285	789286	EWB00_000029	0.798	0.398	3.145	14.576	13.764	-1.164	0.823	0.469	3.158	16.858	16.031	-1.227	0.595	0.425	2.646	10.111	9.405	-1.005
scaffold_100	788213	788214	EWB00_000029	2.034	0.867	3.045	30.354	29.326	-1.482	2.425	0.9	3.425	42.32	41.216	-1.627	1.927	1.092	2.661	26.77	25.797	-1.428
scaffold_100	788124	788125	EWB00_000029	6.308	1.12	4.207	93.083	91.627	-1.969	6.185	0.619	5.197	84.808	83.442	-1.928	5.269	1.234	3.834	77.289	75.924	-1.888
scaffold_100	788089	788090	EWB00_000029	7.004	1.482	4.005	100	100	-2.03	7.298	0.544	5.682	91.444	90.047	-1.961	6.048	1.396	3.906	90.719	89.284	-1.958
scaffold_100	788074	788075	EWB00_000029	7.158	1.464	4.054	100	100	-2.039	7.342	0.544	5.69	91.767	90.368	-1.963	6.13	1.578	3.749	92.403	90.959	-1.966
scaffold_100	828691	828692	EWB00_000030	0.721	0.199	4.338	16.838	15.988	-1.226	0.801	0.169	4.922	19.564	18.696	-1.291	0.738	0.324	3.679	16.976	16.137	-1.23
scaffold_100	828651	828652	EWB00_000030	0.85	0.253	3.887	16.827	15.977	-1.226	0.89	0.206	4.455	19.228	18.365	-1.284	0.882	0.243	4.021	17.166	16.324	-1.235
scaffold_100	828602	828603	EWB00_000030	0.824	0.379	3.147	14.395	13.587	-1.158	0.912	0.394	3.442	18.52	17.667	-1.268	0.923	0.303	3.656	17.026	16.187	-1.231
scaffold_100	849196	849197	EWB00_000031	2.06	3.126	1.878	21.507	20.586	-1.333	2.114	2.194	2.622	39.113	38.036	-1.592	1.743	2.083	2.232	25.631	24.671	-1.409
scaffold_100	849231	849232	EWB00_000031	2.163	3.524	1.876	22.959	22.019	-1.361	1.98	2.475	2.443	34.603	33.566	-1.539	1.948	2.771	2.076	26.648	25.676	-1.426
scaffold_100	849315	849316	EWB00_000031	3.013	4.265	1.867	29.909	28.885	-1.476	2.915	3.393	2.352	45.426	44.298	-1.657	2.747	3.459	2.051	34.471	33.413	-1.537
scaffold_100	849324	849325	EWB00_000031	3.013	4.228	1.879	30.205	29.179	-1.48	2.87	3.337	2.354	44.799	43.676	-1.651	2.809	3.823	1.939	32.628	31.589	-1.514
scaffold_100	849355	849356	EWB00_000031	2.395	3.578	1.616	18.605	17.726	-1.27	2.403	3.037	2.065	30.298	29.303	-1.481	2.317	3.277	1.716	21.837	20.926	-1.339
scaffold_100	849391	849392	EWB00_000031	2.034	2.909	1.512	13.928	13.128	-1.144	2.136	3.018	1.731	20.172	19.296	-1.305	2.194	2.548	1.836	21.73	20.82	-1.337
scaffold_100	849495	849496	EWB00_000031	3.502	2.421	2.616	49.748	48.549	-1.697	3.315	2.831	2.516	51.099	49.929	-1.708	3.137	1.699	2.991	52.183	50.976	-1.718
scaffold_100	849512	849513	EWB00_000031	3.605	2.223	2.618	48.39	47.201	-1.685	3.604	2.943	2.405	49.69	48.53	-1.696	3.465	1.659	3.008	53.724	52.506	-1.73
scaffold_100	849601	849602	EWB00_000031	4.171	1.699	3.217	65.845	64.538	-1.819	3.916	2.568	2.721	61.136	59.901	-1.786	4.1	2.346	2.751	59.581	58.322	-1.775
scaffold_100	849807	849808	EWB00_000031	2.395	2.186	2.327	31.176	30.139	-1.494	2.714	2.643	2.441	42.209	41.106	-1.625	2.337	1.719	2.659	37.429	36.344	-1.573
scaffold_100	849981	849982	EWB00_000031	1.571	1.572	1.973	15.876	15.041	-1.201	1.535	2.194	1.657	13.714	12.941	-1.137	1.62	2.043	1.664	14.09	13.3	-1.149
scaffold_100	872124	872125	EWB00_000031	0.927	0.542	2.293	10.191	9.469	-1.008	1.046	0.75	2.113	11.307	10.581	-1.053	1.025	0.546	2.452	12.254	11.501	-1.088
scaffold_100	872172	872173	EWB00_000031	1.828	0.163	5.009	22.308	21.376	-1.348	1.535	0.75	2.667	20.162	19.286	-1.305	1.579	0.324	3.83	21.657	20.749	-1.336
scaffold_100	872176	872177	EWB00_000031	1.828	0.108	5.594	19.429	18.539	-1.288	1.491	0.712	2.698	19.789	18.919	-1.296	1.579	0.142	5.022	18.235	17.376	-1.261
scaffold_100	872225	872226	EWB00_000031	2.858	0.506	3.701	33.439	32.379	-1.524	2.403	0.9	2.617	25.163	24.224	-1.401	2.255	0.202	4.698	22.505	21.584	-1.352
scaffold_100	872474	872475	EWB00_000031	1.493	0.343	3.501	19.663	18.769	-1.294	1.891	0.45	3.52	25.626	24.682	-1.409	1.333	0.445	2.984	16.595	15.763	-1.22
scaffold_100	873444	873445	EWB00_000031	3.038	0.108	5.362	18.478	17.602	-1.267	3.048	0.112	4.862	15.49	14.686	-1.19	4.141	0.162	5.2	23.115	22.186	-1.364
scaffold_100	873449	873450	EWB00_000031	2.858	0.108	5.343	18.302	17.428	-1.262	2.87	0.112	4.907	15.721	14.913	-1.196	3.957	0.162	5.211	23.163	22.234	-1.365
scaffold_100	873454	873455	EWB00_000031	2.704	0.108	5.333	18.191	17.32	-1.26	2.714	0.112	4.958	15.988	15.175	-1.204	3.731	0.162	5.204	23.05	22.123	-1.363
scaffold_100	873464	873465	EWB00_000031	2.832	0.108	5.744	20.963	20.05	-1.321	2.714	0.112	5.54	19.677	18.808	-1.294	3.772	0.162	5.587	26.404	25.435	-1.422
scaffold_1007	2813	2814	EWB00_000038	1.493	0.831	3.425	32.887	31.833	-1.517	1.379	1.425	2.718	27.767	26.798	-1.444	1.456	1.294	2.753	28.07	27.082	-1.448
scaffold_1007	2828	2829	EWB00_000038	1.674	1.084	3.106	32.88	31.825	-1.517	1.535	1.181	3.053	33.517	32.489	-1.525	1.702	1.153	3.051	34.315	33.259	-1.535
scaffold_1007	2870	2871	EWB00_000038	1.905	1.229	2.944	33.527	32.466	-1.525	1.824	1.012	3.366	40.02	38.935	-1.602	2.173	1.234	3.145	41.48	40.358	-1.618
scaffold_1007	3033	3034	EWB00_000038	2.317	1.391	2.656	32.026	30.98	-1.505	2.67	1.237	3.222	47.693	46.548	-1.678	2.829	0.789	3.788	47.087	45.918	-1.673
scaffold_1007	3058	3059	EWB00_000038	1.365	1.5	1.628	10.162	9.441	-1.007	1.468	1.631	1.784	13.741	12.968	-1.138	1.599	1.052	2.395	20.042	19.156	-1.302
scaffold_1007	5410	5411	EWB00_000038	1.622	1.12	2.787	26.762	25.773	-1.428	1.424	1.706	2.199	20.339	19.461	-1.308	1.825	1.092	3.012	33.3	32.255	-1.522
scaffold_1007	5441	5442	EWB00_000038	1.957	0.867	3.485	38.793	37.683	-1.589	2.091	1.387	3.109	43.292	42.181	-1.636	2.173	0.951	3.521	43.657	42.516	-1.64
scaffold_1007	5448	5449	EWB00_000038	2.111	0.867	3.708	44.99	43.827	-1.653	2.203	1.425	3.253	49.042	47.886	-1.691	2.255	1.234	3.308	46.349	45.187	-1.666
scaffold_1007	7051	7052	EWB00_000038	2.189	1.843	2.779	38.883	37.772	-1.59	2.091	1.425	3.276	48.613	47.461	-1.687	2.112	1.618	2.923	41.666	40.542	-1.62
scaffold_1007	9703	9704	EWB00_000038	2.189	1.843	2.559	33.156	32.099	-1.521	2.091	1.781	2.748	38.755	37.681	-1.588	2.173	1.618	2.753	37.574	36.487	-1.575
scaffold_1009	808	809	EWB00_000041	1.854	1.861	2.248	23.742	22.791	-1.376	1.735	3.431	1.477	13.733	12.96	-1.138	1.804	2.447	1.832	19.201	18.327	-1.283
scaffold_1009	758	759	EWB00_000041	2.214	2.819	2.077	26.374	25.39	-1.421	2.091	3.506	1.879	24.469	23.538	-1.389	2.337	2.407	2.395	36.352	35.277	-1.561
scaffold_1009	639	640	EWB00_000041	1.468	3.542	1.457	11.015	10.275	-1.042	1.446	4.162	1.305	10.154	9.453	-1.007	1.599	3.661	1.475	13.654	12.873	-1.135
scaffold_101	8636	8637	EWB00_000044	3.27	9.469	1.112	14.476	13.666	-1.161	3.271	11.193	0.955	12.483	11.734	-1.096	3.362	11.023	0.853	10.812	10.089	-1.034
scaffold_101	8669	8670	EWB00_000044	3.914	9.776	1.448	27.405	26.409	-1.438	4.272	11.38	1.485	35.063	34.022	-1.545	4.121	10.72	1.357	29.442	28.438	-1.469
scaffold_101	8679	8680	EWB00_000044	4.3	9.902	1.496	31.362	30.323	-1.496	4.405	11.793	1.443	34.2	33.167	-1.534	4.49	11.124	1.382	32.694	31.654	-1.514
scaffold_101	15013	15014	EWB00_000044	6.617	7.608	1.773	53.916	52.687	-1.732	6.296	8.08	1.812	60.111	58.882	-1.779	6.643	8.717	1.606	51.369	50.168	-1.711
scaffold_101	17184	17185	EWB00_000044	6.669	8.095	1.749	53.943	52.714	-1.732	6.719	8.662	1.864	67.81	66.534	-1.831	6.93	9.284	1.63	55.554	54.323	-1.745
scaffold_101	17510	17511	EWB00_000044	4.712	1.175	2.883	43.125	41.978	-1.635	4.65	0.994	2.917	39.051	37.975	-1.592	5.31	1.112	3.132	47.982	46.808	-1.681
scaffold_101	17535	17536	EWB00_000044	4.12	1.337	2.502	34.534	33.463	-1.538	4.316	1.444	2.271	31.12	30.116	-1.493	4.695	1.254	2.781	40.903	39.787	-1.612
scaffold_101	18006	18007	EWB00_000044	4.249	6.939	1.266	20.682	19.773	-1.316	4.361	5.249	1.904	45.157	44.031	-1.655	3.936	5.218	1.592	30.562	29.546	-1.485
scaffold_101	18375	18376	EWB00_000044	3.502	1.626	2.353	32.759	31.706	-1.515	3.204	1.631	2.237	29.762	28.772	-1.474	3.26	1.497	2.387	31.485	30.459	-1.498
scaffold_101	18386	18387	EWB00_000044	3.013	1.319	2.482	30.344	29.316	-1.482	2.915	1.612	2.179	27.16	26.198	-1.434	2.911	1.294	2.478	29.732	28.725	-1.473
scaffold_101	18509	18510	EWB00_000044	3.013	1.572	2.185	26.275	25.293	-1.42	2.848	0.694	3.3	34.103	33.07	-1.533	2.809	1.416	2.252	25.944	24.981	-1.414
scaffold_101	18537	18538	EWB00_000044	4.223	1.681	2.286	33.831	32.767	-1.529	3.716	0.862	2.926	33.709	32.68	-1.528	3.936	1.375	2.477	33.621	32.572	-1.527
scaffold_101	18546	18547	EWB00_000044	4.326	1.717	2.37	37.057	35.963	-1.569	3.894	0.862	3.122	38.549	37.477	-1.586	4.059	1.375	2.606	37.365	36.281	-1.572
scaffold_101	64504	64505	EWB00_000045	1.571	3.325	1.397	10.559	9.829	-1.024	1.379	3.243	1.442	11.134	10.412	-1.047	1.599	3.62	1.311	10.971	10.245	-1.04
scaffold_101	64401	64402	EWB00_000045	2.704	3.614	2.006	30.374	29.345	-1.482	3.159	2.831	2.783	60.754	59.521	-1.784	2.604	2.67	2.401	40.47	39.357	-1.607
scaffold_101	64382	64383	EWB00_000045	3.322	3.542	2.218	41.478	40.345	-1.618	3.782	2.4	3.173	78.377	77.044	-1.894	3.342	2.164	2.955	60.455	59.19	-1.781
scaffold_101	64354	64355	EWB00_000045	5.433	3.361	2.946	91.221	89.775	-1.96	5.94	2.419	3.757	100	100	-2.113	5.618	3.014	3.17	99.999	99.985	-2.013
scaffold_101	64331	64332	EWB00_000045	6.334	3.524	3.157	100	100	-2.06	6.919	2.194	4.174	100	100	-2.194	6.622	2.993	3.473	100	100	-2.112
scaffold_101	64300	64301	EWB00_000045	7.39	3.596	3.235	100	100	-2.114	7.876	2.287	4.187	100	100	-2.225	7.463	2.589	3.743	100	100	-2.147
scaffold_101	64201	64202	EWB00_000045	5.124	3.632	2.692	77.289	75.915	-1.888	5.629	4.05	2.878	99.998	99.958	-2.01	5.392	2.468	3.344	98.9	97.46	-1.995
scaffold_101	64171	64172	EWB00_000045	5.536	3.397	2.844	86.309	84.888	-1.936	5.918	4.556	2.723	99.688	98.527	-2	5.905	2.973	3.15	99.999	99.96	-2.011
scaffold_101	64048	64049	EWB00_000045	5.716	3.162	2.67	74.432	73.074	-1.872	4.961	4.668	2.083	54.827	53.631	-1.739	5.925	3.539	2.585	77.651	76.284	-1.89
scaffold_101	64011	64012	EWB00_000045	4.377	2.168	2.778	58.237	56.979	-1.765	3.827	2.925	2.323	47.62	46.475	-1.678	4.121	2.629	2.439	50.559	49.364	-1.704
scaffold_101	63983	63984	EWB00_000045	4.506	2.783	2.262	45.273	44.108	-1.656	3.871	3.825	1.712	30.169	29.174	-1.48	4.223	2.953	2.108	41.136	40.017	-1.614
scaffold_101	63912	63913	EWB00_000045	3.708	2.711	2.426	46.67	45.494	-1.669	3.026	2.568	2.408	42.827	41.719	-1.632	3.608	2.508	2.523	49.894	48.705	-1.698
scaffold_101	52384	52385	EWB00_000045	2.601	3.632	1.657	20.638	19.729	-1.315	2.559	3.15	2.046	31.283	30.278	-1.495	2.378	2.205	2.27	31.684	30.656	-1.501
scaffold_101	52221	52222	EWB00_000045	3.193	2.421	2.163	32.93	31.874	-1.518	3.048	1.875	2.636	43.459	42.346	-1.638	2.809	1.476	2.718	38.227	37.134	-1.582
scaffold_101	52212	52213	EWB00_000045	3.09	2.421	2.116	31.044	30.009	-1.492	3.093	2.081	2.507	41.994	40.892	-1.623	2.747	1.841	2.368	33.198	32.153	-1.521
scaffold_101	52199	52200	EWB00_000045	2.24	2.548	1.682	17.216	16.36	-1.236	2.269	1.725	2.45	31.761	30.75	-1.502	1.948	2.124	1.768	17.615	16.766	-1.246
scaffold_101	52030	52031	EWB00_000045	3.502	2.891	1.479	18.136	17.265	-1.259	3.048	3.3	1.085	10.698	9.985	-1.029	3.301	2.427	1.663	21.211	20.308	-1.327
scaffold_101	51945	51946	EWB00_000045	3.347	3.686	1.476	19.405	18.514	-1.288	2.848	3.656	1.395	17.013	16.183	-1.231	2.911	2.912	1.64	21.445	20.539	-1.331
scaffold_101	49251	49252	EWB00_000045	2.987	2.656	1.883	25.41	24.438	-1.405	2.692	2.906	1.765	23.494	22.575	-1.371	2.645	2.852	1.631	20.071	19.185	-1.303
scaffold_101	49244	49245	EWB00_000045	2.935	2.873	1.847	25.041	24.073	-1.399	2.692	2.887	1.894	26.789	25.831	-1.428	2.645	2.953	1.683	21.616	20.708	-1.335
scaffold_101	49129	49130	EWB00_000045	5.742	4.084	2.058	51.183	49.973	-1.709	5.095	3.281	2.329	57.753	56.538	-1.762	5.823	4.854	1.854	48.213	47.036	-1.683
scaffold_101	45734	45735	EWB00_000045	2.292	1.861	1.772	16.971	16.119	-1.23	2.002	2.456	1.278	10.304	9.6	-1.013	2.44	1.193	2.527	27.724	26.74	-1.443
scaffold_101	45656	45657	EWB00_000045	3.038	2.349	2.035	28.177	27.172	-1.45	2.314	2.025	2.008	23.691	22.77	-1.375	3.219	1.82	2.512	39.189	38.087	-1.593
scaffold_101	45624	45625	EWB00_000045	3.141	2.945	1.757	23.881	22.929	-1.378	2.447	3	1.522	17.082	16.251	-1.233	3.629	2.285	2.357	41.504	40.382	-1.618
scaffold_101	45601	45602	EWB00_000045	3.296	3.144	1.732	24.496	23.536	-1.389	2.714	2.775	1.784	23.601	22.681	-1.373	3.731	1.982	2.603	46.573	45.409	-1.668
scaffold_101	45576	45577	EWB00_000045	3.631	3.198	1.798	27.908	26.906	-1.446	3.137	2.868	1.884	28.624	27.646	-1.457	3.957	2.528	2.287	42.928	41.793	-1.633
scaffold_101	45526	45527	EWB00_000045	2.884	2.674	1.976	27.424	26.428	-1.438	2.648	2.662	2.046	29.735	28.745	-1.473	3.403	2.468	2.357	42.299	41.17	-1.626
scaffold_101	45504	45505	EWB00_000045	2.678	2.692	2.075	28.979	27.966	-1.462	2.336	3.206	1.831	24.176	23.249	-1.383	2.768	2.447	2.283	36.215	35.141	-1.559
scaffold_101	45481	45482	EWB00_000045	2.601	2.458	2.393	36.119	35.033	-1.558	2.314	2.531	2.387	36.435	35.381	-1.562	2.583	2.063	2.652	42.913	41.778	-1.633
scaffold_101	45350	45351	EWB00_000045	3.27	2.096	3.066	61.093	59.817	-1.786	3.515	2.081	3.381	79.436	78.098	-1.9	3.424	1.881	3.302	69.583	68.261	-1.843
scaffold_101	45269	45270	EWB00_000045	4.043	2.674	2.31	43.955	42.801	-1.643	4.272	3.075	2.35	52.535	51.355	-1.72	4.059	2.346	2.531	50.457	49.262	-1.703
scaffold_101	45228	45229	EWB00_000045	3.862	2.494	2.011	31.793	30.75	-1.502	4.094	3.393	1.72	29.614	28.625	-1.471	3.895	2.468	2.06	34.382	33.325	-1.536
scaffold_101	44084	44085	EWB00_000045	2.034	1.681	1.566	12.181	11.416	-1.086	2.002	1.594	1.654	13.769	12.996	-1.139	2.378	1.476	1.997	20.009	19.124	-1.301
scaffold_101	43993	43994	EWB00_000045	2.832	2.168	1.675	18.156	17.285	-1.259	2.937	1.275	2.529	31.417	30.41	-1.497	3.116	1.375	2.489	31.844	30.814	-1.503
scaffold_101	43919	43920	EWB00_000045	5.69	2.584	2.519	59.066	57.802	-1.771	5.095	1.875	2.891	62.334	61.091	-1.795	5.208	1.78	2.95	60.96	59.691	-1.785
scaffold_101	43836	43837	EWB00_000045	6.128	2.024	3.117	78.879	77.497	-1.897	5.985	1.631	3.509	86.136	84.764	-1.935	5.864	1.901	3.168	75.746	74.389	-1.879
scaffold_101	43751	43752	EWB00_000045	3.038	1.717	2.488	35.479	34.399	-1.55	3.115	1.781	2.622	42.12	41.017	-1.624	3.096	1.962	2.348	35.468	34.401	-1.55
scaffold_101	43663	43664	EWB00_000045	2.678	1.934	2.286	30.205	29.178	-1.48	2.759	2.194	2.325	35.464	34.418	-1.55	2.624	2.164	2.12	28.771	27.775	-1.459
scaffold_101	43621	43622	EWB00_000045	1.699	1.789	1.954	17.112	16.257	-1.233	1.936	2.119	2.1	24.021	23.095	-1.381	1.722	1.497	2.254	22.253	21.336	-1.347
scaffold_101	43504	43505	EWB00_000045	2.575	2.439	2.106	28.032	27.029	-1.448	2.781	2.006	2.701	45.44	44.312	-1.657	3.178	1.254	3.393	54.798	53.572	-1.739
scaffold_101	43432	43433	EWB00_000045	2.06	2.295	1.459	12.159	11.394	-1.085	1.891	1.669	1.936	18.344	17.494	-1.263	2.399	2.326	1.685	18.53	17.667	-1.268
scaffold_101	43418	43419	EWB00_000045	2.369	2.331	1.638	16.36	15.517	-1.214	2.203	1.706	2.123	23.714	22.793	-1.375	2.624	2.67	1.616	19.057	18.186	-1.28
scaffold_101	43391	43392	EWB00_000045	2.24	2.042	1.7	16.146	15.306	-1.208	2.203	1.744	2.031	22.038	21.138	-1.343	2.583	2.326	1.743	20.43	19.539	-1.31
scaffold_101	43358	43359	EWB00_000045	1.957	1.771	1.908	17.608	16.745	-1.246	2.091	1.631	2.294	26.233	25.281	-1.419	2.337	2.548	1.666	18.678	17.813	-1.271
scaffold_101	43351	43352	EWB00_000045	1.828	1.681	1.937	17.098	16.243	-1.233	2.091	1.612	2.37	27.762	26.794	-1.443	2.214	2.589	1.616	17.297	16.454	-1.238
scaffold_101	43308	43309	EWB00_000045	1.596	2.313	1.89	16.897	16.046	-1.228	1.758	1.837	2.561	31.397	30.391	-1.497	1.866	2.892	1.805	20.277	19.388	-1.307
scaffold_101	43255	43256	EWB00_000045	0.798	1.337	2.005	10.386	9.66	-1.016	0.912	1.406	2.273	15.6	14.794	-1.193	0.984	2.144	1.607	10.112	9.405	-1.005
scaffold_101	40510	40511	EWB00_000045	1.365	2.602	1.649	12.251	11.484	-1.088	1.535	2.269	2.202	23.631	22.711	-1.373	1.497	2.205	2.025	20.082	19.196	-1.303
scaffold_101	92782	92783	EWB00_000046	4.171	2.205	2.84	60.193	58.922	-1.78	3.426	2.175	2.769	54.508	53.314	-1.736	3.567	2.103	2.708	51.368	50.167	-1.711
scaffold_101	93052	93053	EWB00_000046	1.493	2.403	1.682	13.198	12.412	-1.121	1.491	2.494	1.83	16.891	16.064	-1.228	1.394	2.285	1.67	13.64	12.859	-1.135
scaffold_101	93648	93649	EWB00_000046	3.244	3.668	1.743	26.079	25.099	-1.416	3.538	4.275	1.84	34.576	33.539	-1.539	3.793	4.591	1.67	31.125	30.104	-1.493
scaffold_101	93659	93660	EWB00_000046	3.219	3.849	1.558	21.324	20.406	-1.329	3.56	4.762	1.575	26.839	25.88	-1.429	3.793	4.389	1.631	29.169	28.169	-1.465
scaffold_101	152307	152308	EWB00_000047	1.056	0.307	3.253	14.564	13.752	-1.163	1.224	0.15	4.601	16.752	15.927	-1.224	1.169	0.142	4.54	14.71	13.91	-1.168
scaffold_101	152311	152312	EWB00_000047	1.081	0.416	2.898	14.32	13.513	-1.156	1.246	0.15	4.688	17.387	16.552	-1.24	1.189	0.142	4.613	15.178	14.37	-1.181
scaffold_101	154972	154973	EWB00_000047	1.39	0.596	2.885	19.152	18.266	-1.282	1.669	0.187	4.969	24.143	23.217	-1.383	1.435	0.445	3.379	21.328	20.424	-1.329
scaffold_101	156722	156723	EWB00_000047	1.442	0.94	2.433	18.005	17.136	-1.255	1.669	0.412	4.011	30.014	29.021	-1.477	1.497	0.87	2.625	20.829	19.932	-1.319
scaffold_101	156753	156754	EWB00_000047	1.313	1.193	2.007	13.364	12.575	-1.126	1.513	0.581	3.434	27.643	26.675	-1.442	1.23	0.93	2.296	15.637	14.821	-1.194
scaffold_101	165773	165774	EWB00_000047	2.498	1.283	1.878	16.412	15.569	-1.215	2.225	0.787	2.253	17.004	16.175	-1.231	2.604	0.789	2.641	23.111	22.182	-1.364
scaffold_101	165784	165785	EWB00_000047	2.935	1.464	2.04	21.955	21.028	-1.342	2.425	0.862	2.439	21.456	20.563	-1.332	2.829	0.951	2.618	26.499	25.529	-1.423
scaffold_101	165820	165821	EWB00_000047	2.832	1.265	2.281	24.647	23.685	-1.392	2.314	1.125	2.114	19.108	18.247	-1.281	2.85	0.971	2.684	28.268	27.278	-1.451
scaffold_101	165829	165830	EWB00_000047	2.884	1.247	2.413	27.373	26.377	-1.437	2.47	1.031	2.46	24.636	23.703	-1.392	2.952	0.991	2.794	31.241	30.217	-1.495
scaffold_101	167592	167593	EWB00_000047	2.961	0.976	3.168	40	38.88	-1.602	2.67	0.694	3.639	40.593	39.503	-1.608	3.26	1.456	2.754	40.747	39.632	-1.61
scaffold_101	167598	167599	EWB00_000047	2.91	1.156	2.756	33.876	32.812	-1.53	2.559	0.787	3.211	34.584	33.548	-1.539	3.178	1.476	2.554	35.268	34.203	-1.547
scaffold_101	167607	167608	EWB00_000047	2.961	1.138	2.759	33.805	32.742	-1.529	2.625	0.769	3.221	34.43	33.395	-1.537	3.28	1.416	2.613	36.203	35.129	-1.559
scaffold_101	170563	170564	EWB00_000047	2.652	0.958	2.941	33.065	32.009	-1.519	2.87	0.506	4.075	40.217	39.13	-1.604	3.383	1.193	2.999	42.307	41.178	-1.626
scaffold_101	171381	171382	EWB00_000047	3.425	1.283	2.706	36.883	35.79	-1.567	3.538	1.069	3.052	42.312	41.208	-1.626	3.895	0.849	3.506	45.671	44.514	-1.66
scaffold_101	171385	171386	EWB00_000047	3.45	1.283	2.673	36.111	35.024	-1.558	3.515	1.069	2.98	40.348	39.26	-1.606	3.834	0.87	3.404	43.809	42.667	-1.642
scaffold_101	171417	171418	EWB00_000047	4.043	1.211	3.119	49.233	48.038	-1.692	3.938	1.106	3.281	51.279	50.107	-1.71	4.059	0.849	3.658	49.943	48.753	-1.698
scaffold_101	171423	171424	EWB00_000047	4.197	1.012	3.387	51.46	50.248	-1.711	4.138	0.994	3.445	52.669	51.488	-1.722	4.182	0.748	3.837	49.692	48.504	-1.696
scaffold_101	171433	171434	EWB00_000047	4.223	1.048	3.436	54.362	53.13	-1.735	4.138	0.937	3.653	56.466	55.259	-1.752	4.182	0.566	4.333	49.793	48.604	-1.697
scaffold_101	171443	171444	EWB00_000047	4.223	1.03	3.507	55.883	54.641	-1.747	4.205	1.031	3.6	59.217	57.993	-1.772	4.244	0.607	4.302	52.166	50.959	-1.717
scaffold_101	171558	171559	EWB00_000047	1.88	1.211	2.014	16.109	15.271	-1.207	1.691	0.544	3.086	22.25	21.348	-1.347	1.825	0.688	2.809	21.642	20.733	-1.335
scaffold_101	171611	171612	EWB00_000047	1.648	0.922	2.129	14.717	13.903	-1.168	1.29	0.787	2.038	11.803	11.067	-1.072	1.353	0.748	2.164	12.849	12.084	-1.109
scaffold_101	171776	171777	EWB00_000047	2.652	0.885	2.873	30.051	29.026	-1.478	2.648	0.994	2.739	30.16	29.166	-1.479	2.522	0.728	3.101	29.402	28.398	-1.468
scaffold_101	171809	171810	EWB00_000047	2.678	0.777	3.12	32.366	31.317	-1.51	2.67	0.75	3.219	33.923	32.892	-1.53	2.583	0.728	3.182	31.044	30.023	-1.492
scaffold_101	171904	171905	EWB00_000047	2.987	0.777	3.607	44.121	42.966	-1.645	2.981	1.069	3.295	46.869	45.73	-1.671	2.747	0.425	4.383	37.904	36.814	-1.579
scaffold_101	171944	171945	EWB00_000047	2.266	1.138	2.707	29.525	28.506	-1.47	2.381	0.825	3.404	39.221	38.143	-1.594	1.845	0.526	3.551	27.982	26.995	-1.447
scaffold_101	172004	172005	EWB00_000047	1.287	1.229	2.206	15.954	15.118	-1.203	1.313	1.087	2.617	22.3	21.396	-1.348	1.251	0.769	2.863	21.409	20.504	-1.331
scaffold_101	172008	172009	EWB00_000047	1.313	1.03	2.49	18.761	17.881	-1.273	1.335	1.087	2.642	22.872	21.961	-1.359	1.251	0.728	2.941	21.82	20.909	-1.339
scaffold_101	172069	172070	EWB00_000047	1.287	1.012	2.716	21.716	20.792	-1.337	1.224	1.162	2.646	22.686	21.778	-1.356	1.046	0.526	3.375	21.855	20.943	-1.34
scaffold_101	172116	172117	EWB00_000047	0.978	0.596	3.025	18.216	17.344	-1.26	0.868	0.956	2.377	14.319	13.535	-1.156	0.882	0.364	3.604	18.546	17.683	-1.268
scaffold_101	173387	173388	EWB00_000047	1.287	0.651	2.062	10.508	9.779	-1.022	2.047	0.881	2.227	17.428	16.592	-1.241	1.661	0.667	2.402	15.429	14.616	-1.188
scaffold_101	173457	173458	EWB00_000047	2.24	1.229	1.862	15.118	14.296	-1.179	2.803	0.844	2.616	25.088	24.15	-1.399	2.645	1.011	2.389	22.85	21.925	-1.359
scaffold_101	173538	173539	EWB00_000047	4.686	1.319	3.075	52.99	51.768	-1.724	4.717	1.2	3.237	55.353	54.155	-1.743	4.757	1.173	3.283	53.778	52.56	-1.731
scaffold_101	173562	173563	EWB00_000047	5.33	1.717	3.249	73.391	72.039	-1.866	5.629	1.519	3.645	86.744	85.368	-1.938	5.638	1.112	3.982	77.491	76.125	-1.889
scaffold_101	173584	173585	EWB00_000047	5.433	1.428	3.592	79.059	77.676	-1.898	5.718	1.462	3.782	91.024	89.629	-1.959	5.761	0.951	4.289	78.963	77.589	-1.897
scaffold_101	173589	173590	EWB00_000047	5.639	1.428	3.696	84.421	83.01	-1.926	6.029	1.481	3.901	98.797	97.392	-1.995	5.802	0.91	4.412	80.54	79.157	-1.906
scaffold_101	173685	173686	EWB00_000047	4.171	1.283	3.517	65.326	64.022	-1.815	4.116	1.706	3.265	69.497	68.211	-1.842	4.121	0.607	4.605	59.373	58.115	-1.774
scaffold_101	173724	173725	EWB00_000047	4.068	0.922	3.907	63.015	61.726	-1.799	4.072	1.181	3.721	69.33	68.046	-1.841	3.793	0.728	4.171	56.311	55.075	-1.751
scaffold_101	173749	173750	EWB00_000047	4.249	0.94	3.792	60.925	59.649	-1.785	4.45	1.256	3.58	68.738	67.457	-1.837	3.998	0.93	3.744	56.026	54.791	-1.748
scaffold_101	173757	173758	EWB00_000047	4.3	0.958	3.831	63.22	61.929	-1.801	4.606	1.35	3.586	73.319	72.013	-1.865	4.039	1.011	3.688	58.186	56.937	-1.765
scaffold_101	173777	173778	EWB00_000047	4.764	1.048	3.848	69.873	68.542	-1.844	4.984	1.631	3.427	78.437	77.104	-1.895	4.408	1.396	3.349	62.753	61.474	-1.798
scaffold_101	173799	173800	EWB00_000047	4.403	0.976	3.789	63.089	61.799	-1.8	4.45	1.575	3.253	66.963	65.693	-1.826	3.834	1.476	3.017	51.444	50.242	-1.711
scaffold_101	173829	173830	EWB00_000047	3.605	0.958	3.677	55.819	54.577	-1.747	3.738	1.369	3.385	62.444	61.2	-1.795	3.096	1.476	2.859	43.497	42.357	-1.638
scaffold_101	173873	173874	EWB00_000047	3.244	1.464	2.763	40.806	39.679	-1.611	3.627	1.744	2.811	50.407	49.243	-1.702	3.239	1.719	2.554	39.144	38.043	-1.593
scaffold_101	173966	173967	EWB00_000047	2.523	0.831	2.679	24.862	23.897	-1.396	2.447	0.506	3.284	25.82	24.873	-1.412	2.296	0.91	2.422	21.034	20.134	-1.323
scaffold_101	173992	173993	EWB00_000047	2.523	0.669	2.952	25.854	24.877	-1.413	2.425	0.506	3.207	24.641	23.708	-1.392	2.296	0.728	2.701	22.133	21.217	-1.345
scaffold_101	174000	174001	EWB00_000047	2.498	0.488	3.352	26.188	25.207	-1.418	2.403	0.45	3.3	23.72	22.799	-1.375	2.276	0.546	3.061	22.625	21.703	-1.355
scaffold_101	182724	182725	EWB00_000048	1.159	0.108	4.603	12.977	12.196	-1.113	1.135	0.112	4.509	12.653	11.9	-1.102	1.005	0.121	4.25	11.315	10.581	-1.054
scaffold_101	182732	182733	EWB00_000048	1.236	0.108	4.629	13.201	12.416	-1.121	1.179	0.112	4.464	12.468	11.719	-1.096	1.025	0.121	4.209	11.14	10.41	-1.047
scaffold_101	182759	182760	EWB00_000048	1.493	0.145	4.794	18.208	17.336	-1.26	1.313	0.112	5.055	15.839	15.029	-1.2	1.169	0.121	4.716	13.882	13.096	-1.142
scaffold_101	182792	182793	EWB00_000048	2.214	0.145	5.601	25.381	24.41	-1.405	2.158	0.112	6.077	23.176	22.261	-1.365	2.132	0.121	5.825	21.467	20.561	-1.332
scaffold_101	183490	183491	EWB00_000048	3.579	0.199	5.935	38.977	37.865	-1.591	3.449	0.281	5.551	45.527	44.398	-1.658	3.424	0.061	7.609	19.161	18.288	-1.282
scaffold_101	183531	183532	EWB00_000048	0.747	0.145	4.237	13.015	12.232	-1.114	0.957	0.394	3.335	17.714	16.874	-1.248	1.128	0.121	5.109	16.054	15.231	-1.206
scaffold_101	183591	183592	EWB00_000048	0.618	0.108	4.707	12.355	11.586	-1.092	0.712	0.581	2.696	13.217	12.454	-1.121	0.738	0.061	5.82	11.023	10.296	-1.042
scaffold_101	185224	185225	EWB00_000048	0.798	0.181	4.171	15.032	14.212	-1.177	0.667	0.431	2.86	12.373	11.626	-1.092	1.066	0.283	3.965	19.452	18.575	-1.289
scaffold_101	187167	187168	EWB00_000048	0.721	0.181	4.192	14.812	13.996	-1.171	0.623	0.3	3.458	13.989	13.211	-1.146	1.005	0.263	4.15	19.828	18.945	-1.297
scaffold_101	187182	187183	EWB00_000048	0.695	0.181	3.812	12.321	11.553	-1.091	0.667	0.3	3.208	12.466	11.717	-1.096	1.005	0.263	3.827	17.034	16.195	-1.231
scaffold_101	406852	406853	EWB00_000053	0.953	0.849	2.477	14.548	13.737	-1.163	1.068	1.631	1.906	12.993	12.234	-1.114	1.046	0.607	3.113	20.474	19.581	-1.311
scaffold_101	406862	406863	EWB00_000053	0.901	0.922	2.499	14.828	14.011	-1.171	1.068	1.65	2.095	15.53	14.725	-1.191	1.107	0.587	3.455	24.919	23.968	-1.397
scaffold_101	406877	406878	EWB00_000053	0.798	0.922	2.492	13.78	12.983	-1.139	1.023	1.781	2.064	15.084	14.287	-1.179	1.066	0.627	3.457	25.639	24.679	-1.409
scaffold_101	406906	406907	EWB00_000053	0.772	1.048	2.185	11.083	10.341	-1.045	1.023	1.575	2.182	16.08	15.266	-1.206	1.066	0.728	3.175	23.786	22.849	-1.376
scaffold_101	422808	422809	EWB00_000053	1.931	0.705	3.021	25.855	24.878	-1.413	1.424	0.75	2.619	18.978	18.119	-1.278	1.538	1.355	1.774	12.888	12.121	-1.11
scaffold_101	422902	422903	EWB00_000053	5.407	1.102	4.162	87.126	85.701	-1.94	4.828	0.787	4.67	81.755	80.405	-1.913	5.228	1.659	3.55	83.251	81.854	-1.92
scaffold_101	422930	422931	EWB00_000053	6.051	1.265	4.179	99.686	98.474	-2	5.629	0.75	5.021	92.553	91.15	-1.966	6.171	1.76	3.756	99.963	99.433	-2.005
scaffold_101	422935	422936	EWB00_000053	6.025	1.211	4.183	96.796	95.323	-1.986	5.584	0.825	4.813	92.189	90.788	-1.965	6.089	1.638	3.787	96.959	95.494	-1.987
scaffold_101	422961	422962	EWB00_000053	6.18	0.904	4.59	92.647	91.194	-1.967	5.584	0.881	4.659	91.343	89.946	-1.961	6.171	1.396	3.986	94.772	93.317	-1.977
scaffold_101	423036	423037	EWB00_000053	1.159	0.506	2.667	14.101	13.298	-1.149	1.112	0.506	2.708	14.716	13.925	-1.168	1.148	0.566	2.515	13.601	12.821	-1.134
scaffold_101	423377	423378	EWB00_000053	1.287	0.09	4.562	11.106	10.364	-1.046	1.29	0.131	3.728	10.278	9.574	-1.012	1.517	0.182	3.775	13.204	12.431	-1.121
scaffold_101	433264	433265	EWB00_000054	5.407	9.866	1.501	37.152	36.056	-1.57	5.963	10.049	1.819	63.284	62.034	-1.801	6.212	10.275	1.657	55.998	54.763	-1.748
scaffold_101	431068	431069	EWB00_000054	15.192	8.475	3.267	100	100	-2.467	16.664	9.974	3.365	100	100	#NUM!	16.484	10.012	3.157	100	100	#NUM!
scaffold_101	431045	431046	EWB00_000054	18.307	11.782	3.004	100	100	#NUM!	20.469	11.343	3.423	100	100	#NUM!	19.682	12.621	3.024	100	100	#NUM!
scaffold_101	462355	462356	EWB00_000055	1.442	1.283	1.687	10.523	9.794	-1.022	1.09	0.412	3.036	15.916	15.105	-1.202	1.107	0.708	2.188	11.862	11.117	-1.074
scaffold_101	517239	517240	EWB00_000057	55.643	86.935	2.106	100	100	#NUM!	56.045	96.815	2.108	100	100	#NUM!	55.705	84.22	2.134	100	100	#NUM!
scaffold_101	517063	517064	EWB00_000057	61.308	145.989	0.564	62.643	61.356	-1.797	62.341	124.544	0.996	100	100	-2.314	62.942	146.616	0.622	88.635	87.21	-1.948
scaffold_101	547331	547332	EWB00_000058	1.159	0.976	2.444	16.62	15.774	-1.221	1.557	0.712	3.532	33.534	32.506	-1.525	1.394	1.375	2.236	19.087	18.216	-1.281
scaffold_101	547392	547393	EWB00_000058	1.622	0.777	3.315	30.77	29.737	-1.488	1.513	0.731	3.509	33.331	32.305	-1.523	1.476	1.375	2.374	21.952	21.039	-1.341
scaffold_101	547451	547452	EWB00_000058	2.549	1.247	3.4	50.622	49.416	-1.704	2.403	0.919	3.959	56.719	55.511	-1.754	2.46	1.638	2.97	46.06	44.9	-1.663
scaffold_101	547488	547489	EWB00_000058	2.935	1.138	3.287	47.299	46.118	-1.675	2.625	0.712	3.995	49.423	48.265	-1.694	2.829	1.214	3.167	45.305	44.151	-1.656
scaffold_101	547492	547493	EWB00_000058	2.832	1.12	3.206	44.059	42.905	-1.644	2.514	0.712	3.873	46.063	44.931	-1.663	2.665	1.112	3.154	41.641	40.518	-1.62
scaffold_101	547553	547554	EWB00_000058	2.987	0.849	3.104	35.126	34.049	-1.546	2.67	0.412	4.019	32.818	31.798	-1.516	2.727	0.647	3.384	32.294	31.259	-1.509
scaffold_101	569288	569289	EWB00_000059	2.163	0.922	2.308	18.992	18.108	-1.279	2.225	0.038	6.901	10.978	10.259	-1.041	2.05	0.121	5.166	17.094	16.253	-1.233
scaffold_101	569301	569302	EWB00_000059	2.24	0.958	2.104	16.544	15.699	-1.219	2.269	0.038	6.61	10.158	9.456	-1.007	2.276	0.121	5.106	16.812	15.977	-1.226
scaffold_101	569323	569324	EWB00_000059	14.497	1.229	4.439	100	100	-2.102	13.883	0.281	6.316	62.588	61.343	-1.796	14.577	0.303	6.463	65.652	64.354	-1.817
scaffold_101	569370	569371	EWB00_000059	12.437	1.59	3.846	100	100	-2.067	11.814	1.05	4.183	94.178	92.768	-1.974	12.957	2.225	3.419	100	100	-2.064
scaffold_101	574864	574865	EWB00_000059	5.407	2.711	2.157	44.011	42.857	-1.644	5.518	2.381	2.35	49.946	48.784	-1.698	5.864	3.074	2.106	47.494	46.323	-1.677
scaffold_101	574874	574875	EWB00_000059	5.33	2.584	2.205	44.448	43.29	-1.648	5.429	2.4	2.315	48.5	47.348	-1.686	5.659	2.852	2.163	47.12	45.951	-1.673
scaffold_101	574889	574890	EWB00_000059	5.896	2.711	2.456	58.637	57.376	-1.768	5.829	3.187	2.258	56.453	55.247	-1.752	6.13	3.074	2.351	59.702	58.442	-1.776
scaffold_101	580400	580401	EWB00_000059	6.334	2.367	2.71	67.138	65.823	-1.827	5.963	2.943	2.343	58.332	57.113	-1.766	6.335	2.488	2.658	66.468	65.164	-1.823
scaffold_101	580412	580413	EWB00_000059	6.772	2.494	2.867	79.272	77.887	-1.899	6.029	3.056	2.491	67.54	66.266	-1.83	6.684	2.245	3.022	80.571	79.188	-1.906
scaffold_101	580462	580463	EWB00_000059	9.579	2.819	2.925	99.612	98.342	-1.999	8.989	3.356	2.558	86.4	85.026	-1.937	8.898	2.852	2.816	89.76	88.329	-1.953
scaffold_101	580564	580565	EWB00_000059	14.162	5.168	2.926	100	100	-2.23	13.817	4.2	3.29	100	100	-2.274	13.962	4.753	3.05	100	100	-2.234
scaffold_101	580667	580668	EWB00_000059	15.243	6.252	2.804	100	100	-2.258	14.617	5.531	3.036	100	100	-2.296	14.29	5.34	2.963	100	100	-2.249
scaffold_101	580672	580673	EWB00_000059	14.291	5.475	2.951	100	100	-2.255	13.995	4.743	3.255	100	100	-2.304	13.572	4.652	3.136	100	100	-2.248
scaffold_101	580711	580712	EWB00_000059	8.317	3.614	2.674	93.865	92.406	-1.973	7.965	3.093	2.937	100	99.995	-2.014	8.057	3.459	2.715	93.377	91.929	-1.97
scaffold_101	600159	600160	EWB00_000060	1.957	0.145	5.185	21.694	20.771	-1.336	1.78	0.15	5.081	20.974	20.087	-1.322	1.825	0.04	6.945	11.079	10.35	-1.044
scaffold_101	600121	600122	EWB00_000060	3.476	0.416	4.751	47.849	46.665	-1.68	3.004	0.506	4.412	47.26	46.118	-1.674	3.383	1.112	3.318	48.938	47.756	-1.69
scaffold_101	600114	600115	EWB00_000060	3.528	0.416	4.859	50.086	48.885	-1.7	3.159	0.525	4.535	51.775	50.6	-1.714	3.444	1.274	3.234	51.587	50.384	-1.713
scaffold_101	600012	600013	EWB00_000060	4.558	2.295	2.857	64.622	63.322	-1.81	4.272	3.187	2.476	59.305	58.081	-1.773	4.346	4.187	1.947	42.975	41.839	-1.633
scaffold_101	600000	600001	EWB00_000060	4.274	2.277	2.724	57.069	55.818	-1.756	3.96	3.056	2.369	51.386	50.213	-1.711	4.1	3.802	1.95	39.986	38.877	-1.602
scaffold_101	599991	599992	EWB00_000060	4.326	2.259	2.702	56.185	54.941	-1.75	3.983	3.037	2.326	49.577	48.418	-1.695	4.141	3.742	1.937	39.314	38.211	-1.595
scaffold_101	599235	599236	EWB00_000060	4.635	2.512	1.92	31.639	30.598	-1.5	4.339	2.962	1.498	21.81	20.913	-1.339	4.593	3.398	1.479	23.309	22.378	-1.368
scaffold_101	599221	599222	EWB00_000060	3.888	2.277	1.849	25.93	24.952	-1.414	3.716	2.625	1.512	19.528	18.661	-1.291	3.67	2.771	1.493	19.401	18.525	-1.288
scaffold_101	598193	598194	EWB00_000060	2.704	1.934	2.05	24.657	23.694	-1.392	3.048	2.25	2.132	31.821	30.81	-1.503	2.891	2.589	1.751	22.854	21.929	-1.359
scaffold_101	598177	598178	EWB00_000060	2.832	2.186	1.94	24.033	23.079	-1.381	3.115	2.4	2.071	31.378	30.372	-1.497	3.198	2.811	1.778	25.658	24.698	-1.409
scaffold_101	598092	598093	EWB00_000060	2.755	2.494	2.512	41.219	40.088	-1.615	2.937	1.95	3.163	62.327	61.083	-1.795	2.932	2.285	2.743	51.117	49.918	-1.709
scaffold_101	615829	615830	EWB00_000061	0.875	1.59	1.904	10.502	9.773	-1.021	0.801	0.487	3.603	21.832	20.935	-1.339	0.984	1.315	2.307	16.658	15.825	-1.222
scaffold_101	637211	637212	EWB00_000062	0.824	0.235	3.626	13.971	13.17	-1.145	0.734	0.281	3.379	13.568	12.798	-1.133	0.697	0.405	2.627	10.283	9.573	-1.012
scaffold_101	635582	635583	EWB00_000062	0.927	0.163	4.175	14.389	13.581	-1.158	1.023	0.225	4.001	17.23	16.398	-1.236	0.861	0.566	2.294	10.45	9.736	-1.019
scaffold_101	635573	635574	EWB00_000062	1.004	0.126	4.653	14.706	13.892	-1.168	1.112	0.206	4.247	18.315	17.465	-1.263	0.841	0.526	2.367	10.521	9.805	-1.022
scaffold_101	634352	634353	EWB00_000062	2.137	0.163	4.373	17.543	16.681	-1.244	2.47	0.356	3.093	17.536	16.698	-1.244	2.645	0.344	3.581	21.477	20.571	-1.332
scaffold_101	634348	634349	EWB00_000062	2.163	0.163	4.391	17.693	16.828	-1.248	2.47	0.356	3.093	17.536	16.698	-1.244	2.686	0.344	3.603	21.766	20.856	-1.338
scaffold_101	634334	634335	EWB00_000062	2.214	0.163	4.389	17.721	16.856	-1.248	2.559	0.356	3.079	17.464	16.627	-1.242	2.747	0.344	3.597	21.752	20.842	-1.337
scaffold_101	682808	682809	EWB00_000063	0.515	0.452	2.917	11.1	10.358	-1.045	0.712	0.769	2.773	15.738	14.93	-1.197	0.636	0.951	2.133	10.084	9.378	-1.004
scaffold_101	677975	677976	EWB00_000063	0.541	0.361	3.161	11.935	11.175	-1.077	0.712	0.787	2.62	14.299	13.516	-1.155	0.595	0.364	3.292	13.843	13.058	-1.141
scaffold_101	772402	772403	EWB00_000067	25.414	63.914	1.294	100	100	-2.136	25.831	68.506	1.396	100	100	-2.258	25.689	68.504	1.21	100	100	-2.151
scaffold_101	772229	772230	EWB00_000067	59.686	81.551	2.13	100	100	#NUM!	56.957	87.085	2.152	100	100	#NUM!	57.345	94.029	1.871	100	100	#NUM!
scaffold_101	772223	772224	EWB00_000067	61.334	83.611	2.178	100	100	#NUM!	58.47	89.504	2.189	100	100	#NUM!	58.739	96.173	1.914	100	100	#NUM!
scaffold_101	772206	772207	EWB00_000067	62.879	84.297	2.157	100	100	#NUM!	60.695	87.535	2.237	100	100	#NUM!	61.138	96.052	1.932	100	100	#NUM!
scaffold_101	772073	772074	EWB00_000067	30.409	140.748	0.555	34.416	33.347	-1.537	28.367	110.97	0.918	93.998	92.588	-1.973	30.22	136.624	0.548	39.429	38.325	-1.596
scaffold_101	817046	817047	EWB00_000069	2.446	1.861	2.315	29.078	28.064	-1.464	2.737	2.475	2.258	35.366	34.322	-1.549	2.604	1.861	2.43	34.365	33.309	-1.536
scaffold_101	818905	818906	EWB00_000069	12.849	4.373	3.121	100	100	-2.224	12.593	4.237	3.266	100	100	-2.259	12.793	4.834	2.996	100	100	-2.214
scaffold_101	818922	818923	EWB00_000069	5.665	3.596	2.174	53.128	51.905	-1.725	5.785	3.468	2.371	65.045	63.785	-1.813	5.946	3.681	2.235	59.884	58.623	-1.777
scaffold_101	818966	818967	EWB00_000069	3.373	2.548	1.739	22.833	21.894	-1.359	3.693	1.894	2.351	37.722	36.657	-1.577	3.608	2.306	2.001	30.367	29.353	-1.482
scaffold_101	835678	835679	EWB00_000070	1.648	0.235	4.057	19.922	19.024	-1.299	1.78	0.075	5.831	14.818	14.026	-1.171	1.579	0.546	2.795	17.638	16.789	-1.246
scaffold_101	835666	835667	EWB00_000070	0.978	0.108	4.377	11.604	10.85	-1.065	1.001	0.15	3.939	12.253	11.508	-1.088	0.943	0.222	3.303	11.344	10.609	-1.055
scaffold_101	835633	835634	EWB00_000070	1.339	0.108	4.873	14.625	13.812	-1.165	1.446	0.15	4.532	16.592	15.769	-1.22	1.292	0.465	2.737	14.466	13.67	-1.16
scaffold_101	835628	835629	EWB00_000070	1.365	0.199	4.069	17.074	16.219	-1.232	1.468	0.15	4.616	17.2	16.368	-1.236	1.353	0.506	2.729	15.402	14.59	-1.188
scaffold_101	835558	835559	EWB00_000070	1.648	0.199	4.342	19.828	18.931	-1.297	1.669	0.3	3.801	21.259	20.368	-1.328	1.558	0.546	2.822	17.895	17.041	-1.253
scaffold_101	835536	835537	EWB00_000070	1.674	0.271	4.052	22.268	21.337	-1.348	1.624	0.3	3.948	22.736	21.827	-1.357	1.558	0.546	2.961	19.585	18.706	-1.292
scaffold_101	835506	835507	EWB00_000070	1.751	0.416	3.594	24.572	23.611	-1.39	1.669	0.225	4.524	23.498	22.579	-1.371	1.62	0.546	3.112	21.716	20.806	-1.337
scaffold_101	927574	927575	EWB00_000072	1.313	0.741	3.451	29.694	28.673	-1.473	1.246	0.694	3.648	32.416	31.4	-1.511	1.558	1.133	3.085	33.507	32.46	-1.525
scaffold_101	927558	927559	EWB00_000072	1.699	0.958	3.307	35.03	33.954	-1.544	1.468	1.031	3.185	33.236	32.212	-1.522	1.722	1.032	3.229	36.021	34.949	-1.557
scaffold_101	927552	927553	EWB00_000072	1.699	0.958	3.527	39.672	38.555	-1.598	1.513	1.144	3.267	37.319	36.258	-1.572	1.722	1.032	3.43	40.489	39.376	-1.607
scaffold_101	926077	926078	EWB00_000072	2.317	0.741	4.345	57.079	55.828	-1.756	2.047	1.237	3.59	53.251	52.067	-1.726	2.071	0.971	3.784	50.176	48.984	-1.7
scaffold_101	926070	926071	EWB00_000072	2.24	0.488	4.864	52.443	51.225	-1.72	1.958	1.2	3.543	50.096	48.933	-1.7	2.05	0.971	3.74	48.887	47.705	-1.689
scaffold_101	926033	926034	EWB00_000072	2.24	0.271	5.747	45.633	44.465	-1.659	1.958	1.462	3.284	48.104	46.956	-1.682	2.05	1.193	3.472	48.229	47.052	-1.683
scaffold_101	926011	926012	EWB00_000072	2.137	0.452	4.867	49.052	47.859	-1.691	1.913	1.519	3.137	44.368	43.248	-1.647	1.989	1.112	3.463	45.476	44.32	-1.658
scaffold_101	919480	919481	EWB00_000072	1.442	2.114	2.176	20.077	19.177	-1.303	1.112	2.156	1.876	14.083	13.304	-1.149	0.964	1.841	1.736	10.98	10.253	-1.041
scaffold_101	919468	919469	EWB00_000072	1.468	1.229	3.025	31.076	30.04	-1.492	1.313	1.256	2.962	30.186	29.191	-1.48	0.923	1.294	2.247	15.231	14.422	-1.183
scaffold_101	919403	919404	EWB00_000072	1.957	0.94	3.369	38.084	36.98	-1.581	1.98	1.2	3.239	42.297	41.193	-1.626	1.394	1.537	2.187	19.271	18.397	-1.285
scaffold_101	919397	919398	EWB00_000072	2.06	1.048	3.228	38.068	36.964	-1.581	2.069	1.425	2.999	40.761	39.67	-1.61	1.497	1.679	2.106	19.339	18.463	-1.286
scaffold_101	919385	919386	EWB00_000072	1.957	0.904	3.368	37.205	36.108	-1.571	2.002	1.181	3.222	41.669	40.57	-1.62	1.62	1.537	2.347	23.675	22.739	-1.374
scaffold_101	919371	919372	EWB00_000072	2.034	1.012	3.091	34.147	33.08	-1.533	2.025	1.406	2.814	35.464	34.419	-1.55	1.62	1.537	2.181	20.607	19.713	-1.314
scaffold_101	917171	917172	EWB00_000072	0.978	1.211	2.462	16.658	15.811	-1.222	0.868	1.781	1.861	11.233	10.51	-1.051	0.943	1.618	1.957	12.943	12.176	-1.112
scaffold_101	917080	917081	EWB00_000072	1.184	1.066	2.797	22.498	21.563	-1.352	1.09	2.137	1.759	12.317	11.571	-1.091	0.943	1.537	1.862	11.609	10.869	-1.065
scaffold_101	915455	915456	EWB00_000072	1.983	1.283	2.939	34.782	33.709	-1.541	2.314	1.144	3.533	51.663	50.489	-1.713	1.907	1.234	2.956	35.076	34.013	-1.545
scaffold_101	915430	915431	EWB00_000072	2.137	1.12	3.243	40.463	39.338	-1.607	2.514	1.275	3.496	55.744	54.543	-1.746	2.05	1.112	3.21	39.669	38.563	-1.598
scaffold_101	915405	915406	EWB00_000072	2.111	1.138	3.26	41.025	39.896	-1.613	2.447	1.219	3.578	56.162	54.958	-1.749	1.989	0.91	3.511	41.066	39.948	-1.613
scaffold_101	915373	915374	EWB00_000072	2.292	0.94	3.911	53.974	52.745	-1.732	2.648	0.975	4.245	69.672	68.386	-1.843	1.907	0.971	3.599	44.331	43.184	-1.647
scaffold_101	915358	915359	EWB00_000072	2.395	1.012	3.868	56.149	54.905	-1.749	2.67	0.9	4.372	70.031	68.743	-1.845	1.989	0.809	3.923	47.028	45.861	-1.672
scaffold_101	915282	915283	EWB00_000072	1.828	0.831	3.717	41.777	40.642	-1.621	1.357	0.506	4.188	35.746	34.699	-1.553	1.517	0.344	4.726	33.696	32.647	-1.528
scaffold_101	915146	915147	EWB00_000072	3.656	1.175	3.612	62.323	61.038	-1.795	3.315	0.694	4.428	62.262	61.019	-1.794	3.383	0.506	4.74	52.485	51.276	-1.72
scaffold_101	915139	915140	EWB00_000072	3.425	1.211	3.474	57.707	56.453	-1.761	3.159	0.862	4.045	60.921	59.687	-1.785	3.096	0.506	4.613	49.18	47.996	-1.692
scaffold_101	915096	915097	EWB00_000072	3.038	1.048	3.731	58.093	56.836	-1.764	2.803	0.787	4.235	60.563	59.331	-1.782	2.686	0.587	4.411	49.771	48.582	-1.697
scaffold_101	913554	913555	EWB00_000072	1.519	0.343	3.525	20.004	19.105	-1.301	1.313	0.525	2.771	16.543	15.721	-1.219	1.333	0.425	3.051	16.743	15.909	-1.224
scaffold_101	913476	913477	EWB00_000072	2.935	0.596	3.818	40.452	39.328	-1.607	2.781	1.462	2.561	34.349	33.315	-1.536	2.378	0.748	3.211	31.654	30.626	-1.5
scaffold_101	913451	913452	EWB00_000072	3.296	0.651	3.766	43.124	41.977	-1.635	3.337	1.594	2.577	39.116	38.039	-1.592	2.645	1.011	2.835	31.688	30.66	-1.501
scaffold_101	913422	913423	EWB00_000072	3.476	0.651	3.937	47.513	46.331	-1.677	3.56	1.612	2.776	46.529	45.393	-1.668	2.829	1.011	3.027	36.601	35.523	-1.563
scaffold_101	913389	913390	EWB00_000072	3.682	0.705	3.857	49.132	47.938	-1.691	3.871	1.556	2.887	50.444	49.279	-1.703	3.178	1.011	3.147	40.595	39.481	-1.608
scaffold_101	913371	913372	EWB00_000072	1.519	0.434	3.28	20.529	19.622	-1.312	1.824	0.675	3.007	25.017	24.08	-1.398	1.497	0.425	3.312	20.04	19.154	-1.302
scaffold_101	913318	913319	EWB00_000072	1.674	0.47	3.352	23.168	22.225	-1.365	2.069	0.731	3.134	29.617	28.628	-1.472	1.62	0.324	3.867	22.146	21.231	-1.345
scaffold_101	913296	913297	EWB00_000072	1.03	0.361	3.03	14.059	13.257	-1.148	1.379	0.525	3.027	19.81	18.939	-1.297	0.984	0.081	5.148	11.452	10.715	-1.059
scaffold_101	913284	913285	EWB00_000072	0.953	0.361	2.965	13.183	12.397	-1.12	1.379	0.375	3.573	21.534	20.64	-1.333	0.984	0.081	5.196	11.648	10.908	-1.066
scaffold_101	913274	913275	EWB00_000072	0.953	0.361	2.778	11.702	10.946	-1.068	1.335	0.525	2.796	16.899	16.071	-1.228	0.984	0.081	5.006	10.885	10.161	-1.037
scaffold_101	947754	947755	EWB00_000073	0.515	0.199	4.125	13.888	13.089	-1.143	0.645	0.187	4.647	18.098	17.252	-1.258	0.451	0.263	3.481	11.579	10.84	-1.064
scaffold_101	947772	947773	EWB00_000073	0.644	0.307	3.833	16.839	15.988	-1.226	0.578	0.262	4.026	16.72	15.896	-1.223	0.533	0.263	3.744	13.965	13.178	-1.145
scaffold_101	947817	947818	EWB00_000073	0.875	0.452	3.619	21.073	20.158	-1.324	1.046	0.225	5.053	26.902	25.942	-1.43	0.984	0.364	4.096	24.325	23.381	-1.386
scaffold_101	947874	947875	EWB00_000073	0.978	0.416	3.488	19.557	18.664	-1.291	1.201	0.544	3.604	27.009	26.048	-1.432	1.128	0.506	3.429	22.48	21.56	-1.352
scaffold_101	947908	947909	EWB00_000073	1.03	0.361	3.327	16.724	15.875	-1.223	1.268	0.469	3.431	22.739	21.829	-1.357	1.107	0.587	2.758	16.298	15.471	-1.212
scaffold_101	947935	947936	EWB00_000073	1.03	0.379	3.205	16.078	15.24	-1.206	1.313	0.469	3.421	22.84	21.929	-1.359	1.087	0.647	2.538	14.709	13.909	-1.168
scaffold_101	948372	948373	EWB00_000073	2.472	6.469	1.143	11.572	10.82	-1.063	2.447	7.443	1.117	12.484	11.735	-1.096	3.096	7.079	1.345	21.307	20.403	-1.329
scaffold_101	948378	948379	EWB00_000073	2.446	6.632	1.093	10.624	9.893	-1.026	2.425	7.593	1.075	11.61	10.879	-1.065	3.055	6.998	1.343	20.973	20.074	-1.322
scaffold_101	954276	954277	EWB00_000073	3.553	5.367	1.273	17.261	16.404	-1.237	2.803	5.662	1.04	11.269	10.544	-1.052	3.178	4.915	1.264	17.113	16.273	-1.233
scaffold_101	954291	954292	EWB00_000073	3.631	5.511	1.372	20.303	19.399	-1.308	2.915	5.812	1.176	14.582	13.794	-1.164	3.137	4.713	1.411	20.565	19.672	-1.313
scaffold_101	954361	954362	EWB00_000073	3.682	4.138	2.256	48.326	47.138	-1.684	3.293	5.831	1.8	35.411	34.366	-1.549	3.608	4.652	2.071	46.174	45.014	-1.664
scaffold_101	954375	954376	EWB00_000073	3.656	4.265	2.257	48.702	47.511	-1.688	3.382	6.224	1.795	36.552	35.498	-1.563	3.711	4.814	2.114	49.515	48.328	-1.695
scaffold_101	958538	958539	EWB00_000073	3.167	1.735	3.237	60.556	59.282	-1.782	3.36	4.368	2.193	47.532	46.389	-1.677	3.465	2.912	2.634	57.883	56.636	-1.763
scaffold_101	958592	958593	EWB00_000073	4.455	2.024	3.334	80.519	79.128	-1.906	5.028	4.875	2.448	77.262	75.935	-1.888	4.88	2.832	3.001	84.516	83.112	-1.927
scaffold_101	958628	958629	EWB00_000073	6.54	2.53	3.084	91.273	89.826	-1.96	6.897	5.718	2.146	75.518	74.201	-1.878	6.438	2.953	2.864	86.998	85.581	-1.94
scaffold_101	969748	969749	EWB00_000073	6.102	2.078	3.073	77.952	76.574	-1.892	6.452	4.368	2.196	66.643	65.374	-1.824	5.843	2.427	2.811	71.252	69.921	-1.853
scaffold_101	969787	969788	EWB00_000073	7.596	2.584	3.122	99.504	98.178	-1.999	7.965	4.481	2.524	96.99	95.567	-1.987	7.75	2.67	3.129	99.991	99.778	-2.007
scaffold_101	977441	977442	EWB00_000073	10.506	2.458	2.789	84.458	83.046	-1.927	10.479	3.937	1.778	49.463	48.305	-1.694	10.866	2.629	2.723	82.454	81.062	-1.916
scaffold_101	977461	977462	EWB00_000073	12.025	2.259	3.253	100	100	-2.044	11.903	4.012	2.195	78.498	77.165	-1.895	12.568	2.69	3.06	100	100	-2.035
scaffold_101	977542	977543	EWB00_000073	24.358	2.674	4.39	100	100	-2.414	23.361	4.218	3.669	100	100	-2.419	24.336	2.488	4.509	100	100	-2.377
scaffold_101	977595	977596	EWB00_000073	28.942	2.819	4.65	100	100	#NUM!	28.612	4.725	3.923	100	100	#NUM!	29.749	3.236	4.51	100	100	#NUM!
scaffold_101	977608	977609	EWB00_000073	30.075	3.054	4.679	100	100	#NUM!	29.524	4.8	4.07	100	100	#NUM!	31.184	3.398	4.599	100	100	#NUM!
scaffold_101	977655	977656	EWB00_000073	29.173	2.945	4.875	100	100	#NUM!	28.167	5.531	4.043	100	100	#NUM!	29.564	3.742	4.574	100	100	#NUM!
scaffold_101	978601	978602	EWB00_000073	32.933	3.614	5.056	100	100	#NUM!	31.771	6.224	4.406	100	100	#NUM!	32.64	4.409	4.781	100	100	#NUM!
scaffold_101	978610	978611	EWB00_000073	31.053	3.307	4.945	100	100	#NUM!	30.147	5.868	4.236	100	100	#NUM!	31.43	3.843	4.772	100	100	#NUM!
scaffold_101	978622	978623	EWB00_000073	31.697	3.343	5.061	100	100	#NUM!	30.703	5.737	4.415	100	100	#NUM!	31.717	3.823	4.894	100	100	#NUM!
scaffold_101	978649	978650	EWB00_000073	31.259	3.921	4.811	100	100	#NUM!	30.125	6.412	4.227	100	100	#NUM!	31.163	4.328	4.69	100	100	#NUM!
scaffold_101	978655	978656	EWB00_000073	31.414	3.975	4.903	100	100	#NUM!	30.281	6.749	4.278	100	100	#NUM!	31.143	4.409	4.766	100	100	#NUM!
scaffold_101	978661	978662	EWB00_000073	30.59	4.102	4.873	100	100	#NUM!	29.346	6.168	4.422	100	100	#NUM!	30.753	4.005	4.939	100	100	#NUM!
scaffold_101	978665	978666	EWB00_000073	30.281	4.192	4.827	100	100	#NUM!	29.257	5.868	4.489	100	100	#NUM!	30.651	3.701	5.048	100	100	#NUM!
scaffold_101	978683	978684	EWB00_000073	29.946	4.138	4.884	100	100	#NUM!	28.857	5.774	4.551	100	100	#NUM!	30.22	3.802	5.042	100	100	#NUM!
scaffold_101	978712	978713	EWB00_000073	29.534	4.192	4.79	100	100	#NUM!	28.879	5.287	4.621	100	100	#NUM!	30.282	3.539	5.095	100	100	#NUM!
scaffold_101	978728	978729	EWB00_000073	21.269	4.445	4.232	100	100	#NUM!	21.492	5.287	4.195	100	100	#NUM!	21.876	3.883	4.492	100	100	#NUM!
scaffold_101	978733	978734	EWB00_000073	20.213	4.608	4.054	100	100	#NUM!	20.424	5.174	4.094	100	100	#NUM!	20.789	3.843	4.381	100	100	#NUM!
scaffold_101	978789	978790	EWB00_000073	3.116	4.102	1.742	26.431	25.447	-1.422	3.115	4.368	1.858	32.974	31.952	-1.518	3.116	3.095	2.171	39.005	37.905	-1.591
scaffold_101	978805	978806	EWB00_000073	3.94	4.427	2.027	41.926	40.789	-1.622	4.049	5.231	2.034	49.107	47.951	-1.691	4.182	3.681	2.4	59.422	58.164	-1.774
scaffold_101	978826	978827	EWB00_000073	4.97	4.463	2.294	61.108	59.832	-1.786	4.428	5.662	1.991	51.188	50.017	-1.709	4.941	3.6	2.617	74.837	73.486	-1.874
scaffold_101	978898	978899	EWB00_000073	8.214	5.421	2.628	100	100	-2.054	7.476	7.874	2.155	92.149	90.749	-1.964	7.75	4.834	2.733	100	100	-2.064
scaffold_101	978909	978910	EWB00_000073	8.394	5.656	2.49	100	100	-2.021	7.587	8.062	2.025	83.074	81.717	-1.919	7.914	5.218	2.546	100	100	-2.027
scaffold_101	978934	978935	EWB00_000073	8.78	5.62	2.897	100	100	-2.159	8.165	8.305	2.436	100	100	-2.1	8.693	4.814	3.125	100	100	-2.196
scaffold_101	978967	978968	EWB00_000073	9.888	4.825	3.118	100	100	-2.208	9.055	7.124	2.634	100	100	-2.159	9.923	4.146	3.365	100	100	-2.235
scaffold_101	978989	978990	EWB00_000073	10.995	5.728	2.808	100	100	-2.18	9.99	7.106	2.545	100	100	-2.148	11.092	5.34	2.948	100	100	-2.211
scaffold_101	978993	978994	EWB00_000073	10.866	5.71	2.693	100	100	-2.141	10.079	7.068	2.447	100	100	-2.115	11.215	5.056	2.94	100	100	-2.195
scaffold_101	979005	979006	EWB00_000073	11.175	5.873	2.744	100	100	-2.17	10.168	7.162	2.5	100	100	-2.138	11.256	5.117	2.979	100	100	-2.21
scaffold_101	979022	979023	EWB00_000073	11.407	6.072	2.777	100	100	-2.192	10.59	7.443	2.563	100	100	-2.176	11.604	5.097	3.08	100	100	-2.242
scaffold_101	979091	979092	EWB00_000073	9.759	3.524	3.085	100	100	-2.113	9.478	3.862	3.05	100	100	-2.135	9.985	3.317	3.23	100	100	-2.131
scaffold_101	979117	979118	EWB00_000073	11.098	3.325	3.211	100	100	-2.148	10.702	3.431	3.213	100	100	-2.16	10.907	3.661	3.07	100	100	-2.129
scaffold_101	979169	979170	EWB00_000073	13.621	2.078	3.916	100	100	-2.184	12.882	2.156	3.779	100	100	-2.161	12.937	2.488	3.598	100	100	-2.149
scaffold_101	979368	979369	EWB00_000073	1.905	0.578	2.599	17.076	16.221	-1.232	2.002	0.244	3.729	17.823	16.981	-1.251	1.661	0.89	1.777	10.615	9.897	-1.026
scaffold_101	986433	986434	EWB00_000074	1.88	0.849	3.174	31.53	30.49	-1.499	1.557	1.219	2.584	24.895	23.959	-1.396	1.866	0.607	3.672	33.229	32.184	-1.522
scaffold_101	986422	986423	EWB00_000074	1.88	0.849	3.12	30.504	29.474	-1.484	1.535	1.219	2.505	23.312	22.395	-1.368	1.866	0.607	3.619	32.305	31.27	-1.509
scaffold_101	1086855	1086856	EWB00_000075	0.798	0.235	3.58	13.531	12.739	-1.131	0.712	0.375	2.92	12.205	11.461	-1.087	0.861	0.566	2.446	11.737	10.994	-1.07
scaffold_101	1086917	1086918	EWB00_000075	0.824	0.289	3.077	11.79	11.032	-1.071	0.779	0.225	3.486	12.592	11.841	-1.1	0.8	0.243	3.312	11.749	11.006	-1.07
scaffold_101	1177596	1177597	EWB00_000076	3.476	0.398	4.593	43.173	42.025	-1.635	4.272	0.469	4.751	53.676	52.488	-1.73	3.936	0.991	3.478	50.839	49.642	-1.706
scaffold_101	1177609	1177610	EWB00_000076	3.991	0.542	4.485	54.339	53.108	-1.735	4.828	0.769	4.393	71.091	69.797	-1.852	4.551	1.173	3.586	63.329	62.047	-1.802
scaffold_101	1177629	1177630	EWB00_000076	4.506	0.651	4.311	59.504	58.237	-1.775	5.006	1.012	3.939	72.157	70.858	-1.858	4.716	1.517	3.179	61.267	59.997	-1.787
scaffold_101	1177689	1177690	EWB00_000076	4.326	1.807	3.343	74.737	73.377	-1.874	4.984	2.231	3.448	98.083	96.659	-1.992	4.674	2.548	2.981	76.913	75.55	-1.886
scaffold_101	1177702	1177703	EWB00_000076	4.017	1.843	3.263	70.158	68.825	-1.846	4.517	2.531	3.181	87.306	85.927	-1.941	4.326	2.771	2.803	69.75	68.428	-1.844
scaffold_101	1177817	1177818	EWB00_000076	4.043	2.403	3.175	77.401	76.026	-1.889	4.517	3.15	3.145	96.564	95.142	-1.985	3.588	3.722	2.385	54.813	53.587	-1.739
scaffold_101	1177900	1177901	EWB00_000076	4.429	2.548	2.993	74.095	72.739	-1.87	4.65	3.75	2.714	80.199	78.857	-1.904	3.916	3.398	2.421	56.24	55.005	-1.75
scaffold_101	1177943	1177944	EWB00_000076	4.274	2.367	2.992	70.017	68.684	-1.845	4.405	3.506	2.675	73.466	72.16	-1.866	3.813	3.095	2.462	54.68	53.455	-1.738
scaffold_101	1177993	1177994	EWB00_000076	2.807	2.367	2.777	49.443	48.246	-1.694	2.803	3.937	2.232	42.472	41.366	-1.628	2.481	2.488	2.535	42.419	41.289	-1.628
scaffold_101	1178107	1178108	EWB00_000076	2.111	2.331	2.053	23.451	22.504	-1.37	2.069	3.693	1.567	17.531	16.693	-1.244	1.763	2.548	1.684	16.458	15.628	-1.216
scaffold_101	1197868	1197869	EWB00_000076	2.06	2.638	2.268	29.189	28.173	-1.465	2.136	3.037	2.295	34.631	33.594	-1.539	1.968	2.852	2.09	27.474	26.493	-1.439
scaffold_101	1197882	1197883	EWB00_000076	2.446	2.439	2.483	37.386	36.289	-1.573	2.358	2.925	2.365	38.332	37.263	-1.584	2.276	2.67	2.259	33.592	32.544	-1.526
scaffold_101	1198415	1198416	EWB00_000076	4.764	2.855	2.606	62.009	60.727	-1.792	5.295	2.85	2.948	85.787	84.416	-1.933	5.228	3.378	2.523	68.687	67.371	-1.837
scaffold_101	1198465	1198466	EWB00_000076	4.197	2.62	2.344	45.532	44.365	-1.658	5.251	2.531	2.868	75.363	74.046	-1.877	5.105	2.609	2.658	64.276	62.988	-1.808
scaffold_101	1198542	1198543	EWB00_000076	3.193	2.873	1.532	18.407	17.531	-1.265	4.027	2.325	2.242	40.107	39.021	-1.603	4.305	2.832	2.006	36.763	35.684	-1.565
scaffold_101	1198564	1198565	EWB00_000076	3.373	3.144	1.527	19.539	18.647	-1.291	4.25	2.531	2.258	43.631	42.516	-1.64	4.551	3.479	1.836	35.573	34.505	-1.551
scaffold_101	1199958	1199959	EWB00_000076	3.553	3.144	1.423	17.594	16.731	-1.245	4.517	2.494	2.12	39.185	38.107	-1.593	4.798	3.6	1.678	31.168	30.145	-1.494
scaffold_101	1199963	1199964	EWB00_000076	3.553	3.144	1.467	18.624	17.745	-1.27	4.539	2.494	2.189	41.788	40.688	-1.621	4.798	3.6	1.723	32.805	31.765	-1.516
scaffold_101	1199990	1199991	EWB00_000076	3.425	1.952	1.972	25.601	24.627	-1.408	4.339	1.95	2.291	38.655	37.583	-1.587	4.572	2.953	1.805	31.471	30.445	-1.498
scaffold_101	1228669	1228670	EWB00_000078	10.325	23.997	0.922	28.795	27.783	-1.459	11.102	20.435	1.466	78.373	77.04	-1.894	9.985	21.884	1.028	38.581	37.484	-1.586
scaffold_101	1228595	1228596	EWB00_000078	11.046	28.099	0.681	17.622	16.759	-1.246	11.614	25.816	1.077	47.411	46.268	-1.676	10.723	28.781	0.627	17.04	16.2	-1.231
scaffold_101	1228570	1228571	EWB00_000078	10.995	27.828	0.913	30.57	29.539	-1.485	11.792	26.247	1.306	70.055	68.767	-1.845	10.62	29.57	0.794	26.623	25.652	-1.425
scaffold_101	1263974	1263975	EWB00_000080	1.468	1.626	2.048	16.595	15.749	-1.22	1.468	2.868	1.437	11.175	10.452	-1.048	1.517	2.144	1.717	14.705	13.905	-1.167
scaffold_101	1263936	1263937	EWB00_000080	1.056	1.988	1.837	11.76	11.004	-1.07	1.402	2.718	1.941	18.624	17.77	-1.27	1.107	2.245	1.71	12.343	11.588	-1.091
scaffold_101	1263892	1263893	EWB00_000080	1.262	2.114	1.88	14.027	13.226	-1.147	1.824	3.225	1.982	24.162	23.236	-1.383	1.64	2.852	1.827	19.138	18.265	-1.282
scaffold_101	1263819	1263820	EWB00_000080	1.519	2.006	2.327	23.169	22.226	-1.365	2.025	2.006	2.897	44.614	43.493	-1.649	1.681	2.265	2.284	27.204	26.226	-1.435
scaffold_101	1263753	1263754	EWB00_000080	1.777	4.03	1.518	13.959	13.158	-1.145	2.091	3.6	2.08	29.946	28.954	-1.476	1.845	3.964	1.588	17.562	16.714	-1.245
scaffold_101	1262006	1262007	EWB00_000080	2.575	1.662	2.198	25.57	24.597	-1.408	2.67	2.906	1.572	18.794	17.938	-1.274	2.153	1.942	1.74	17.184	16.342	-1.235
scaffold_101	1261964	1261965	EWB00_000080	3.682	2.927	1.711	24.602	23.64	-1.391	3.538	4.65	1.055	12.509	11.759	-1.097	3.465	3.722	1.298	16.818	15.982	-1.226
scaffold_101	1260395	1260396	EWB00_000080	4.043	2.584	2.41	46.91	45.732	-1.671	3.827	4.35	1.75	33.057	32.034	-1.519	3.67	3.62	1.81	32.067	31.035	-1.506
scaffold_101	1260389	1260390	EWB00_000080	4.068	2.602	2.26	41.668	40.533	-1.62	3.827	4.35	1.57	26.842	25.883	-1.429	3.67	3.62	1.66	27.17	26.193	-1.434
scaffold_101	1260365	1260366	EWB00_000080	2.678	2.439	1.701	19.093	18.208	-1.281	2.447	3.656	1.115	10.347	9.641	-1.015	2.645	3.175	1.328	14.319	13.526	-1.156
scaffold_101	1307296	1307297	EWB00_000081	2.317	1.825	2.265	26.909	25.918	-1.43	2.247	2.081	2.224	28.733	27.753	-1.458	2.563	1.416	2.802	38.26	37.167	-1.583
scaffold_101	1307303	1307304	EWB00_000081	2.601	1.789	2.355	30.402	29.374	-1.483	2.67	2.344	2.183	31.909	30.897	-1.504	2.911	1.416	2.882	42.156	41.028	-1.625
scaffold_101	1307326	1307327	EWB00_000081	2.729	1.554	2.577	34.386	33.317	-1.536	3.07	2.119	2.47	41.091	39.997	-1.614	2.993	1.254	3.046	43.661	42.52	-1.64
scaffold_101	1313409	1313410	EWB00_000081	2.729	1.536	2.396	29.711	28.69	-1.473	3.115	2.306	2.128	32.412	31.395	-1.511	3.075	1.254	2.886	39.636	38.53	-1.598
scaffold_101	1313438	1313439	EWB00_000081	3.399	1.59	2.81	45.039	43.876	-1.654	3.938	2.269	2.671	55.092	53.895	-1.741	3.649	1.254	3.281	53.233	52.018	-1.726
scaffold_101	1313448	1313449	EWB00_000081	3.605	1.301	3.235	53.492	52.266	-1.728	4.272	2.081	2.973	66.484	65.216	-1.823	3.793	1.193	3.459	57.437	56.193	-1.759
scaffold_101	1313600	1313601	EWB00_000081	5.716	0.488	4.528	53.069	51.846	-1.725	6.43	0.937	3.631	60.246	59.016	-1.78	6.991	0.829	4.057	64.49	63.199	-1.809
scaffold_101	1370783	1370784	EWB00_000082	1.88	2.114	1.969	19.557	18.665	-1.291	1.936	3.731	1.399	13.646	12.875	-1.135	2.091	2.892	1.693	19.159	18.286	-1.282
scaffold_101	1370768	1370769	EWB00_000082	2.06	2.096	2.114	23.482	22.534	-1.371	2.025	3.75	1.457	15.153	14.355	-1.181	2.153	2.387	2.012	24.881	23.93	-1.396
scaffold_101	1370764	1370765	EWB00_000082	2.06	2.313	2.029	22.534	21.599	-1.353	2.025	4.012	1.417	14.666	13.877	-1.166	2.153	2.528	1.984	24.853	23.903	-1.395
scaffold_101	1370280	1370281	EWB00_000082	2.034	2.855	1.594	15.274	14.449	-1.184	1.891	3.787	1.286	11.571	10.84	-1.063	2.112	3.014	1.593	17.46	16.614	-1.242
scaffold_101	1388603	1388604	EWB00_000083	0.772	1.102	2.121	10.664	9.931	-1.028	0.712	1.069	2.225	11.835	11.099	-1.073	0.923	0.728	2.975	19.832	18.949	-1.297
scaffold_101	1388655	1388656	EWB00_000083	1.699	1.861	2.55	28.742	27.731	-1.459	2.247	1.669	3.279	54.659	53.464	-1.738	2.153	2.023	2.765	42.4	41.27	-1.627
scaffold_101	1388705	1388706	EWB00_000083	2.472	2.223	2.778	44.971	43.809	-1.653	2.759	2.287	3.074	62.242	61	-1.794	2.993	2.528	2.869	59.436	58.178	-1.774
scaffold_101	1388737	1388738	EWB00_000083	2.086	2.331	2.151	25.432	24.46	-1.405	2.047	2.568	2.189	28.974	27.993	-1.462	2.276	2.993	1.932	26.143	25.177	-1.417
scaffold_101	1395852	1395853	EWB00_000083	2.137	1.355	2.74	32.347	31.298	-1.51	2.136	2.437	2.098	26.784	25.826	-1.428	2.317	1.901	2.391	32.085	31.052	-1.506
scaffold_101	1395925	1395926	EWB00_000083	2.549	2.385	2.292	32.474	31.424	-1.512	2.781	2.4	2.616	46.711	45.574	-1.669	2.542	2.083	2.503	38.298	37.204	-1.583
scaffold_101	1395983	1395984	EWB00_000083	1.828	2.439	1.667	14.794	13.978	-1.17	1.691	2.137	1.95	19.455	18.589	-1.289	1.476	1.962	1.696	13.679	12.898	-1.136
scaffold_101	1395989	1395990	EWB00_000083	1.802	2.277	1.859	17.56	16.698	-1.245	1.713	2.137	2.084	22.22	21.317	-1.347	1.476	2.083	1.719	14.359	13.565	-1.157
scaffold_101	1396793	1396794	EWB00_000083	2.498	2.331	2.353	33.462	32.402	-1.525	2.203	2.1	2.529	36.579	35.524	-1.563	1.989	2.002	2.262	27.597	26.614	-1.441
scaffold_101	1396823	1396824	EWB00_000083	3.167	2.873	2.336	41.024	39.895	-1.613	2.692	2.231	2.674	46.321	45.187	-1.666	2.501	2.629	2.144	31.653	30.625	-1.5
scaffold_101	1397926	1397927	EWB00_000083	4.918	2.909	2.625	64.437	63.139	-1.809	4.561	2.793	2.761	70.285	68.996	-1.847	4.408	1.861	3.137	67.811	66.499	-1.831
scaffold_101	1397964	1397965	EWB00_000083	5.124	2.114	2.941	68.14	66.819	-1.833	4.583	2.587	2.64	61.721	60.482	-1.79	4.408	1.497	3.248	62.222	60.947	-1.794
scaffold_101	1421914	1421915	EWB00_000084	1.365	1.861	1.581	10.341	9.616	-1.015	1.513	1.631	2.121	19.283	18.42	-1.285	1.333	1.618	1.772	13.02	12.251	-1.115
scaffold_101	1428305	1428306	EWB00_000084	1.931	1.572	2.325	24.128	23.172	-1.383	1.913	0.994	3.175	35.994	34.945	-1.556	1.845	1.416	2.434	25.765	24.803	-1.411
scaffold_101	1428326	1428327	EWB00_000084	2.086	1.572	2.072	20.157	19.256	-1.304	2.136	0.994	2.919	31.836	30.825	-1.503	1.907	1.416	2.119	20.087	19.201	-1.303
scaffold_101	1428361	1428362	EWB00_000084	2.163	1.482	2.112	20.691	19.782	-1.316	2.18	0.975	2.855	30.365	29.368	-1.482	1.989	1.315	2.189	20.831	19.933	-1.319
scaffold_102	89668	89669	EWB00_000090	23.02	55.15	1.32	100	100	-2.105	23.473	54.745	1.543	100	100	-2.289	23.168	54.286	1.356	100	100	-2.188
scaffold_102	89656	89657	EWB00_000090	24.204	58.294	1.312	100	100	-2.122	25.03	59.582	1.514	100	100	-2.302	24.357	58.209	1.327	100	100	-2.194
scaffold_102	89648	89649	EWB00_000090	24.925	56.831	1.342	100	100	-2.149	25.675	59.375	1.513	100	100	-2.309	25.095	59.099	1.303	100	100	-2.189
scaffold_102	88847	88848	EWB00_000090	13.879	50.108	0.627	19.89	18.992	-1.299	14.217	48.108	0.916	46.384	45.249	-1.666	13.798	50.928	0.606	21.703	20.793	-1.337
scaffold_102	88813	88814	EWB00_000090	9.192	25.605	1.102	37.655	36.555	-1.576	9.478	27.391	1.234	53.991	52.801	-1.732	9.082	25.242	1.109	43.53	42.391	-1.639
scaffold_102	55515	55516	EWB00_000091	1.854	3.831	1.484	13.638	12.844	-1.135	2.314	4.2	1.862	27.133	26.172	-1.433	1.968	3.56	1.684	19.741	18.859	-1.295
scaffold_102	64474	64475	EWB00_000091	6.386	4.391	2.356	72.731	71.383	-1.862	6.252	4.537	2.457	83.595	82.235	-1.922	6.11	4.288	2.352	73.175	71.833	-1.864
scaffold_102	64512	64513	EWB00_000091	9.424	5.909	2.192	88.29	86.859	-1.946	8.788	5.418	2.331	96.336	94.916	-1.984	8.959	6.452	2.017	79.93	78.55	-1.903
scaffold_102	78681	78682	EWB00_000091	15.836	7.933	2.564	100	100	-2.249	16.308	7.987	2.724	100	100	-2.323	17.427	11.731	2.163	100	100	-2.231
scaffold_102	78798	78799	EWB00_000091	4.506	2.186	2.423	45.365	44.199	-1.657	4.227	2.4	2.266	42.506	41.4	-1.628	4.982	4.187	1.652	33.316	32.27	-1.523
scaffold_102	78953	78954	EWB00_000091	5.33	0.452	4.478	48.224	47.037	-1.683	4.717	0.637	3.642	42.094	40.991	-1.624	5.208	1.193	3.043	47.834	46.66	-1.68
scaffold_102	78961	78962	EWB00_000091	5.33	0.452	4.478	48.224	47.037	-1.683	4.739	0.637	3.649	42.272	41.169	-1.626	5.208	1.193	3.043	47.834	46.66	-1.68
scaffold_102	162932	162933	EWB00_000094	3.219	7.427	0.989	11.025	10.285	-1.042	2.959	8.174	0.937	10.566	9.856	-1.024	3.116	6.897	1.07	13.841	13.056	-1.141
scaffold_102	162923	162924	EWB00_000094	3.502	6.469	1.368	20.614	19.705	-1.314	3.293	7.968	1.185	17.433	16.597	-1.241	3.362	6.513	1.318	21.076	20.176	-1.324
scaffold_102	162824	162825	EWB00_000094	5.999	5.927	2.046	61.1	59.823	-1.786	5.34	8.83	1.504	39.051	37.974	-1.592	5.802	4.834	2.315	74.124	72.776	-1.87
scaffold_102	159078	159079	EWB00_000094	9.759	9.252	1.945	87.62	86.192	-1.943	9.634	11.118	1.847	90.801	89.407	-1.958	9.246	11.023	1.64	70.875	69.546	-1.85
scaffold_102	159073	159074	EWB00_000094	9.991	9.378	1.959	90.588	89.145	-1.957	9.7	11.23	1.843	91.096	89.7	-1.959	9.493	11.387	1.631	72.141	70.805	-1.858
scaffold_102	159062	159063	EWB00_000094	11.741	9.613	2.104	100	100	-2.061	11.258	11.061	2.02	100	100	-2.071	10.866	11.852	1.716	87.217	85.799	-1.941
scaffold_102	159049	159050	EWB00_000094	13.158	10.372	2.426	100	100	-2.225	12.17	12.168	2.288	100	100	-2.215	12.301	12.621	2.069	100	100	-2.141
scaffold_102	158792	158793	EWB00_000094	15.398	8.005	3.369	100	100	-2.482	14.506	8.737	3.356	100	100	#NUM!	14.393	8.899	3.131	100	100	-2.445
scaffold_102	158731	158732	EWB00_000094	24.719	7.192	4.361	100	100	#NUM!	24.652	8.718	4.265	100	100	#NUM!	24.418	6.189	4.564	100	100	#NUM!
scaffold_102	158680	158681	EWB00_000094	26.83	6.415	4.375	100	100	#NUM!	27.099	7.406	4.388	100	100	#NUM!	27.247	5.279	4.696	100	100	#NUM!
scaffold_102	158668	158669	EWB00_000094	30.847	9.595	3.713	100	100	#NUM!	30.792	10.499	3.782	100	100	#NUM!	31.881	7.787	4.085	100	100	#NUM!
scaffold_102	158646	158647	EWB00_000094	34.993	8.891	3.691	100	100	#NUM!	35.22	9.805	3.72	100	100	#NUM!	36.391	6.937	4.131	100	100	#NUM!
scaffold_102	158617	158618	EWB00_000094	38.108	9.613	3.701	100	100	#NUM!	38.023	10.93	3.674	100	100	#NUM!	38.954	7.746	4.07	100	100	#NUM!
scaffold_102	158531	158532	EWB00_000094	14.831	6.27	2.521	100	100	-2.163	14.729	7.331	2.316	100	100	-2.144	14.352	4.874	2.856	100	100	-2.189
scaffold_102	182454	182455	EWB00_000095	6.257	10.408	1.349	33.939	32.874	-1.531	5.673	8.849	1.647	48.403	47.252	-1.685	6.52	12.985	1.112	28.886	27.889	-1.461
scaffold_102	182462	182463	EWB00_000095	6.926	10.228	1.521	45.563	44.395	-1.659	6.363	8.362	1.894	66.851	65.581	-1.825	7.135	12.621	1.283	39.895	38.787	-1.601
scaffold_102	182532	182533	EWB00_000095	10.712	9.252	1.925	90.455	89.012	-1.956	9.901	9.262	1.972	96.665	95.243	-1.985	10.559	9.911	1.831	89.553	88.123	-1.952
scaffold_102	182771	182772	EWB00_000095	7.055	14.456	0.993	22.405	21.471	-1.35	7.097	16.255	1.034	27.475	26.51	-1.439	7.34	15.837	0.942	24.176	23.234	-1.383
scaffold_102	182781	182782	EWB00_000095	7.081	14.601	0.93	19.879	18.982	-1.298	7.231	16.33	0.996	25.94	24.992	-1.414	7.381	16.201	0.864	20.73	19.834	-1.317
scaffold_102	182800	182801	EWB00_000095	7.647	14.998	1.002	24.334	23.376	-1.386	7.832	16.798	1.071	31.695	30.685	-1.501	7.832	17.151	0.867	22.069	21.155	-1.344
scaffold_102	199033	199034	EWB00_000095	13.801	18.612	1.384	72.128	70.784	-1.858	13.75	19.217	1.512	93.636	92.229	-1.971	13.552	18.709	1.376	77.861	76.493	-1.891
scaffold_102	199109	199110	EWB00_000095	19.157	16.643	1.867	100	100	-2.18	19.223	15.617	2.115	100	100	-2.301	19.518	15.149	2.055	100	100	-2.271
scaffold_102	201266	201267	EWB00_000095	19.106	16.643	1.963	100	100	-2.223	19.223	15.467	2.249	100	100	-2.351	19.723	15.715	2.118	100	100	-2.308
scaffold_102	201286	201287	EWB00_000095	19.286	14.709	2.105	100	100	-2.26	19.468	14.005	2.35	100	100	-2.37	19.908	14.542	2.193	100	100	-2.32
scaffold_102	201327	201328	EWB00_000095	15.295	15.721	1.479	82.253	80.853	-1.915	15.285	14.511	1.708	100	100	-2.051	16.033	14.279	1.71	100	100	-2.061
scaffold_103	11556	11557	EWB00_000098	17.329	9.704	1.772	99.394	98.026	-1.998	17.399	9.018	1.732	94.976	93.561	-1.978	16.812	10.922	1.559	84.262	82.86	-1.926
scaffold_103	11631	11632	EWB00_000098	19.672	18.576	1.462	99.381	98.009	-1.998	19.89	18.598	1.546	100	100	-2.076	19.067	20.974	1.264	83.371	81.974	-1.921
scaffold_103	11646	11647	EWB00_000098	19.827	18.793	1.412	93.709	92.25	-1.972	20.046	18.992	1.465	100	100	-2.036	19.272	21.075	1.226	79.155	77.78	-1.898
scaffold_103	11658	11659	EWB00_000098	20.29	19.19	1.506	100	100	-2.036	20.491	20.023	1.544	100	100	-2.096	19.764	21.743	1.31	92.757	91.312	-1.967
scaffold_103	11663	11664	EWB00_000098	19.775	19.281	1.508	100	100	-2.032	20.091	20.098	1.572	100	100	-2.108	19.252	22.248	1.287	89.189	87.761	-1.95
scaffold_103	15576	15577	EWB00_000098	3.682	1.464	3.359	62.499	61.213	-1.796	3.96	1.8	3.368	75.457	74.14	-1.878	4.326	2.427	2.886	68.098	66.785	-1.833
scaffold_103	15662	15663	EWB00_000098	8.703	3.488	3.135	100	100	-2.106	8.633	3.787	3.183	100	100	-2.153	9.595	4.652	2.886	100	100	-2.133
scaffold_103	15678	15679	EWB00_000098	8.832	3.632	2.996	100	100	-2.081	8.544	3.918	3	100	100	-2.11	9.534	4.611	2.788	100	100	-2.1
scaffold_103	15688	15689	EWB00_000098	9.759	3.759	3.141	100	100	-2.146	9.478	3.712	3.287	100	100	-2.188	10.374	4.409	3.025	100	100	-2.168
scaffold_103	15726	15727	EWB00_000098	11.613	3.831	3.364	100	100	-2.236	12.081	5.137	3.169	100	100	-2.285	13.08	5.077	3.156	100	100	-2.277
scaffold_103	16770	16771	EWB00_000098	12.694	4.066	3.954	100	100	-2.405	12.281	5.681	3.629	100	100	-2.433	13.285	6.128	3.444	100	100	-2.411
scaffold_103	16801	16802	EWB00_000098	13.956	4.427	3.91	100	100	-2.433	13.906	6.168	3.633	100	100	-2.475	15.008	5.663	3.678	100	100	-2.459
scaffold_103	16811	16812	EWB00_000098	14.085	4.301	4.136	100	100	-2.474	13.95	5.887	3.869	100	100	#NUM!	15.254	5.279	3.968	100	100	#NUM!
scaffold_103	16819	16820	EWB00_000098	12.256	4.066	3.96	100	100	-2.401	11.836	5.587	3.655	100	100	-2.428	13.326	4.268	4.026	100	100	-2.434
scaffold_103	16901	16902	EWB00_000098	8.265	3.867	3.235	100	100	-2.152	7.854	5.887	2.762	100	100	-2.127	8.672	4.793	3.016	100	100	-2.164
scaffold_103	16906	16907	EWB00_000098	7.905	3.668	3.191	100	100	-2.119	7.498	5.774	2.665	100	100	-2.083	8.283	3.802	3.229	100	100	-2.15
scaffold_103	93549	93550	EWB00_000101	0.669	0.253	3.22	11.078	10.336	-1.044	1.157	0.225	4.357	20.69	19.807	-1.316	0.677	0.243	3.321	11.365	10.63	-1.056
scaffold_103	93570	93571	EWB00_000101	0.669	0.253	3.168	10.76	10.026	-1.032	1.201	0.225	4.352	20.78	19.897	-1.318	0.697	0.243	3.313	11.397	10.661	-1.057
scaffold_103	93574	93575	EWB00_000101	0.644	0.253	3.112	10.285	9.562	-1.012	1.201	0.225	4.352	20.78	19.897	-1.318	0.697	0.243	3.313	11.397	10.661	-1.057
scaffold_103	156503	156504	EWB00_000102	1.236	0.325	3.129	14.672	13.859	-1.166	1.29	0.112	4.72	13.927	13.15	-1.144	1.23	0.081	5.145	11.605	10.865	-1.065
scaffold_103	156532	156533	EWB00_000102	1.339	0.398	3.224	18.109	17.238	-1.258	1.491	0.112	5.3	17.48	16.644	-1.243	1.251	0.081	5.446	12.885	12.118	-1.11
scaffold_103	168923	168924	EWB00_000102	1.236	0.687	2.182	11.79	11.033	-1.072	1.335	0.075	5.541	13.29	12.525	-1.124	1.025	0.081	5.018	10.965	10.239	-1.04
scaffold_103	287186	287187	EWB00_000106	3.322	0.307	4.37	31.393	30.354	-1.497	2.981	0.206	4.638	24.228	23.3	-1.384	3.034	0.243	4.581	25.729	24.768	-1.41
scaffold_103	287207	287208	EWB00_000106	4.48	0.307	4.707	37.304	36.207	-1.572	4.005	0.581	3.411	33.58	32.552	-1.526	3.936	0.344	4.353	32.349	31.313	-1.51
scaffold_103	287216	287217	EWB00_000106	4.97	0.307	4.856	39.966	38.847	-1.602	4.628	0.6	3.573	38.462	37.391	-1.585	4.408	0.344	4.516	35.017	33.954	-1.544
scaffold_103	287234	287235	EWB00_000106	5.382	0.398	4.416	42.037	40.899	-1.624	5.006	0.6	3.361	34.503	33.467	-1.538	4.654	0.344	4.396	33.37	32.324	-1.523
scaffold_103	287270	287271	EWB00_000106	5.485	0.524	4.153	47.5	46.318	-1.677	4.917	0.712	3.283	37.975	36.909	-1.58	4.593	0.344	4.495	34.797	33.736	-1.542
scaffold_103	287301	287302	EWB00_000106	5.845	0.578	4.067	49.962	48.762	-1.699	5.095	0.675	3.347	37.875	36.809	-1.578	5.044	0.405	4.356	38.124	37.032	-1.581
scaffold_103	287336	287337	EWB00_000106	6.051	0.578	4.383	58.066	56.81	-1.764	5.162	0.712	3.74	49.227	48.07	-1.692	5.187	0.465	4.481	45.716	44.558	-1.66
scaffold_103	287369	287370	EWB00_000106	4.635	0.723	3.841	51.965	50.749	-1.716	3.716	1.031	2.986	40.021	38.936	-1.602	3.772	0.364	4.548	36.887	35.806	-1.567
scaffold_103	328553	328554	EWB00_000106	1.21	0.47	2.7	14.018	13.216	-1.147	1.135	0.3	3.307	15.201	14.402	-1.182	1.107	0.587	2.271	11.398	10.663	-1.057
scaffold_103	328562	328563	EWB00_000106	1.339	0.47	2.845	15.961	15.125	-1.203	1.201	0.319	3.302	16.024	15.211	-1.205	1.374	0.587	2.583	15.395	14.583	-1.187
scaffold_103	328581	328582	EWB00_000106	1.905	0.325	3.797	23.177	22.234	-1.365	1.513	0.431	3.073	18.288	17.439	-1.262	1.886	0.951	2.252	17.809	16.957	-1.251
scaffold_103	328782	328783	EWB00_000106	9.759	0.325	6.827	85.261	83.846	-1.931	10.212	0.994	5.474	100	100	-2.177	10.128	0.708	5.784	100	100	-2.064
scaffold_103	328786	328787	EWB00_000106	10.094	0.325	6.771	84.014	82.605	-1.924	10.679	0.9	5.564	100	100	-2.154	10.661	0.708	5.754	100	100	-2.061
scaffold_103	328838	328839	EWB00_000106	12.205	0.542	6.257	100	100	-2.068	12.393	1.087	5.446	100	100	-2.216	12.978	0.748	5.907	100	100	-2.111
scaffold_103	328860	328861	EWB00_000106	11.844	0.741	5.814	100	100	-2.129	12.281	0.975	5.65	100	100	-2.204	13.08	0.769	5.931	100	100	-2.125
scaffold_103	328864	328865	EWB00_000106	11.639	0.723	5.774	100	100	-2.113	12.192	0.919	5.665	100	100	-2.183	12.957	0.769	5.866	100	100	-2.115
scaffold_103	328872	328873	EWB00_000106	11.587	0.723	5.767	100	100	-2.111	12.103	0.994	5.542	100	100	-2.195	12.896	0.769	5.859	100	100	-2.114
scaffold_103	328933	328934	EWB00_000106	2.163	0.831	2.995	29.264	28.247	-1.466	2.292	1.087	2.83	32.492	31.474	-1.512	2.747	0.506	4.082	38.147	37.054	-1.581
scaffold_103	328992	328993	EWB00_000106	3.682	0.94	3.489	50.007	48.807	-1.699	3.649	1.65	2.778	47.69	46.545	-1.678	3.834	0.708	3.98	50.308	49.114	-1.702
scaffold_103	329004	329005	EWB00_000106	4.017	0.831	3.698	52.27	51.053	-1.718	3.827	1.275	3.097	50.328	49.163	-1.702	3.854	0.587	4.164	47.015	45.847	-1.672
scaffold_103	329089	329090	EWB00_000106	6.463	0.434	5.232	64.19	62.892	-1.807	6.741	1.35	3.707	85.115	83.748	-1.93	6.233	0.667	4.578	66.73	65.425	-1.824
scaffold_103	329115	329116	EWB00_000106	7.338	0.614	5.145	85.575	84.158	-1.932	7.854	1.144	4.474	100	100	-2.043	7.299	0.667	5.042	81.797	80.408	-1.913
scaffold_103	329157	329158	EWB00_000106	7.725	0.904	4.912	100	100	-2.04	8.521	0.637	5.735	100	100	-2.037	8.078	0.587	5.625	90.88	89.444	-1.958
scaffold_103	329242	329243	EWB00_000106	5.716	1.229	4.086	92.359	90.907	-1.965	5.918	0.45	5.771	78.17	76.838	-1.893	5.761	0.647	5.047	78.027	76.657	-1.892
scaffold_103	329303	329304	EWB00_000106	1.313	1.319	1.861	12.107	11.343	-1.083	1.179	0.956	2.356	16.382	15.563	-1.214	1.128	0.748	2.485	15.562	14.747	-1.192
scaffold_103	329307	329308	EWB00_000106	1.339	1.355	1.747	11.012	10.272	-1.042	1.179	0.956	2.238	14.88	14.087	-1.173	1.148	0.748	2.408	14.779	13.978	-1.17
scaffold_103	329333	329334	EWB00_000106	1.493	1.409	2.004	15.245	14.421	-1.183	1.313	1.087	2.385	18.706	17.851	-1.272	1.21	0.89	2.388	16.324	15.496	-1.213
scaffold_103	329342	329343	EWB00_000106	1.416	1.283	2.116	15.801	14.968	-1.199	1.201	1.087	2.315	16.975	16.146	-1.23	1.169	0.87	2.425	16.358	15.53	-1.214
scaffold_103	443441	443442	EWB00_000109	3.94	3.18	2.337	48.207	47.02	-1.683	3.76	1.762	3.323	71.248	69.953	-1.853	3.485	2.832	2.352	45.848	44.69	-1.661
scaffold_103	443432	443433	EWB00_000109	4.3	3.488	2.33	52.31	51.092	-1.719	4.072	2.344	3.027	72.646	71.344	-1.861	3.711	3.56	2.112	43.062	41.926	-1.634
scaffold_103	442640	442641	EWB00_000109	7.313	8.294	2.568	100	100	-2.088	7.075	8.68	2.602	100	100	-2.13	7.258	6.715	2.842	100	100	-2.165
scaffold_103	442636	442637	EWB00_000109	7.287	7.698	2.684	100	100	-2.113	6.964	8.493	2.616	100	100	-2.127	7.237	6.533	2.885	100	100	-2.171
scaffold_103	442549	442550	EWB00_000109	7.647	7.68	2.525	100	100	-2.072	7.342	8.062	2.587	100	100	-2.121	7.647	5.42	3.035	100	100	-2.181
scaffold_103	442526	442527	EWB00_000109	7.416	8.204	2.434	100	100	-2.044	7.12	7.799	2.634	100	100	-2.123	7.34	6.149	2.84	100	100	-2.146
scaffold_103	428120	428121	EWB00_000109	5.794	4.825	2.292	68.577	67.254	-1.836	6.23	5.718	2.354	86.056	84.684	-1.935	5.618	4.288	2.442	76.001	74.643	-1.881
scaffold_103	428110	428111	EWB00_000109	6.205	5.186	2.342	76.642	75.271	-1.884	6.608	5.774	2.482	98.905	97.508	-1.995	5.802	4.611	2.437	79.934	78.554	-1.903
scaffold_103	428087	428088	EWB00_000109	8.162	4.319	3.057	100	100	-2.129	8.032	5.156	2.985	100	100	-2.167	7.504	4.692	2.838	100	100	-2.083
scaffold_103	428073	428074	EWB00_000109	9.81	2.765	3.91	100	100	-2.246	9.322	3.131	3.862	100	100	-2.273	8.795	3.337	3.504	100	100	-2.189
scaffold_103	427993	427994	EWB00_000109	20.393	4.933	3.208	100	100	-2.342	19.445	4.931	3.117	100	100	-2.315	18.247	4.834	3.091	100	100	-2.278
scaffold_103	426106	426107	EWB00_000109	30.461	3.849	4.41	100	100	#NUM!	28.1	4.031	4.312	100	100	#NUM!	26.858	3.357	4.448	100	100	-2.486
scaffold_103	426092	426093	EWB00_000109	28.015	1.97	5.302	100	100	-2.466	25.653	2.494	4.935	100	100	-2.484	25.095	1.497	5.563	100	100	-2.356
scaffold_103	426067	426068	EWB00_000109	26.985	1.771	5.497	100	100	-2.454	24.718	2.25	5.153	100	100	-2.48	23.865	1.375	5.709	100	100	-2.343
scaffold_103	477262	477263	EWB00_000110	1.313	0.398	3.592	22.077	21.149	-1.344	1.29	0.412	3.699	24.188	23.26	-1.384	1.292	0.364	3.72	21.603	20.695	-1.335
scaffold_103	477305	477306	EWB00_000110	1.004	0.398	3.311	17.425	16.565	-1.241	0.868	0.581	2.75	14.929	14.135	-1.174	0.943	0.202	4.22	16.587	15.755	-1.22
scaffold_103	480129	480130	EWB00_000110	1.339	0.307	3.596	18.635	17.756	-1.27	1.357	0.712	2.502	16.62	15.797	-1.221	2.214	0.809	2.948	27.909	26.923	-1.446
scaffold_103	484831	484832	EWB00_000110	1.339	0.398	2.912	14.986	14.166	-1.176	1.446	0.694	2.197	13.148	12.386	-1.119	2.235	0.728	2.792	23.422	22.49	-1.37
scaffold_103	484842	484843	EWB00_000110	1.39	0.325	3.299	16.657	15.81	-1.222	1.468	0.694	2.282	14.172	13.391	-1.151	2.276	0.647	3.033	25.261	24.306	-1.402
scaffold_103	666830	666831	EWB00_000113	3.373	11.366	0.912	10.643	9.911	-1.027	3.805	13.892	0.968	14.883	14.09	-1.173	3.69	11.67	1	15.63	14.814	-1.194
scaffold_103	666969	666970	EWB00_000113	10.712	13.571	2.244	100	100	-2.154	11.547	15.43	2.243	100	100	-2.228	10.579	13.713	2.121	100	100	-2.144
scaffold_103	667191	667192	EWB00_000113	18.488	16.697	1.265	69.149	67.822	-1.84	17.955	14.98	1.335	76.349	75.027	-1.883	18.842	17.414	1.244	73.465	72.122	-1.866
scaffold_103	667203	667204	EWB00_000113	19.312	16.697	1.544	100	100	-2.02	18.6	14.999	1.698	100	100	-2.096	19.662	17.455	1.527	100	100	-2.05
scaffold_103	667243	667244	EWB00_000113	6.566	11.258	0.837	14.525	13.714	-1.162	5.34	10.143	0.829	13.204	12.441	-1.121	7.442	12.075	0.942	22.305	21.387	-1.348
scaffold_103	708915	708916	EWB00_000114	0.978	1.066	2.64	18.149	17.278	-1.259	1.246	1.631	2.514	23.868	22.945	-1.378	0.964	1.315	2.289	16.237	15.411	-1.211
scaffold_103	708884	708885	EWB00_000114	0.927	0.976	2.551	15.983	15.147	-1.204	1.29	1.406	2.68	25.929	24.98	-1.414	1.046	1.618	1.995	14.229	13.438	-1.153
scaffold_103	707246	707247	EWB00_000114	1.622	1.319	2.382	21.397	20.478	-1.33	1.802	1.931	2.188	24.066	23.14	-1.381	1.497	2.346	1.457	11.166	10.435	-1.048
scaffold_103	707183	707184	EWB00_000114	1.983	0.849	3.251	33.675	32.613	-1.527	2.025	1.669	2.509	31.019	30.016	-1.492	1.845	1.76	2.12	22.143	21.228	-1.345
scaffold_103	720205	720206	EWB00_000115	2.858	3.524	2.09	33.711	32.649	-1.528	3.805	2.793	3.039	78.409	77.076	-1.894	3.67	2.933	2.729	63.88	62.594	-1.805
scaffold_103	720334	720335	EWB00_000115	5.304	4.572	2.298	64.17	62.873	-1.807	6.185	3.731	3.017	100	100	-2.049	6.233	3.459	2.956	99.986	99.691	-2.006
scaffold_103	720345	720346	EWB00_000115	5.536	4.572	2.144	57.333	56.081	-1.758	6.563	3.768	2.854	100	99.995	-2.014	6.438	3.277	2.868	93.394	91.946	-1.97
scaffold_103	720360	720361	EWB00_000115	5.562	4.662	1.869	44.417	43.259	-1.648	6.608	3.862	2.53	82.893	81.537	-1.919	6.458	3.155	2.674	79.496	78.119	-1.9
scaffold_103	720366	720367	EWB00_000115	5.562	3.867	2.139	52.911	51.69	-1.724	6.385	3.468	2.635	83.196	81.839	-1.92	6.171	2.852	2.754	77.657	76.289	-1.89
scaffold_103	721277	721278	EWB00_000115	2.163	3.957	1.856	23.233	22.289	-1.366	2.069	4.05	1.915	26.308	25.356	-1.42	2.091	2.811	2.287	33.596	32.548	-1.526
scaffold_103	721329	721330	EWB00_000115	2.189	4.048	1.876	24.043	23.089	-1.381	2.136	4.425	1.852	25.834	24.887	-1.412	2.091	3.398	2.037	28.931	27.933	-1.461
scaffold_103	721371	721372	EWB00_000115	2.137	3.415	2.073	27.302	26.307	-1.436	2.025	3.768	2.001	27.603	26.636	-1.441	1.989	3.742	1.818	23.349	22.418	-1.368
scaffold_103	721380	721381	EWB00_000115	2.008	3.144	2.103	26.278	25.295	-1.42	1.602	3.3	1.854	19.701	18.831	-1.294	1.763	3.317	1.818	20.838	19.941	-1.319
scaffold_103	721426	721427	EWB00_000115	2.008	2.349	2.537	34.234	33.166	-1.534	1.958	2.306	2.666	39.565	38.484	-1.597	1.64	2.71	2.013	22.572	21.651	-1.354
scaffold_103	721594	721595	EWB00_000115	3.219	1.988	3.006	56.775	55.526	-1.754	2.87	1.819	3.175	59.845	58.617	-1.777	2.645	3.236	2.037	32.389	31.353	-1.51
scaffold_103	721612	721613	EWB00_000115	3.219	2.277	2.753	51.183	49.973	-1.709	2.915	1.687	3.249	60.364	59.134	-1.781	2.727	3.115	2.08	33.697	32.647	-1.528
scaffold_104	57754	57755	EWB00_000126	0.772	0.795	2.49	12.806	12.028	-1.107	0.801	0.844	2.647	15.941	15.129	-1.203	1.066	0.324	4.259	24.568	23.621	-1.39
scaffold_104	57801	57802	EWB00_000126	0.669	0.831	2.268	10.13	9.409	-1.006	0.779	0.712	2.893	17.25	16.417	-1.237	1.128	0.202	5.063	24.043	23.103	-1.381
scaffold_104	57822	57823	EWB00_000126	0.85	0.795	2.859	17.423	16.563	-1.241	0.868	0.712	3.187	21.781	20.884	-1.338	1.271	0.263	5.011	29.609	28.604	-1.471
scaffold_104	57881	57882	EWB00_000126	3.038	8.439	1.276	17.333	16.474	-1.239	2.625	7.068	1.468	21.6	20.705	-1.334	3.034	8.636	1.221	18.443	17.581	-1.266
scaffold_104	58002	58003	EWB00_000126	4.455	12.035	1.098	18.613	17.735	-1.27	3.693	10.818	1.172	19.832	18.96	-1.297	4.51	12.621	1.054	20.232	19.343	-1.306
scaffold_104	58050	58051	EWB00_000126	5.073	9.83	1.299	26.886	25.896	-1.43	4.161	9.037	1.341	26.724	25.767	-1.427	4.736	11.104	1.043	19.804	18.921	-1.297
scaffold_104	58054	58055	EWB00_000126	5.047	9.216	1.384	29.773	28.751	-1.474	4.138	8.924	1.352	26.928	25.969	-1.43	4.777	10.497	1.136	23.054	22.126	-1.363
scaffold_104	58089	58090	EWB00_000126	4.455	7.842	1.552	32.581	31.53	-1.513	3.36	8.455	1.24	19.516	18.65	-1.29	3.731	8.899	1.129	18.486	17.624	-1.267
scaffold_104	58100	58101	EWB00_000126	4.352	8.041	1.367	25.314	24.344	-1.403	3.449	8.437	1.17	17.799	16.957	-1.25	3.649	9	0.969	13.753	12.971	-1.138
scaffold_104	58120	58121	EWB00_000126	2.91	3.795	1.928	29.948	28.924	-1.476	2.336	4.237	1.658	21.947	21.048	-1.341	2.214	4.753	1.226	12.871	12.105	-1.11
scaffold_104	58132	58133	EWB00_000126	2.935	3.813	1.991	32.09	31.044	-1.506	2.425	4.143	1.799	26.078	25.128	-1.416	2.378	5.117	1.278	14.855	14.053	-1.172
scaffold_104	58139	58140	EWB00_000126	2.704	4.59	1.605	21.349	20.43	-1.329	2.358	4.837	1.535	19.848	18.977	-1.298	2.214	4.955	1.221	12.935	12.167	-1.112
scaffold_104	58154	58155	EWB00_000126	3.991	8.782	1.287	21.698	20.775	-1.336	3.426	8.755	1.271	20.906	20.021	-1.32	3.178	9.102	0.919	11.411	10.675	-1.057
scaffold_104	58164	58165	EWB00_000126	4.171	8.854	1.446	27.987	26.984	-1.447	3.849	8.924	1.509	31.611	30.602	-1.5	3.485	9.385	1.11	17.321	16.477	-1.239
scaffold_104	58176	58177	EWB00_000126	3.94	9.451	1.106	16.435	15.591	-1.216	4.116	9.224	1.408	29.247	28.263	-1.466	3.28	9.122	0.908	11.4	10.664	-1.057
scaffold_104	58189	58190	EWB00_000126	3.965	9.595	1.094	16.218	15.378	-1.21	4.361	9.524	1.445	32.277	31.262	-1.509	3.506	9.182	0.994	14.103	13.313	-1.149
scaffold_104	58213	58214	EWB00_000126	3.94	8.511	1.314	22.182	21.252	-1.346	4.45	8.062	1.767	46.043	44.911	-1.663	3.424	7.585	1.29	21.448	20.543	-1.331
scaffold_104	58278	58279	EWB00_000126	5.588	8.872	1.472	35.519	34.438	-1.55	5.94	8.437	1.84	60.785	59.552	-1.784	5.597	7.949	1.655	47.575	46.403	-1.677
scaffold_104	58363	58364	EWB00_000126	7.596	10.155	1.555	50.378	49.174	-1.702	7.609	8.493	2.013	84.077	82.715	-1.925	8.037	7.585	2.082	88.369	86.946	-1.946
scaffold_104	58423	58424	EWB00_000126	6.617	8.385	1.912	64.696	63.396	-1.811	6.118	7.237	2.218	84.122	82.759	-1.925	7.053	6.149	2.47	100	99.999	-2.019
scaffold_104	58460	58461	EWB00_000126	6.54	7.481	2.059	71.301	69.96	-1.853	6.296	6.956	2.317	91.6	90.202	-1.962	6.868	5.441	2.608	100	100	-2.032
scaffold_104	58493	58494	EWB00_000126	4.609	4.807	2.308	61.077	59.801	-1.786	4.717	5.174	2.438	76.028	74.707	-1.881	4.859	3.438	2.882	87.5	86.081	-1.942
scaffold_104	70196	70197	EWB00_000127	5.999	1.843	4.283	100	100	-2.138	5.295	2.643	3.767	100	100	-2.124	5.843	2.892	3.599	100	100	-2.115
scaffold_104	70250	70251	EWB00_000127	8.961	3.216	4.01	100	100	-2.3	8.21	3.9	3.796	100	100	-2.305	8.406	4.146	3.558	100	100	-2.261
scaffold_104	70293	70294	EWB00_000127	10.274	3.506	3.635	100	100	-2.259	9.634	3.487	3.754	100	100	-2.286	9.554	3.722	3.466	100	100	-2.223
scaffold_104	71068	71069	EWB00_000127	10.866	11.131	0.768	16.74	15.891	-1.224	10.568	8.268	0.915	21.37	20.478	-1.33	10.128	10.214	0.783	17.312	16.468	-1.238
scaffold_104	71298	71299	EWB00_000127	37.568	10.788	3.464	100	100	#NUM!	35.509	8.999	3.796	100	100	#NUM!	34.423	9.243	3.587	100	100	#NUM!
scaffold_105	55859	55860	EWB00_000132	7.905	9.704	1.572	51.935	50.72	-1.715	7.965	9.768	1.76	70.193	68.903	-1.846	8.078	10.679	1.49	53.887	52.667	-1.731
scaffold_105	55845	55846	EWB00_000132	8.523	11.059	1.598	58.851	57.588	-1.77	8.121	11.886	1.622	65.21	63.949	-1.814	8.488	12.58	1.431	54.674	53.449	-1.738
scaffold_105	55835	55836	EWB00_000132	10.763	11.565	1.87	93.988	92.528	-1.973	10.457	11.999	1.973	100	100	-2.049	10.866	13.612	1.673	88.319	86.895	-1.946
scaffold_105	55822	55823	EWB00_000132	11.021	12.468	1.85	96.051	94.581	-1.983	10.746	12.693	1.99	100	100	-2.073	11.01	14.643	1.64	88.254	86.832	-1.946
scaffold_105	55762	55763	EWB00_000132	12.025	13.607	2.19	100	100	-2.165	12.081	14.38	2.32	100	100	-2.256	12.035	15.129	2.053	100	100	-2.166
scaffold_105	55732	55733	EWB00_000132	12.205	14.004	2.382	100	100	-2.245	12.17	14.53	2.509	100	100	-2.327	12.055	15.068	2.262	100	100	-2.249
scaffold_105	55702	55703	EWB00_000132	12.025	13.336	2.382	100	100	-2.233	12.014	13.105	2.597	100	100	-2.335	11.768	12.681	2.431	100	100	-2.271
scaffold_105	54854	54855	EWB00_000132	1.905	4.789	1.37	12.594	11.82	-1.1	2.136	5.962	1.383	16.025	15.212	-1.205	2.276	5.218	1.494	19.431	18.554	-1.288
scaffold_105	54837	54838	EWB00_000132	2.214	4.373	1.768	22.08	21.151	-1.344	2.47	6.599	1.479	20.636	19.754	-1.315	2.419	4.854	1.725	25.995	25.031	-1.415
scaffold_105	54771	54772	EWB00_000132	2.111	4.644	1.443	14.807	13.991	-1.17	2.358	6.506	1.301	15.657	14.85	-1.195	2.296	5.238	1.394	17.194	16.352	-1.235
scaffold_105	54357	54358	EWB00_000132	0.927	0.614	3.258	20.747	19.837	-1.317	1.602	0.825	3.794	42.55	41.444	-1.629	1.394	0.243	5.183	30.05	29.04	-1.478
scaffold_105	54325	54326	EWB00_000132	1.133	0.416	4.174	28.903	27.891	-1.461	1.357	0.281	5.154	34.86	33.821	-1.542	1.353	0.263	5.077	30.671	29.654	-1.487
scaffold_105	54273	54274	EWB00_000132	0.953	0.253	4.659	24.413	23.454	-1.388	1.135	0.281	4.907	30.589	29.59	-1.486	1.087	0.101	6.153	19.41	18.534	-1.288
scaffold_105	61302	61303	EWB00_000133	2.008	1.59	1.583	12.068	11.305	-1.082	2.447	1.162	2.337	23.999	23.075	-1.38	2.071	0.89	2.482	21.082	20.182	-1.324
scaffold_105	61051	61052	EWB00_000133	1.21	0.651	2.924	19.546	18.654	-1.291	1.268	0.769	2.952	23.087	22.174	-1.363	1.271	0.647	3.026	21.546	20.639	-1.333
scaffold_105	61041	61042	EWB00_000133	1.159	0.651	2.916	19.104	18.218	-1.281	1.246	0.769	2.985	23.406	22.489	-1.369	1.23	0.647	3.032	21.407	20.502	-1.331
scaffold_105	168888	168889	EWB00_000134	8.626	2.403	2.066	43.941	42.787	-1.643	8.566	2.362	1.267	17.236	16.403	-1.236	8.447	3.418	1.454	27.881	26.895	-1.445
scaffold_105	168869	168870	EWB00_000134	10.119	2.765	2.228	58.662	57.401	-1.768	9.789	2.756	1.531	28.382	27.407	-1.453	9.739	3.782	1.667	40.407	39.294	-1.606
scaffold_105	168808	168809	EWB00_000134	11.561	3.325	2.527	88.653	87.22	-1.948	11.547	3.075	2.34	72.842	71.539	-1.862	11.522	4.247	2.155	75.751	74.394	-1.879
scaffold_105	148532	148533	EWB00_000134	7.364	3.054	2.306	60.557	59.283	-1.782	6.497	3.15	1.991	45.68	44.551	-1.66	5.618	4.389	1.4	26.204	25.238	-1.418
scaffold_105	148496	148497	EWB00_000134	7.622	2.982	2.779	87.079	85.654	-1.94	7.231	2.962	2.798	88.552	87.168	-1.947	6.725	4.328	2.084	60.278	59.015	-1.78
scaffold_105	148490	148491	EWB00_000134	7.802	2.873	2.913	94.025	92.564	-1.973	7.409	2.925	2.913	95.774	94.357	-1.981	6.95	4.328	2.179	66.598	65.294	-1.823
scaffold_105	148445	148446	EWB00_000134	8.626	2.801	2.869	92.715	91.261	-1.967	7.965	3.375	2.502	79.874	78.534	-1.902	7.77	3.499	2.415	73.923	72.576	-1.869
scaffold_105	148420	148421	EWB00_000134	7.544	2.909	2.452	66.803	65.49	-1.825	7.743	3.975	1.973	55.076	53.879	-1.741	7.401	3.56	2.143	58.31	57.06	-1.766
scaffold_105	148373	148374	EWB00_000134	6.746	3.216	2.54	73.016	71.666	-1.863	7.676	3.056	2.901	98.879	97.48	-1.995	7.668	3.418	2.661	87.686	86.266	-1.943
scaffold_105	148361	148362	EWB00_000134	7.004	3.126	2.635	78.298	76.918	-1.894	7.809	3.075	2.917	99.954	99.388	-2.004	7.893	3.499	2.669	90.416	88.983	-1.956
scaffold_105	148355	148356	EWB00_000134	6.952	3.09	2.642	77.889	76.512	-1.891	7.787	2.981	2.957	99.987	99.727	-2.006	7.934	3.499	2.676	91.059	89.622	-1.959
scaffold_105	148332	148333	EWB00_000134	7.519	3.036	2.923	96.8	95.327	-1.986	8.544	2.925	3.301	100	100	-2.107	8.672	3.762	2.845	100	100	-2.045
scaffold_105	148299	148300	EWB00_000134	8.343	4.409	2.3	78.463	77.082	-1.895	9.167	4.031	2.634	100	99.999	-2.017	9.164	4.935	2.294	88.373	86.949	-1.946
scaffold_105	148279	148280	EWB00_000134	8.626	5.024	2.205	78.76	77.378	-1.896	9.589	3.862	2.823	100	100	-2.071	9.308	5.4	2.233	89.199	87.771	-1.95
scaffold_105	148251	148252	EWB00_000134	4.171	4.771	1.622	29.01	27.997	-1.463	4.339	3.337	2.373	56.283	55.078	-1.75	4.1	4.611	1.672	32.558	31.52	-1.513
scaffold_105	148217	148218	EWB00_000134	4.017	3.885	1.969	38.064	36.96	-1.581	4.45	3.618	2.411	61.199	59.963	-1.787	4.182	4.429	1.863	39.758	38.651	-1.599
scaffold_105	104438	104439	EWB00_000134	1.442	1.409	2.061	15.763	14.931	-1.198	1.135	1.575	1.757	11.465	10.736	-1.059	1.661	1.719	2.002	18.697	17.831	-1.272
scaffold_105	104327	104328	EWB00_000134	6.051	1.319	3.532	74.158	72.801	-1.87	5.073	1.931	2.781	58.838	57.617	-1.77	5.187	1.78	2.898	58.82	57.566	-1.77
scaffold_105	104302	104303	EWB00_000134	7.364	1.391	3.36	73.124	71.773	-1.864	6.43	1.744	2.702	55.185	53.988	-1.742	6.848	1.901	2.808	61.977	60.702	-1.792
scaffold_105	104285	104286	EWB00_000134	7.416	1.156	3.484	67.939	66.619	-1.832	6.764	1.837	2.441	47.645	46.5	-1.678	6.991	1.638	2.889	58.588	57.335	-1.768
scaffold_105	104257	104258	EWB00_000134	7.622	1.211	3.242	61.521	60.242	-1.789	7.253	1.744	2.225	38.882	37.807	-1.59	7.401	1.517	2.847	54.105	52.884	-1.733
scaffold_105	104103	104104	EWB00_000134	7.107	1.644	3.189	74.258	72.901	-1.871	6.741	2.137	2.668	63.134	61.885	-1.8	7.709	3.277	2.322	65.296	64.001	-1.815
scaffold_105	92881	92882	EWB00_000134	2.395	2.729	1.237	10.409	9.683	-1.017	2.314	2.025	1.703	17.375	16.54	-1.24	2.563	1.962	1.833	20.532	19.639	-1.312
scaffold_105	92829	92830	EWB00_000134	2.369	2.602	1.29	10.978	10.239	-1.041	2.114	2.419	1.316	11.128	10.406	-1.046	2.501	2.69	1.343	13.252	12.478	-1.122
scaffold_105	87935	87936	EWB00_000134	2.549	3.343	1.224	11.317	10.57	-1.054	2.915	3.243	1.601	21.312	20.421	-1.329	2.501	3.317	1.233	12.361	11.605	-1.092
scaffold_105	87848	87849	EWB00_000134	3.193	3.469	1.305	14.696	13.883	-1.167	3.716	3.712	1.512	23.012	22.099	-1.362	3.916	4.409	1.277	18.671	17.806	-1.271
scaffold_105	87827	87828	EWB00_000134	3.965	3.506	1.424	19.528	18.636	-1.291	4.227	3.806	1.414	21.865	20.967	-1.34	4.449	4.652	1.199	18.107	17.25	-1.258
scaffold_105	87763	87764	EWB00_000134	4.249	2.331	2.291	41.187	40.057	-1.615	4.316	2.4	2.358	46.28	45.146	-1.665	4.9	2.993	2.159	46.006	44.846	-1.663
scaffold_105	87731	87732	EWB00_000134	3.94	1.915	2.287	35.658	34.576	-1.552	3.916	1.987	2.241	36.167	35.116	-1.558	4.469	2.124	2.337	41.926	40.801	-1.622
scaffold_105	87634	87635	EWB00_000134	2.137	1.554	2.026	19.455	18.564	-1.289	2.203	0.994	2.843	30.568	29.569	-1.485	2.05	0.627	3.301	28.348	27.356	-1.453
scaffold_105	87627	87628	EWB00_000134	2.498	1.626	2.234	25.732	24.756	-1.41	2.381	1.012	2.988	34.934	33.894	-1.543	2.378	0.748	3.309	33.523	32.475	-1.525
scaffold_105	87485	87486	EWB00_000134	1.648	0.488	2.596	14.655	13.842	-1.166	1.802	0.15	4.213	14.783	13.991	-1.17	1.517	0.566	2.257	12.055	11.306	-1.081
scaffold_105	194531	194532	EWB00_000135	1.365	2.042	2.187	19.375	18.485	-1.287	0.756	1.406	2.004	11.042	10.322	-1.043	0.861	1.557	1.881	11.272	10.539	-1.052
scaffold_105	194469	194470	EWB00_000135	1.493	1.409	2.776	28.195	27.19	-1.45	1.313	1.106	3.033	29.772	28.782	-1.474	1.23	1.112	2.77	24.38	23.435	-1.387
scaffold_105	194413	194414	EWB00_000135	2.317	0.614	4.342	50.122	48.92	-1.7	2.136	0.769	3.96	48.574	47.422	-1.686	1.886	0.425	4.461	37.013	35.932	-1.568
scaffold_105	194405	194406	EWB00_000135	2.292	0.578	4.224	45.36	44.194	-1.657	2.114	0.825	3.638	43.067	41.957	-1.634	1.886	0.303	4.73	31.573	30.546	-1.499
scaffold_105	194396	194397	EWB00_000135	2.317	0.578	4.24	45.827	44.658	-1.661	2.158	0.956	3.455	43.174	42.063	-1.635	1.886	0.303	4.73	31.573	30.546	-1.499
scaffold_105	194193	194194	EWB00_000135	2.343	1.265	3.641	56.331	55.086	-1.751	2.047	1.106	3.751	54.374	53.181	-1.735	1.907	0.93	3.738	46.423	45.261	-1.667
scaffold_105	194119	194120	EWB00_000135	3.373	1.934	3.388	72.199	70.854	-1.859	3.093	1.162	4.073	75.861	74.542	-1.88	3.034	0.91	4.232	66.116	64.816	-1.82
scaffold_105	194112	194113	EWB00_000135	3.347	1.897	3.512	76.4	75.031	-1.883	3.093	1.425	3.904	79.808	78.469	-1.902	2.973	1.355	3.758	69.162	67.843	-1.84
scaffold_105	192539	192540	EWB00_000135	1.596	3.307	1.718	15.579	14.749	-1.193	1.157	3.093	1.48	10.253	9.55	-1.011	1.702	3.135	1.854	20.772	19.876	-1.317
scaffold_105	192486	192487	EWB00_000135	1.828	2.331	2.399	28.948	27.935	-1.462	1.135	1.275	2.729	24.055	23.13	-1.381	1.517	2.326	2.113	22.379	21.46	-1.35
scaffold_105	191095	191096	EWB00_000135	0.901	0.108	5.138	15.421	14.595	-1.188	1.157	0.581	3.281	23.22	22.304	-1.366	1.087	0.101	5.531	15.904	15.083	-1.202
scaffold_105	191090	191091	EWB00_000135	0.747	0.054	5.867	10.999	10.259	-1.041	0.957	0.581	3.007	18.345	17.495	-1.264	0.861	0.101	5.196	13.873	13.088	-1.142
scaffold_105	190555	190556	EWB00_000135	2.884	3	1.607	19.387	18.497	-1.288	2.314	3.618	1.17	10.888	10.171	-1.037	2.768	2.933	1.606	20.194	19.306	-1.305
scaffold_105	190533	190534	EWB00_000135	3.425	3.885	1.532	21.503	20.582	-1.332	2.848	4.312	1.277	15.297	14.496	-1.185	3.321	3.357	1.724	26.868	25.894	-1.429
scaffold_105	190435	190436	EWB00_000135	9.604	5.421	3.594	100	100	-2.354	9.567	4.537	3.975	100	100	-2.41	10.026	4.632	3.85	100	100	-2.386
scaffold_105	190421	190422	EWB00_000135	11.922	6.072	3.725	100	100	-2.453	12.081	4.743	4.212	100	100	#NUM!	13.08	5.34	3.995	100	100	#NUM!
scaffold_105	190369	190370	EWB00_000135	17.664	7.011	4.096	100	100	#NUM!	17.621	5.343	4.624	100	100	#NUM!	19.354	7.342	4.136	100	100	#NUM!
scaffold_105	190360	190361	EWB00_000135	20.805	6.993	4.336	100	100	#NUM!	20.513	5.324	4.848	100	100	#NUM!	22.224	7.281	4.347	100	100	#NUM!
scaffold_105	190303	190304	EWB00_000135	44.88	7.3	5.265	100	100	#NUM!	42.873	5.774	5.622	100	100	#NUM!	47.504	8.414	5.064	100	100	#NUM!
scaffold_105	190247	190248	EWB00_000135	56.158	5.819	6.02	100	100	#NUM!	54.109	5.531	6.187	100	100	#NUM!	58.616	6.614	5.878	100	100	#NUM!
scaffold_105	190229	190230	EWB00_000135	57.266	5.511	5.957	100	100	#NUM!	55.377	4.912	6.26	100	100	#NUM!	59.887	5.441	6.044	100	100	#NUM!
scaffold_105	190149	190150	EWB00_000135	4.609	2.53	2.949	72.921	71.571	-1.863	4.116	2.587	2.958	73.805	72.496	-1.868	4.736	2.953	2.787	74.179	72.831	-1.87
scaffold_105	190137	190138	EWB00_000135	4.609	2.367	2.829	64.789	63.488	-1.812	4.072	2.306	2.874	65.027	63.767	-1.813	4.736	2.71	2.698	66.064	64.763	-1.82
scaffold_105	190131	190132	EWB00_000135	4.532	2.349	2.868	65.818	64.511	-1.818	3.849	2.175	2.937	64.101	62.847	-1.807	4.674	3.034	2.569	63.935	62.649	-1.806
scaffold_105	190117	190118	EWB00_000135	2.704	2.277	1.863	22.127	21.198	-1.345	2.247	2.156	1.815	19.841	18.97	-1.298	2.87	2.892	1.629	20.977	20.078	-1.322
scaffold_105	237461	237462	EWB00_000136	1.39	1.717	1.616	10.611	9.88	-1.026	1.557	1.575	2.097	18.872	18.014	-1.276	1.517	1.274	2.197	18.494	17.631	-1.267
scaffold_105	237487	237488	EWB00_000136	1.081	1.229	1.844	10.433	9.706	-1.018	1.224	1.556	1.883	13.522	12.753	-1.131	1.148	1.153	2.046	13.619	12.839	-1.134
scaffold_105	248813	248814	EWB00_000137	3.656	4.807	1.172	14.562	13.751	-1.163	4.116	4.293	1.633	29.945	28.953	-1.476	4.367	5.481	1.264	21.254	20.351	-1.327
scaffold_105	248744	248745	EWB00_000137	5.51	5.367	1.802	43.702	42.551	-1.641	5.718	5.549	1.978	57.775	56.561	-1.762	5.536	5.42	1.821	48.084	46.909	-1.682
scaffold_105	248711	248712	EWB00_000137	8.059	4.915	2.634	100	100	-2.03	7.987	5.943	2.539	100	100	-2.061	8.16	5.42	2.536	100	100	-2.038
scaffold_105	241312	241313	EWB00_000137	10.686	6.216	2.977	100	100	-2.245	9.611	6.881	2.885	100	100	-2.241	10.805	5.764	3.122	100	100	-2.279
scaffold_105	241248	241249	EWB00_000137	15.99	5.764	3.84	100	100	#NUM!	14.929	5.081	4.127	100	100	#NUM!	16.115	4.146	4.342	100	100	#NUM!
scaffold_105	241162	241163	EWB00_000137	17.046	5.042	4.237	100	100	#NUM!	16.842	5.381	4.321	100	100	#NUM!	18.021	3.762	4.75	100	100	#NUM!
scaffold_105	240903	240904	EWB00_000137	15.398	5.24	3.583	100	100	-2.421	15.396	6.506	3.473	100	100	-2.466	17.017	4.733	3.898	100	100	-2.464
scaffold_105	263615	263616	EWB00_000138	0.669	0.958	2.211	10.115	9.395	-1.005	0.845	0.862	2.855	19.059	18.198	-1.28	0.779	0.809	2.66	15.699	14.881	-1.196
scaffold_105	265210	265211	EWB00_000138	1.674	0.56	3.662	30.839	29.806	-1.489	1.669	1.031	2.982	30.914	29.912	-1.49	1.497	0.769	3.067	25.961	24.998	-1.414
scaffold_105	265938	265939	EWB00_000138	0.875	0.271	3.831	17.271	16.414	-1.237	0.934	0.431	3.461	19.948	19.075	-1.3	0.738	0.465	2.827	12.97	12.202	-1.113
scaffold_105	265980	265981	EWB00_000138	1.236	0.217	4.275	19.674	18.779	-1.294	1.357	0.712	2.865	21.436	20.544	-1.331	1.189	0.506	3.024	18.016	17.16	-1.256
scaffold_105	267283	267284	EWB00_000138	1.339	0.632	2.601	16.084	15.246	-1.206	1.535	0.375	3.667	23.156	22.241	-1.365	1.148	0.849	1.978	11.03	10.302	-1.043
scaffold_105	267502	267503	EWB00_000138	2.369	0.343	3.552	22.125	21.195	-1.345	2.492	0.225	3.965	19.142	18.281	-1.282	2.44	0.364	3.5	21.363	20.459	-1.33
scaffold_105	267517	267518	EWB00_000138	2.755	0.361	3.848	27.466	26.469	-1.439	2.714	0.262	4.125	23.707	22.786	-1.375	2.686	0.485	3.386	25.688	24.727	-1.41
scaffold_105	267696	267697	EWB00_000138	2.678	1.102	3.045	38.711	37.601	-1.588	2.581	1.256	2.974	40.72	39.629	-1.61	2.214	0.971	2.98	32.264	31.23	-1.509
scaffold_105	267735	267736	EWB00_000138	2.24	0.759	3.59	39.605	38.488	-1.598	2.069	1.369	2.826	35.581	34.535	-1.551	1.886	0.89	3.136	32.007	30.975	-1.505
scaffold_105	269968	269969	EWB00_000138	1.056	0.813	2.63	16.811	15.961	-1.226	1.001	1.069	2.366	16.01	15.197	-1.204	0.943	0.91	2.323	14.099	13.31	-1.149
scaffold_105	486839	486840	EWB00_000144	0.798	0.108	4.447	11.617	10.863	-1.065	0.957	0.319	3.28	14.98	14.185	-1.176	0.779	0.162	3.859	11.513	10.775	-1.061
scaffold_105	485829	485830	EWB00_000144	1.287	0.271	4.222	22.857	21.918	-1.359	1.491	0.394	4.092	29.392	28.406	-1.468	1.23	0.142	5.118	18.481	17.618	-1.267
scaffold_105	485815	485816	EWB00_000144	1.21	0.379	3.541	20.36	19.456	-1.309	1.491	0.394	3.975	27.797	26.828	-1.444	1.189	0.202	4.449	18.972	18.102	-1.278
scaffold_105	484022	484023	EWB00_000144	1.622	0.669	2.797	20.407	19.502	-1.31	1.691	0.562	3.221	24.705	23.771	-1.393	1.497	0.627	2.798	19.138	18.266	-1.282
scaffold_105	483991	483992	EWB00_000144	1.854	0.723	2.784	22.19	21.26	-1.346	1.913	0.319	4.097	26.283	25.331	-1.42	1.661	0.748	2.598	19.247	18.373	-1.284
scaffold_105	520332	520333	EWB00_000145	2.935	2.656	2.513	43.835	42.682	-1.642	3.093	5.118	1.845	34.197	33.164	-1.534	2.747	3.459	2.051	34.471	33.413	-1.537
scaffold_105	520338	520339	EWB00_000145	2.807	2.494	2.482	40.655	39.529	-1.609	3.137	4.256	2.077	40.663	39.572	-1.609	2.85	2.488	2.524	44.92	43.769	-1.652
scaffold_105	520359	520360	EWB00_000145	3.064	2.024	2.852	50.524	49.32	-1.704	3.382	3.337	2.479	54.18	52.989	-1.734	2.911	2.346	2.583	46.004	44.844	-1.663
scaffold_105	520415	520416	EWB00_000145	5.356	1.97	3.975	100	100	-2.078	5.718	3.243	3.54	100	100	-2.137	5.659	1.638	4.327	100	100	-2.094
scaffold_105	520467	520468	EWB00_000145	7.647	2.747	3.846	100	100	-2.196	8.032	4.143	3.527	100	100	-2.255	7.996	2.589	4.01	100	100	-2.214
scaffold_105	520516	520517	EWB00_000145	9.064	3.09	3.863	100	100	-2.258	9.723	4.781	3.541	100	100	-2.327	9.759	3.944	3.635	100	100	-2.285
scaffold_105	520520	520521	EWB00_000145	9.141	3.054	3.893	100	100	-2.262	9.856	4.893	3.527	100	100	-2.333	9.944	4.045	3.625	100	100	-2.292
scaffold_105	520540	520541	EWB00_000145	8.343	2.747	3.856	100	100	-2.21	8.766	4.5	3.422	100	100	-2.265	8.98	3.681	3.558	100	100	-2.235
scaffold_105	520576	520577	EWB00_000145	6.308	2.331	4.061	100	100	-2.168	7.053	3.9	3.658	100	100	-2.248	6.479	3.135	3.672	100	100	-2.171
scaffold_105	520606	520607	EWB00_000145	3.708	2.024	3.405	77.872	76.494	-1.891	4.205	2.868	3.274	96.269	94.849	-1.983	3.731	2.245	3.272	78.669	77.296	-1.896
scaffold_105	520636	520637	EWB00_000145	3.862	1.825	3.662	86.126	84.706	-1.935	4.227	2.756	3.382	99.911	99.138	-2.003	4.039	1.881	3.687	91.287	89.849	-1.96
scaffold_105	520654	520655	EWB00_000145	3.759	1.681	3.861	90.068	88.628	-1.955	3.983	2.381	3.606	99.999	99.963	-2.011	3.916	1.638	3.948	94.214	92.762	-1.974
scaffold_105	520684	520685	EWB00_000145	3.862	1.753	3.805	90.673	89.23	-1.957	4.049	1.875	3.947	100	100	-2.028	4.039	2.144	3.575	93.595	92.146	-1.971
scaffold_105	520693	520694	EWB00_000145	3.914	1.626	3.967	94.505	93.042	-1.975	3.983	1.725	4.071	100	100	-2.029	4.059	2.144	3.612	95.689	94.23	-1.981
scaffold_105	520720	520721	EWB00_000145	1.236	1.301	2.551	20.932	20.019	-1.321	1.068	1.462	2.35	18.472	17.62	-1.267	1.517	1.537	2.606	28.017	27.029	-1.447
scaffold_105	520762	520763	EWB00_000145	1.365	2.096	2.15	18.897	18.014	-1.276	1.135	2.306	1.876	14.531	13.744	-1.162	1.599	2.144	2.313	26.514	25.544	-1.423
scaffold_105	520783	520784	EWB00_000145	1.571	2.295	2.222	22.621	21.685	-1.355	1.379	2.344	2.134	21.076	20.188	-1.324	1.579	2.164	2.281	25.729	24.768	-1.41
scaffold_105	520906	520907	EWB00_000145	2.008	2.259	2.476	32.196	31.149	-1.508	2.091	2.025	2.776	41.955	40.853	-1.623	1.804	1.881	2.506	31.102	30.081	-1.493
scaffold_105	521013	521014	EWB00_000145	3.013	1.482	3.773	73.269	71.917	-1.865	2.692	2.156	3.217	65.31	64.049	-1.815	2.973	1.557	3.663	72.043	70.708	-1.858
scaffold_105	521063	521064	EWB00_000145	3.759	1.97	3.684	90.09	88.649	-1.955	3.604	1.969	3.736	94.493	93.082	-1.975	3.567	1.618	3.843	86.153	84.741	-1.935
scaffold_105	521099	521100	EWB00_000145	3.862	2.259	3.473	87.522	86.095	-1.942	3.805	2.1	3.721	99.366	98.042	-1.998	3.916	1.375	4.201	94.025	92.574	-1.973
scaffold_105	521131	521132	EWB00_000145	3.528	2.711	3.143	75.482	74.118	-1.878	3.36	2.4	3.388	84.632	83.267	-1.928	3.301	1.861	3.564	79.276	77.9	-1.899
scaffold_105	521208	521209	EWB00_000145	1.468	2.674	1.9	16.824	15.974	-1.226	1.335	3.506	1.493	11.817	11.081	-1.072	1.538	2.184	2.218	24.133	23.192	-1.383
scaffold_105	521479	521480	EWB00_000145	1.416	1.681	2.122	17.571	16.708	-1.245	1.602	2.587	1.88	18.806	17.949	-1.274	1.763	0.91	3.337	35.83	34.76	-1.554
scaffold_105	521579	521580	EWB00_000145	1.159	1.211	2.686	21.653	20.73	-1.336	1.201	2.212	2.016	17.047	16.217	-1.232	1.169	1.133	2.775	24.108	23.167	-1.382
scaffold_105	522146	522147	EWB00_000145	1.725	3.307	1.372	10.868	10.131	-1.036	1.802	4.256	1.277	11.399	10.672	-1.057	1.62	2.063	1.979	19.553	18.675	-1.291
scaffold_105	522199	522200	EWB00_000145	2.06	3.65	1.903	23.043	22.101	-1.363	1.936	3.787	1.862	23.404	22.487	-1.369	1.845	2.993	1.972	24.111	23.171	-1.382
scaffold_105	522241	522242	EWB00_000145	2.06	3.325	2.002	24.732	23.769	-1.393	1.847	3.581	1.831	21.616	20.722	-1.335	2.03	2.892	2.114	28.716	27.72	-1.458
scaffold_105	522245	522246	EWB00_000145	1.983	3.289	1.998	23.942	22.988	-1.379	1.802	3.525	1.863	21.882	20.983	-1.34	1.927	2.892	2.084	27.138	26.161	-1.434
scaffold_105	522364	522365	EWB00_000145	1.39	2.295	1.863	15.02	14.2	-1.177	1.513	2.662	1.846	17.684	16.844	-1.248	1.538	1.315	2.721	28.344	27.353	-1.452
scaffold_105	522406	522407	EWB00_000145	1.777	1.735	2.803	34.406	33.337	-1.537	1.713	2.231	2.518	32.397	31.38	-1.511	1.763	0.829	3.824	43.907	42.764	-1.643
scaffold_105	522415	522416	EWB00_000145	1.828	1.536	3.003	37.914	36.811	-1.579	1.758	2.344	2.449	31.752	30.742	-1.502	1.804	0.849	3.789	44.142	42.997	-1.645
scaffold_105	522497	522498	EWB00_000145	1.184	2.259	1.832	13.048	12.265	-1.116	1.068	2.681	1.574	10.516	9.808	-1.022	0.841	1.133	2.307	14.442	13.647	-1.16
scaffold_105	522778	522779	EWB00_000145	1.468	2.584	1.947	17.463	16.602	-1.242	1.824	2.456	2.473	33.674	32.645	-1.527	1.661	2.811	1.978	22.283	21.365	-1.348
scaffold_105	522782	522783	EWB00_000145	1.468	2.656	1.894	16.695	15.847	-1.223	1.824	2.718	2.322	30.923	29.921	-1.49	1.743	2.892	1.999	23.634	22.699	-1.374
scaffold_105	524455	524456	EWB00_000145	0.721	0.181	4.307	15.577	14.747	-1.192	0.601	0.112	4.934	13.752	12.979	-1.138	0.779	0.081	5.595	13.096	12.325	-1.117
scaffold_105	524527	524528	EWB00_000145	0.927	0.108	4.86	13.964	13.163	-1.145	0.957	0.075	5.608	13.287	12.523	-1.123	0.984	0.202	4.073	15.639	14.823	-1.194
scaffold_105	524531	524532	EWB00_000145	0.927	0.108	4.86	13.964	13.163	-1.145	0.979	0.075	5.642	13.456	12.688	-1.129	1.005	0.202	4.103	15.904	15.083	-1.202
scaffold_105	524576	524577	EWB00_000145	1.03	0.253	3.841	17.301	16.443	-1.238	0.934	0.075	5.634	13.374	12.608	-1.126	0.82	0.243	3.598	13.754	12.971	-1.138
scaffold_105	524604	524605	EWB00_000145	1.03	0.253	3.497	14.531	13.72	-1.162	0.979	0.075	5.279	11.912	11.174	-1.076	0.82	0.243	3.252	11.427	10.691	-1.058
scaffold_105	524615	524616	EWB00_000145	1.004	0.235	3.386	12.934	12.153	-1.112	1.001	0.112	4.479	12.341	11.594	-1.091	0.923	0.405	2.499	10.237	9.527	-1.01
scaffold_105	528896	528897	EWB00_000145	2.472	2.331	1.51	14.388	13.58	-1.158	2.403	1.781	1.943	21.287	20.396	-1.328	2.358	2.69	1.258	11.423	10.687	-1.058
scaffold_105	528935	528936	EWB00_000145	2.472	1.771	2.048	22.612	21.676	-1.354	2.025	1.575	2.057	20.655	19.772	-1.315	2.296	2.023	1.775	18.714	17.847	-1.272
scaffold_105	538919	538920	EWB00_000146	2.214	0.759	2.462	19.206	18.318	-1.283	2.848	0.487	3.302	26.005	25.056	-1.415	2.829	0.344	3.958	26.175	25.209	-1.418
scaffold_105	538884	538885	EWB00_000146	2.884	0.867	2.612	25.335	24.364	-1.404	3.382	0.6	3.185	29.442	28.456	-1.469	3.731	0.324	4.404	31.229	30.206	-1.495
scaffold_105	538868	538869	EWB00_000146	3.399	1.03	2.563	28.729	27.719	-1.458	4.005	0.806	2.938	32.748	31.729	-1.515	4.633	0.344	4.588	36.225	35.151	-1.559
scaffold_105	538838	538839	EWB00_000146	3.914	1.102	2.745	35.725	34.642	-1.553	4.405	0.694	3.422	39.606	38.525	-1.598	5.208	0.485	4.341	44.664	43.515	-1.65
scaffold_105	538802	538803	EWB00_000146	4.197	1.102	2.965	42.253	41.114	-1.626	4.606	0.75	3.566	46.018	44.886	-1.663	5.413	0.506	4.464	49.057	47.874	-1.691
scaffold_105	538785	538786	EWB00_000146	4.249	1.138	3.19	49.979	48.778	-1.699	4.628	0.787	3.88	56.488	55.281	-1.752	5.454	0.485	4.799	54.488	53.264	-1.736
scaffold_105	538760	538761	EWB00_000146	4.223	1.12	3.117	47.175	45.996	-1.674	4.583	0.825	3.674	52.643	51.463	-1.721	5.474	0.465	4.776	51.97	50.765	-1.716
scaffold_105	536795	536796	EWB00_000146	1.004	0.777	2.398	13.554	12.762	-1.132	1.001	0.994	2.241	14.04	13.261	-1.147	1.292	0.384	3.801	23.407	22.475	-1.369
scaffold_105	536760	536761	EWB00_000146	1.365	0.578	3.213	22.888	21.948	-1.36	1.313	1.069	2.468	19.796	18.925	-1.297	1.497	0.303	4.301	25.438	24.481	-1.405
scaffold_105	536686	536687	EWB00_000146	1.751	1.301	2.349	21.517	20.595	-1.333	1.602	1.444	2.263	21.264	20.374	-1.328	1.825	0.506	3.797	30.824	29.806	-1.489
scaffold_105	536664	536665	EWB00_000146	2.137	1.265	2.785	32.203	31.156	-1.508	2.047	1.687	2.509	31.341	30.335	-1.496	2.214	0.647	3.826	39.228	38.126	-1.594
scaffold_105	536620	536621	EWB00_000146	3.141	1.409	3.24	53.685	52.458	-1.73	2.381	1.669	2.801	41.294	40.198	-1.616	2.788	0.829	3.855	50.431	49.237	-1.703
scaffold_105	536609	536610	EWB00_000146	3.502	0.922	3.954	62.126	60.843	-1.793	2.714	1.05	3.6	53.495	52.309	-1.728	3.055	1.032	3.618	53.484	52.267	-1.728
scaffold_105	536063	536064	EWB00_000146	4.043	0.867	4.036	64.11	62.813	-1.807	3.738	1.144	3.703	65.664	64.4	-1.817	3.998	1.011	3.825	62.356	61.079	-1.795
scaffold_105	536055	536056	EWB00_000146	4.197	0.849	4.173	67.911	66.591	-1.832	3.805	0.994	3.991	68.875	67.593	-1.838	4.162	1.234	3.647	66.742	65.437	-1.824
scaffold_105	536007	536008	EWB00_000146	5.382	0.976	4.078	76.131	74.764	-1.882	5.34	0.862	4.385	79.12	77.784	-1.898	5.044	1.011	3.959	69.587	68.265	-1.843
scaffold_105	535989	535990	EWB00_000146	5.253	1.193	3.803	76.911	75.539	-1.886	5.384	0.9	4.396	82.447	81.093	-1.916	5.105	1.112	3.888	72.709	71.369	-1.862
scaffold_105	535949	535950	EWB00_000146	6.437	1.482	3.833	96.363	94.892	-1.984	6.185	0.919	4.627	94.744	93.331	-1.977	5.741	1.112	4.107	82.598	81.204	-1.917
scaffold_105	535928	535929	EWB00_000146	7.956	1.301	4.48	100	100	-2.094	7.565	0.694	5.501	100	100	-2.03	6.909	0.809	4.988	94.51	93.057	-1.975
scaffold_105	535852	535853	EWB00_000146	16.248	1.807	5.422	100	100	-2.426	15.107	0.769	6.757	100	100	-2.27	14.967	1.476	5.613	100	100	-2.343
scaffold_105	535791	535792	EWB00_000146	25.8	1.337	6.802	100	100	#NUM!	25.809	0.637	8.061	100	100	-2.354	25.115	1.578	6.531	100	100	#NUM!
scaffold_105	535738	535739	EWB00_000146	26.599	1.409	6.663	100	100	#NUM!	27.21	0.825	7.669	100	100	-2.419	25.853	1.679	6.382	100	100	#NUM!
scaffold_105	533942	533943	EWB00_000146	8.677	1.518	4.331	100	100	-2.125	8.544	1.031	5.045	100	100	-2.112	8.918	1.173	4.768	100	100	-2.09
scaffold_105	533905	533906	EWB00_000146	9.038	1.373	4.586	100	100	-2.143	8.9	1.031	5.163	100	100	-2.134	9.103	1.214	4.8	100	100	-2.11
scaffold_105	533856	533857	EWB00_000146	4.944	0.867	4.485	82.265	80.865	-1.915	4.895	1.219	4.178	93.068	91.662	-1.969	4.449	1.274	3.802	75.308	73.954	-1.877
scaffold_105	533832	533833	EWB00_000146	5.124	0.813	4.909	93.981	92.521	-1.973	4.984	1.294	4.406	100	100	-2.036	4.593	1.112	4.317	87.572	86.153	-1.942
scaffold_105	533808	533809	EWB00_000146	2.472	0.578	4.407	50.203	49.001	-1.701	1.869	1.35	2.986	37.578	36.514	-1.575	2.009	0.89	3.503	40.398	39.286	-1.606
scaffold_105	533719	533720	EWB00_000146	1.802	0.777	3.297	31.686	30.644	-1.501	1.491	1.387	2.392	22.379	21.475	-1.35	1.456	1.193	2.393	20.623	19.729	-1.314
scaffold_105	565675	565676	EWB00_000147	95.94	35.833	3.288	100	100	#NUM!	101.165	27.579	3.929	100	100	#NUM!	97.365	29.914	3.596	100	100	#NUM!
scaffold_105	565860	565861	EWB00_000147	107.862	32.472	3.496	100	100	#NUM!	108.218	30.053	3.784	100	100	#NUM!	105.545	28.538	3.677	100	100	#NUM!
scaffold_105	565869	565870	EWB00_000147	113.475	33.61	3.571	100	100	#NUM!	113.491	31.028	3.866	100	100	#NUM!	112.086	28.377	3.823	100	100	#NUM!
scaffold_105	565909	565910	EWB00_000147	141.464	34.713	4.055	100	100	#NUM!	140.702	32.378	4.349	100	100	#NUM!	137.631	31.107	4.197	100	100	#NUM!
scaffold_105	565943	565944	EWB00_000147	176.534	35.743	4.557	100	100	#NUM!	175.009	35.415	4.765	100	100	#NUM!	172.793	33.757	4.628	100	100	#NUM!
scaffold_105	565980	565981	EWB00_000147	359.944	34.044	5.541	100	100	#NUM!	356.115	30.634	5.885	100	100	#NUM!	348.435	32.604	5.578	100	100	#NUM!
scaffold_105	566018	566019	EWB00_000147	409.691	36.972	5.895	100	100	#NUM!	401.324	33.315	6.215	100	100	#NUM!	396.123	35.435	5.92	100	100	#NUM!
scaffold_105	566036	566037	EWB00_000147	425.603	35.707	6.055	100	100	#NUM!	416.32	30.878	6.428	100	100	#NUM!	412.238	33.089	6.129	100	100	#NUM!
scaffold_105	566042	566043	EWB00_000147	429.929	33.755	6.15	100	100	#NUM!	420.036	29.453	6.509	100	100	#NUM!	415.723	32.017	6.188	100	100	#NUM!
scaffold_105	566063	566064	EWB00_000147	438.246	33.231	6.146	100	100	#NUM!	428.69	30.241	6.45	100	100	#NUM!	423.781	31.37	6.193	100	100	#NUM!
scaffold_105	566086	566087	EWB00_000147	447.078	33.141	6.065	100	100	#NUM!	437.39	29.735	6.395	100	100	#NUM!	432.412	31.35	6.114	100	100	#NUM!
scaffold_105	566156	566157	EWB00_000147	63.831	23.112	4.165	100	100	#NUM!	63.142	21.673	4.406	100	100	#NUM!	61.281	21.399	4.209	100	100	#NUM!
scaffold_105	566187	566188	EWB00_000147	67.153	21.901	4.344	100	100	#NUM!	67.458	20.567	4.598	100	100	#NUM!	64.479	19.477	4.441	100	100	#NUM!
scaffold_105	566207	566208	EWB00_000147	70.037	25.37	4.214	100	100	#NUM!	70.418	23.548	4.477	100	100	#NUM!	67.104	21.581	4.367	100	100	#NUM!
scaffold_105	566258	566259	EWB00_000147	62.467	22.552	4.095	100	100	#NUM!	63.988	21.035	4.408	100	100	#NUM!	59.395	20.731	4.144	100	100	#NUM!
scaffold_105	566585	566586	EWB00_000147	77.221	25.208	4.094	100	100	#NUM!	75.646	22.067	4.452	100	100	#NUM!	73.644	20.185	4.357	100	100	#NUM!
scaffold_105	567045	567046	EWB00_000147	57.935	11.475	4.647	100	100	#NUM!	58.47	11.286	4.89	100	100	#NUM!	57.017	10.841	4.723	100	100	#NUM!
scaffold_105	567063	567064	EWB00_000147	58.27	11.565	4.586	100	100	#NUM!	59.516	12.168	4.751	100	100	#NUM!	58.554	10.78	4.713	100	100	#NUM!
scaffold_105	567136	567137	EWB00_000147	26.238	11.149	3.318	100	100	#NUM!	25.564	11.193	3.48	100	100	#NUM!	25.423	9.951	3.459	100	100	#NUM!
scaffold_105	567204	567205	EWB00_000147	26.264	11.222	3.538	100	100	#NUM!	25.631	10.293	3.833	100	100	#NUM!	25.607	9.648	3.736	100	100	#NUM!
scaffold_105	570313	570314	EWB00_000147	29.431	4.716	4.781	100	100	#NUM!	28.523	5.531	4.712	100	100	#NUM!	27.596	4.996	4.626	100	100	#NUM!
scaffold_105	570331	570332	EWB00_000147	28.504	4.03	4.906	100	100	#NUM!	27.544	5.081	4.727	100	100	#NUM!	26.919	4.531	4.677	100	100	#NUM!
scaffold_105	570404	570405	EWB00_000147	1.442	1.084	2.437	19.311	18.422	-1.286	1.29	1.125	2.425	19.463	18.597	-1.289	1.107	0.627	2.87	18.271	17.411	-1.262
scaffold_105	577489	577490	EWB00_000148	14.651	42.302	0.781	30.616	29.585	-1.486	14.306	50.62	0.694	27.509	26.543	-1.439	14.311	47.793	0.588	20.827	19.93	-1.319
scaffold_105	577496	577497	EWB00_000148	13.467	36.213	0.998	44.624	43.465	-1.65	12.949	43.083	0.89	39.94	38.856	-1.601	13.121	40.674	0.805	34.342	33.286	-1.536
scaffold_105	577521	577522	EWB00_000148	12.591	33.863	0.941	37.347	36.25	-1.572	12.081	40.384	0.831	32.705	31.685	-1.515	12.424	37.802	0.778	30.37	29.356	-1.482
scaffold_105	577579	577580	EWB00_000148	12.231	25.045	1.445	78.777	77.395	-1.896	11.814	29.416	1.359	78.116	76.785	-1.893	12.076	28.033	1.275	71.705	70.372	-1.856
scaffold_105	684442	684443	EWB00_000152	1.184	1.409	2.002	13.382	12.593	-1.127	1.335	2.212	1.732	13.727	12.955	-1.138	1.353	1.76	1.893	15.339	14.529	-1.186
scaffold_105	686156	686157	EWB00_000152	1.622	1.825	1.698	12.937	12.157	-1.112	1.824	2.269	1.74	16.762	15.937	-1.224	1.456	1.517	1.834	14.087	13.298	-1.149
scaffold_105	686279	686280	EWB00_000152	2.523	1.735	2.569	34.883	33.808	-1.543	2.581	2.812	2.106	31.745	30.735	-1.502	2.665	1.133	3.286	45.659	44.502	-1.66
scaffold_105	686287	686288	EWB00_000152	2.729	2.024	2.405	34.365	33.296	-1.536	2.737	2.85	2.113	33.156	32.132	-1.521	2.85	1.112	3.356	47.858	46.684	-1.68
scaffold_105	686298	686299	EWB00_000152	2.91	1.771	2.8	44.466	43.308	-1.648	2.87	3.093	2.18	37.402	36.341	-1.573	2.993	1.476	3.126	51.18	49.981	-1.709
scaffold_105	686346	686347	EWB00_000152	5.201	1.934	3.348	83.491	82.084	-1.922	4.939	2.962	2.851	79.927	78.587	-1.903	4.777	1.537	3.581	78.36	76.989	-1.894
scaffold_105	687242	687243	EWB00_000152	7.519	1.428	3.822	96.492	95.02	-1.984	7.854	3.037	2.881	97.903	96.479	-1.991	7.34	1.962	3.351	91.147	89.709	-1.96
scaffold_105	687365	687366	EWB00_000152	2.343	2.186	1.666	16.371	15.528	-1.214	2.803	2.887	1.652	21.108	20.219	-1.324	2.358	3.236	1.135	10.205	9.496	-1.009
scaffold_105	729705	729706	EWB00_000153	0.85	0.271	3.844	17.236	16.379	-1.236	0.556	0.112	4.709	12.458	11.709	-1.095	0.677	0.142	4.473	13.331	12.556	-1.125
scaffold_105	729682	729683	EWB00_000153	0.85	0.271	4.18	20.169	19.268	-1.305	0.578	0.112	5.085	14.446	13.66	-1.16	0.656	0.142	4.751	14.828	14.026	-1.171
scaffold_105	729670	729671	EWB00_000153	0.772	0.271	3.764	16.104	15.265	-1.207	0.512	0.112	4.646	11.97	11.231	-1.078	0.656	0.142	4.484	13.327	12.552	-1.125
scaffold_105	729664	729665	EWB00_000153	0.798	0.271	3.811	16.65	15.802	-1.221	0.512	0.112	4.646	11.97	11.231	-1.078	0.656	0.142	4.484	13.327	12.552	-1.125
scaffold_105	706640	706641	EWB00_000153	3.373	2.15	1.853	23.736	22.785	-1.375	3.093	2.25	1.659	19.86	18.989	-1.298	3.096	1.416	2.348	28.955	27.957	-1.462
scaffold_105	706631	706632	EWB00_000153	3.502	2.168	1.982	27.558	26.56	-1.44	3.293	2.531	1.705	22.802	21.892	-1.358	3.506	1.436	2.597	36.802	35.723	-1.566
scaffold_105	706562	706563	EWB00_000153	4.377	1.301	3.176	54.812	53.576	-1.739	4.539	1.744	2.891	57.306	56.094	-1.758	4.449	1.578	2.944	53.463	52.246	-1.728
scaffold_105	706513	706514	EWB00_000153	5.33	1.771	3.205	72.918	71.569	-1.863	5.184	2.531	2.789	71.03	69.736	-1.851	5.29	1.921	3.101	71.33	69.999	-1.853
scaffold_105	706470	706471	EWB00_000153	2.678	1.934	1.942	22.135	21.206	-1.345	2.714	2.269	1.831	22.648	21.74	-1.355	2.255	2.205	1.528	14.638	13.839	-1.165
scaffold_105	706458	706459	EWB00_000153	2.91	1.934	2.108	26.925	25.935	-1.43	2.937	2.362	1.947	26.945	25.985	-1.43	2.46	2.265	1.662	18.048	17.192	-1.256
scaffold_105	706409	706410	EWB00_000153	4.146	1.879	2.476	41.945	40.808	-1.623	4.316	2.718	2.054	38.043	36.976	-1.58	3.998	2.569	1.993	33.361	32.315	-1.523
scaffold_105	706404	706405	EWB00_000153	4.197	1.988	2.55	46.112	44.94	-1.664	4.494	2.681	2.317	48.483	47.332	-1.686	4.039	2.569	2.148	38.699	37.602	-1.588
scaffold_105	706304	706305	EWB00_000153	4.789	1.771	2.472	42.443	41.302	-1.628	5.384	2.325	2.159	41.391	40.295	-1.617	5.064	1.76	2.569	45.864	44.705	-1.661
scaffold_105	706291	706292	EWB00_000153	3.116	1.699	1.952	22.431	21.498	-1.351	3.56	2.231	1.685	21.594	20.699	-1.334	3.26	1.557	2.153	26.52	25.55	-1.424
scaffold_105	706268	706269	EWB00_000153	2.832	1.373	2.04	20.901	19.988	-1.32	3.493	2.025	1.67	19.986	19.112	-1.301	3.034	1.396	2.122	23.519	22.586	-1.371
scaffold_105	746814	746815	EWB00_000154	3.373	9.143	0.986	11.809	11.051	-1.072	3.159	8.099	1.267	19.249	18.386	-1.284	3.465	7.544	1.315	22.377	21.458	-1.35
scaffold_105	747031	747032	EWB00_000154	3.038	8.222	1.189	15.121	14.3	-1.18	3.004	8.268	1.343	20.816	19.932	-1.318	3.26	5.481	1.875	38.289	37.196	-1.583
scaffold_105	747156	747157	EWB00_000154	4.686	9.216	1.504	33.127	32.069	-1.52	4.272	8.193	1.736	43.462	42.349	-1.638	4.613	6.816	1.926	53.822	52.603	-1.731
scaffold_105	747231	747232	EWB00_000154	5.51	7.463	2.042	62.932	61.644	-1.799	5.095	6.393	2.348	80.453	79.11	-1.906	5.105	6.695	2.098	66.921	65.615	-1.826
scaffold_105	747308	747309	EWB00_000154	7.699	5.403	2.65	100	100	-2.046	7.587	5.924	2.703	100	100	-2.103	7.688	6.412	2.423	100	100	-2.029
scaffold_105	747428	747429	EWB00_000154	12.54	10.011	2.299	100	100	-2.16	12.037	9.055	2.582	100	100	-2.254	12.445	9.081	2.453	100	100	-2.214
scaffold_105	747487	747488	EWB00_000154	14.6	10.878	2.138	100	100	-2.15	14.862	9.018	2.596	100	100	-2.298	14.29	10.497	2.185	100	100	-2.176
scaffold_105	747508	747509	EWB00_000154	16.016	11.529	2.342	100	100	-2.26	16.041	10.012	2.734	100	100	-2.382	15.684	11.893	2.292	100	100	-2.265
scaffold_105	747569	747570	EWB00_000154	16.145	11.384	2.372	100	100	-2.27	16.264	9.637	2.809	100	100	-2.399	15.807	11.994	2.292	100	100	-2.268
scaffold_105	747600	747601	EWB00_000154	18.848	11.059	2.585	100	100	-2.37	17.755	10.78	2.714	100	100	-2.413	17.837	12.135	2.397	100	100	-2.332
scaffold_105	747668	747669	EWB00_000154	16.737	10.517	2.435	100	100	-2.283	15.708	9.918	2.599	100	100	-2.332	15.889	11.387	2.271	100	100	-2.249
scaffold_105	747724	747725	EWB00_000154	16.531	11.185	2.484	100	100	-2.311	15.463	10.574	2.661	100	100	-2.365	15.746	11.185	2.439	100	100	-2.304
scaffold_105	753579	753580	EWB00_000154	3.528	7.788	1.389	22.314	21.382	-1.349	3.115	6.262	1.715	31.732	30.722	-1.501	3.383	5.926	1.73	34.444	33.387	-1.537
scaffold_105	753661	753662	EWB00_000154	5.794	10.607	1.101	21.977	21.05	-1.342	5.762	7.743	1.745	52.173	50.996	-1.717	5.884	9.324	1.334	34.344	33.288	-1.536
scaffold_105	753759	753760	EWB00_000154	4.146	4.03	1.287	17.502	16.64	-1.243	4.072	2.793	1.806	29.407	28.421	-1.468	3.772	3.56	1.347	18.392	17.531	-1.265
scaffold_105	753796	753797	EWB00_000154	6.025	1.138	3.481	64.382	63.084	-1.809	5.562	0.975	3.523	57.341	56.129	-1.758	5.679	1.476	3.031	56.969	55.728	-1.756
scaffold_105	753887	753888	EWB00_000154	9.115	2.548	3.042	99.028	97.591	-1.996	8.655	1.631	3.608	98.254	96.833	-1.992	8.877	2.488	3.054	94.94	93.485	-1.977
scaffold_105	753916	753917	EWB00_000154	9.398	3.018	3.019	100	100	-2.044	9.033	1.687	3.87	100	100	-2.068	9.308	2.468	3.317	100	100	-2.05
scaffold_105	753978	753979	EWB00_000154	3.013	1.681	2.177	27.049	26.057	-1.432	2.737	0.6	3.577	35.389	34.345	-1.549	2.829	1.133	2.676	31.224	30.201	-1.494
scaffold_105	776852	776853	EWB00_000155	2.729	1.265	2.066	20.142	19.241	-1.304	2.981	1.2	2.132	21.936	21.038	-1.341	2.85	2.205	1.33	12.537	11.778	-1.098
scaffold_105	776844	776845	EWB00_000155	2.987	1.247	2.217	23.585	22.637	-1.373	3.182	1.312	2.097	22.957	22.045	-1.361	3.014	1.841	1.671	17.717	16.866	-1.248
scaffold_105	776826	776827	EWB00_000155	3.45	1.138	2.556	30.674	29.642	-1.487	3.56	1.5	2.066	25.176	24.237	-1.401	3.506	1.901	1.842	22.882	21.956	-1.359
scaffold_105	776811	776812	EWB00_000155	3.373	0.94	3.047	37.566	36.467	-1.575	3.471	1.237	2.688	36.463	35.41	-1.562	3.526	1.76	2.222	31.227	30.204	-1.495
scaffold_105	776746	776747	EWB00_000155	3.811	1.156	2.967	42.563	41.421	-1.629	4.072	1.162	3.071	47.13	45.989	-1.673	4.059	1.841	2.405	39.141	38.039	-1.593
scaffold_105	776740	776741	EWB00_000155	3.837	1.156	3.02	44.151	42.995	-1.645	4.072	1.162	3.133	49.009	47.854	-1.69	4.039	1.841	2.443	40.284	39.173	-1.605
scaffold_105	776728	776729	EWB00_000155	3.837	1.156	2.976	42.917	41.772	-1.633	4.072	1.537	2.668	43.588	42.474	-1.639	3.998	1.881	2.352	37.841	36.751	-1.578
scaffold_105	772784	772785	EWB00_000155	3.013	0.94	3.395	44.832	43.671	-1.652	3.137	1.706	2.754	45.319	44.192	-1.656	3.403	1.032	3.462	50.363	49.169	-1.702
scaffold_105	772779	772780	EWB00_000155	3.013	0.94	3.395	44.832	43.671	-1.652	3.137	1.706	2.754	45.319	44.192	-1.656	3.403	1.032	3.462	50.363	49.169	-1.702
scaffold_105	772716	772717	EWB00_000155	1.287	0.885	2.254	14.412	13.604	-1.159	1.246	1.331	1.78	11.595	10.863	-1.064	1.333	0.93	2.258	15.647	14.831	-1.194
scaffold_105	876607	876608	EWB00_000159	4.3	6.541	1.591	31.635	30.594	-1.5	4.205	8.08	1.461	30.721	29.72	-1.487	4.018	8.313	1.167	20.237	19.348	-1.306
scaffold_105	876683	876684	EWB00_000159	4.455	5.132	1.611	30.592	29.561	-1.486	4.428	8.493	1.055	17.392	16.557	-1.24	3.998	7.908	0.857	11.219	10.487	-1.05
scaffold_105	889364	889365	EWB00_000159	4.506	5.186	1.511	27.337	26.342	-1.437	4.383	5.999	1.422	27.179	26.217	-1.434	4.49	5.299	1.501	29.49	28.486	-1.47
scaffold_105	889395	889396	EWB00_000159	5.098	7.084	1.044	16.292	15.45	-1.212	4.939	7.687	0.995	16.206	15.39	-1.21	5.023	6.027	1.28	24.407	23.462	-1.388
scaffold_105	889441	889442	EWB00_000159	5.021	6.09	1.288	22.783	21.845	-1.358	5.139	6.749	1.301	26.284	25.332	-1.42	4.982	5.036	1.576	33.351	32.305	-1.523
scaffold_105	892573	892574	EWB00_000159	0.824	0.145	4.03	12.099	11.335	-1.083	0.912	0.281	3.331	14.003	13.225	-1.146	0.759	0.182	3.602	11.036	10.308	-1.043
scaffold_105	892580	892581	EWB00_000159	0.824	0.145	4.126	12.632	11.858	-1.101	0.912	0.281	3.453	14.962	14.167	-1.175	0.759	0.222	3.41	11.532	10.794	-1.062
scaffold_105	894298	894299	EWB00_000159	0.566	0.307	3.582	14.132	13.329	-1.15	0.423	0.319	3.271	11.255	10.53	-1.051	0.636	0.081	5.665	13.136	12.365	-1.118
scaffold_105	896414	896415	EWB00_000159	4.738	3.704	1.827	35.254	34.176	-1.547	4.116	3.881	1.657	29.443	28.456	-1.469	3.895	4.591	1.258	18.435	17.573	-1.266
scaffold_105	896425	896426	EWB00_000159	4.944	4.301	1.72	34.283	33.215	-1.535	4.138	4.425	1.537	27.07	26.109	-1.432	3.957	5.441	1.084	15.077	14.27	-1.178
scaffold_105	896452	896453	EWB00_000159	5.124	4.391	1.838	40.069	38.949	-1.603	4.806	4.837	1.746	38.892	37.817	-1.59	4.182	5.926	1.138	17.582	16.733	-1.245
scaffold_105	896498	896499	EWB00_000159	5.588	3.524	2.09	48.393	47.204	-1.685	5.139	4.087	1.841	41.204	40.109	-1.615	4.674	5.056	1.335	23.57	22.636	-1.372
scaffold_105	896503	896504	EWB00_000159	5.459	3.271	2.119	47.283	46.103	-1.675	5.006	4.237	1.69	35.08	34.038	-1.545	4.551	5.016	1.261	20.813	19.916	-1.318
scaffold_105	896523	896524	EWB00_000159	5.382	3.524	1.771	34.517	33.446	-1.538	5.05	5.193	1.097	16.992	16.163	-1.23	4.613	5.501	0.92	12.142	11.391	-1.084
scaffold_105	910971	910972	EWB00_000160	1.442	1.536	1.725	11.724	10.968	-1.069	1.335	1.856	1.519	10.213	9.511	-1.009	1.23	1.396	1.659	10.444	9.729	-1.019
scaffold_105	900005	900006	EWB00_000160	1.39	1.409	2.064	15.49	14.662	-1.19	1.179	1.462	1.977	14.167	13.386	-1.151	1.538	1.153	2.521	22.883	21.957	-1.36
scaffold_105	900000	900001	EWB00_000160	1.468	1.5	2.052	16.168	15.329	-1.209	1.268	1.612	1.942	14.784	13.993	-1.17	1.517	1.294	2.335	20.901	20.003	-1.32
scaffold_105	899985	899986	EWB00_000160	1.519	1.337	2.105	16.495	15.651	-1.217	1.268	1.5	1.871	13.435	12.667	-1.128	1.62	1.072	2.541	22.766	21.843	-1.357
scaffold_105	899925	899926	EWB00_000160	1.622	1.897	1.802	14.642	13.829	-1.166	1.424	1.762	1.922	16	15.187	-1.204	1.886	1.153	2.762	29.471	28.467	-1.469
scaffold_105	899878	899879	EWB00_000160	2.163	2.024	2.292	27.743	26.743	-1.443	2.091	2.156	2.359	31.509	30.501	-1.498	2.788	1.699	2.931	48.096	46.921	-1.682
scaffold_105	899870	899871	EWB00_000160	2.292	2.078	2.169	26.064	25.084	-1.416	2.336	2.494	2.136	29.384	28.398	-1.468	2.891	1.861	2.687	43.494	42.355	-1.638
scaffold_105	899817	899818	EWB00_000160	2.549	1.681	2.522	33.293	32.235	-1.522	2.381	2.381	2.113	28.492	27.515	-1.455	3.321	1.618	2.983	51.298	50.098	-1.71
scaffold_105	899813	899814	EWB00_000160	2.575	1.662	2.499	32.697	31.644	-1.515	2.358	2.381	2.04	26.523	25.568	-1.424	3.301	1.618	2.922	49.172	47.988	-1.692
scaffold_105	898147	898148	EWB00_000160	2.652	1.464	2.376	28.16	27.155	-1.45	2.314	2.4	1.581	16.283	15.465	-1.212	3.055	2.225	2.001	27.869	26.883	-1.445
scaffold_105	898139	898140	EWB00_000160	2.781	1.482	2.38	28.998	27.984	-1.462	2.536	2.437	1.63	18.179	17.331	-1.26	3.26	2.225	2.046	29.869	28.86	-1.475
scaffold_105	898117	898118	EWB00_000160	3.116	1.446	2.772	40.13	39.008	-1.603	2.826	2.512	1.985	28.247	27.273	-1.451	3.444	2.164	2.36	39.516	38.411	-1.597
scaffold_105	898090	898091	EWB00_000160	3.27	1.084	3.46	52.491	51.272	-1.72	3.115	2.081	2.636	46.433	45.298	-1.667	3.649	1.861	2.865	53.53	52.313	-1.729
scaffold_105	898078	898079	EWB00_000160	3.141	0.976	3.826	58.773	57.511	-1.769	3.137	1.931	3.046	59.219	57.995	-1.772	3.711	1.679	3.305	66.487	65.184	-1.823
scaffold_105	898048	898049	EWB00_000160	3.708	1.066	3.881	67.424	66.107	-1.829	4.094	2.062	3.277	78.813	77.479	-1.897	4.551	1.699	3.528	80.799	79.415	-1.907
scaffold_105	897955	897956	EWB00_000160	3.193	0.741	4.419	64.392	63.093	-1.809	3.582	1.594	3.685	80.501	79.157	-1.906	3.383	1.375	3.626	67.709	66.398	-1.831
scaffold_105	897889	897890	EWB00_000160	1.107	0.56	3.179	20.364	19.46	-1.309	1.068	1.481	1.931	12.891	12.134	-1.11	0.964	1.214	1.883	10.986	10.259	-1.041
scaffold_105	1022501	1022502	EWB00_000166	8.549	22.497	0.857	21.481	20.56	-1.332	8.321	20.004	1.195	42.788	41.68	-1.631	8.734	20.064	1.072	37.236	36.152	-1.571
scaffold_105	1022493	1022494	EWB00_000166	8.78	20.13	1.056	31.861	30.817	-1.503	8.477	18.598	1.327	52.137	50.96	-1.717	8.877	17.94	1.257	49.525	48.338	-1.695
scaffold_105	1016898	1016899	EWB00_000166	4.583	4.734	1.114	15.021	14.201	-1.177	5.406	5.362	1.149	19.458	18.592	-1.289	5.392	5.542	1.135	19.401	18.524	-1.288
scaffold_105	1016866	1016867	EWB00_000166	5.69	4.59	1.429	26.597	25.61	-1.425	6.563	4.95	1.481	33.369	32.343	-1.523	6.602	5.137	1.492	34.491	33.433	-1.538
scaffold_105	1016817	1016818	EWB00_000166	5.33	2.548	2.584	60.022	58.752	-1.778	6.118	2.643	2.844	80.337	78.995	-1.905	6.13	4.126	2.114	58.165	56.916	-1.765
scaffold_105	1016813	1016814	EWB00_000166	5.33	2.548	2.584	60.022	58.752	-1.778	6.118	2.643	2.844	80.337	78.995	-1.905	6.13	4.126	2.114	58.165	56.916	-1.765
scaffold_105	1016723	1016724	EWB00_000166	5.021	1.355	4.029	93.426	91.969	-1.97	5.228	0.919	4.855	99.984	99.687	-2.006	5.515	2.265	3.444	99.453	98.114	-1.998
scaffold_105	1016719	1016720	EWB00_000166	4.995	1.337	3.985	90.438	88.996	-1.956	5.228	0.919	4.797	99.01	97.622	-1.996	5.495	2.023	3.548	97.352	95.885	-1.988
scaffold_106	109068	109069	EWB00_000173	20.779	45.862	1.226	97.786	96.31	-1.99	22.004	47.545	1.46	100	100	-2.204	20.482	46.013	1.216	100	100	-2.037
scaffold_106	109041	109042	EWB00_000173	16.763	39.122	0.973	51.019	49.81	-1.708	18.022	46.458	1.037	70.138	68.849	-1.846	17.324	40.492	0.991	62.517	61.239	-1.796
scaffold_106	109023	109024	EWB00_000173	18.771	43.965	1.025	63.154	61.863	-1.8	19.757	52.232	1.058	80.277	78.934	-1.905	18.924	44.092	1.051	76.467	75.106	-1.883
scaffold_106	108898	108899	EWB00_000173	19.44	50.271	0.713	32.943	31.888	-1.518	19.957	47.358	1.041	76.55	75.226	-1.884	19.149	49.917	0.724	38.537	37.441	-1.586
scaffold_106	108891	108892	EWB00_000173	17.586	50.253	0.513	16.408	15.565	-1.215	18.311	45.933	0.903	54.01	52.821	-1.732	17.755	49.533	0.572	23.219	22.289	-1.366
scaffold_106	108885	108886	EWB00_000173	16.119	50.181	0.501	14.663	13.85	-1.166	16.642	43.571	0.957	55.693	54.492	-1.746	16.484	49.957	0.561	21.298	20.394	-1.328
scaffold_106	108829	108830	EWB00_000173	14.806	49.404	0.457	11.612	10.858	-1.065	14.795	42.633	0.876	42.769	41.661	-1.631	14.885	49.533	0.481	14.84	14.038	-1.171
scaffold_106	108798	108799	EWB00_000173	14.78	55.999	0.658	23.306	22.361	-1.367	14.929	51.876	0.968	54.397	53.205	-1.736	14.68	56.571	0.638	25.624	24.664	-1.409
scaffold_106	108720	108721	EWB00_000173	11.741	46.494	0.764	25.011	24.044	-1.398	11.236	44.733	0.904	37.024	35.966	-1.568	11.543	44.254	0.791	30.703	29.686	-1.487
scaffold_106	108689	108690	EWB00_000173	14.239	46.513	0.917	41.482	40.35	-1.618	13.194	47.545	0.954	47.189	46.048	-1.674	14.106	45.063	0.949	51.022	49.823	-1.708
scaffold_106	108677	108678	EWB00_000173	17.097	37.785	1.619	100	100	-2.145	16.041	39.709	1.595	100	100	-2.16	17.14	37.862	1.594	100	100	-2.19
scaffold_106	108502	108503	EWB00_000173	88.473	69.823	2.262	100	100	#NUM!	89.574	65.037	2.575	100	100	#NUM!	90.64	79.669	2.132	100	100	#NUM!
scaffold_106	108418	108419	EWB00_000173	126.247	68.865	2.639	100	100	#NUM!	126.151	65.919	2.872	100	100	#NUM!	128.364	80.356	2.466	100	100	#NUM!
scaffold_106	108349	108350	EWB00_000173	130.392	91.29	2.435	100	100	#NUM!	131.268	79.53	2.836	100	100	#NUM!	132.813	101.047	2.34	100	100	#NUM!
scaffold_106	108307	108308	EWB00_000173	128.075	75.262	2.481	100	100	#NUM!	129.021	65.656	2.85	100	100	#NUM!	129.779	82.055	2.401	100	100	#NUM!
scaffold_106	179013	179014	EWB00_000175	1.21	0.253	3.294	13.495	12.704	-1.13	1.29	0.187	3.73	13.665	12.894	-1.136	1.21	0.344	2.859	12.519	11.76	-1.098
scaffold_106	179098	179099	EWB00_000175	2.395	0.506	3.199	24.391	23.432	-1.387	2.18	0.15	4.681	18.257	17.409	-1.261	2.153	0.789	2.408	18.557	17.693	-1.268
scaffold_106	179202	179203	EWB00_000175	3.45	0.217	5.464	35.803	34.72	-1.554	3.649	0.15	6.177	31.837	30.826	-1.503	3.075	0.344	4.656	36.041	34.969	-1.557
scaffold_106	448714	448715	EWB00_000179	8.343	3.741	2.074	58.309	57.05	-1.766	7.787	4.631	1.505	35.71	34.663	-1.553	7.934	4.652	1.688	44.441	43.293	-1.648
scaffold_106	448636	448637	EWB00_000179	7.673	4.716	1.821	49.69	48.492	-1.696	7.676	5.924	1.448	37.568	36.504	-1.575	7.463	4.672	1.806	49.678	48.49	-1.696
scaffold_106	438493	438494	EWB00_000179	1.854	1.915	1.617	12.967	12.186	-1.113	2.18	2.868	1.42	13.846	13.071	-1.141	2.501	2.69	1.585	18.023	17.168	-1.256
scaffold_106	438392	438393	EWB00_000179	4.017	2.548	2.128	36.51	35.42	-1.562	4.628	3.6	1.935	40.515	39.425	-1.608	4.695	2.427	2.447	50.776	49.58	-1.706
scaffold_106	438350	438351	EWB00_000179	4.635	2.855	1.902	33.242	32.184	-1.522	5.473	3.825	1.717	35.801	34.753	-1.554	4.9	2.569	2.151	41.555	40.433	-1.619
scaffold_106	438323	438324	EWB00_000179	5.304	2.837	2.149	44.478	43.32	-1.648	5.896	3.937	1.845	43.156	42.046	-1.635	5.31	2.872	2.15	45.804	44.646	-1.661
scaffold_106	438263	438264	EWB00_000179	5.253	2.114	2.785	61.775	60.495	-1.791	5.74	2.643	2.691	70.524	69.233	-1.848	4.736	2.488	2.424	50.787	49.59	-1.706
scaffold_106	438255	438256	EWB00_000179	5.382	1.897	3.07	70.394	69.059	-1.848	6.074	2.381	3.045	85.557	84.187	-1.932	4.88	2.043	2.848	61.614	60.342	-1.79
scaffold_106	438251	438252	EWB00_000179	5.279	1.753	3.205	72.236	70.89	-1.859	5.985	2.175	3.215	89.122	87.736	-1.95	4.839	2.043	2.884	63.022	61.741	-1.799
scaffold_106	436965	436966	EWB00_000179	9.141	2.674	3.641	100	100	-2.165	9.233	2.494	3.943	100	100	-2.218	8.344	2.468	3.651	100	100	-2.122
scaffold_106	435575	435576	EWB00_000179	12.076	2.458	3.769	100	100	-2.199	11.503	2.643	3.694	100	100	-2.203	10.374	3.722	2.974	100	100	-2.101
scaffold_106	435567	435568	EWB00_000179	12.437	2.313	3.898	100	100	-2.21	11.859	2.494	3.822	100	100	-2.215	10.948	3.62	3.092	100	100	-2.132
scaffold_106	435559	435560	EWB00_000179	12.025	2.512	3.685	100	100	-2.186	11.503	2.587	3.663	100	100	-2.188	10.415	3.519	3.013	100	100	-2.095
scaffold_106	435548	435549	EWB00_000179	13.003	2.747	3.762	100	100	-2.241	12.393	2.568	3.904	100	100	-2.247	11.379	3.762	3.14	100	100	-2.162
scaffold_106	435457	435458	EWB00_000179	9.244	2.385	3.822	100	100	-2.173	8.722	2.568	3.818	100	100	-2.194	8.221	3.337	3.194	100	100	-2.101
scaffold_106	435438	435439	EWB00_000179	10.145	2.945	3.652	100	100	-2.21	9.834	3.206	3.671	100	100	-2.244	9.185	3.62	3.236	100	100	-2.151
scaffold_106	435420	435421	EWB00_000179	10.197	3.271	3.405	100	100	-2.182	9.812	3.506	3.42	100	100	-2.21	9.246	4.045	2.983	100	100	-2.115
scaffold_106	433241	433242	EWB00_000179	10.145	3.325	3.477	100	100	-2.204	9.834	3.431	3.573	100	100	-2.241	9.349	4.065	3.095	100	100	-2.15
scaffold_106	433202	433203	EWB00_000179	3.45	4.156	1.396	18.557	17.679	-1.269	3.96	4.256	1.711	31.962	30.95	-1.505	3.239	4.976	1.071	12.776	12.012	-1.106
scaffold_106	428884	428885	EWB00_000179	2.292	4.319	1.282	12.373	11.604	-1.092	2.625	3.225	2.107	33.89	32.86	-1.53	2.85	3.843	1.785	28.119	27.13	-1.449
scaffold_106	428708	428709	EWB00_000179	2.935	3.271	1.508	17.94	17.072	-1.254	3.382	2.456	2.277	39.574	38.492	-1.597	2.932	2.346	2.011	28.482	27.489	-1.455
scaffold_106	428694	428695	EWB00_000179	3.141	3.488	1.513	19.218	18.331	-1.284	3.738	2.756	2.255	43.13	42.02	-1.635	3.034	2.508	1.965	28.623	27.628	-1.457
scaffold_106	427515	427516	EWB00_000179	5.407	4.066	2.227	57.811	56.555	-1.762	5.918	3.056	2.948	93.364	91.957	-1.97	5.515	2.629	2.91	79.119	77.744	-1.898
scaffold_106	427482	427483	EWB00_000179	5.742	4.716	2.1	56.908	55.658	-1.755	6.007	3.131	2.935	94.431	93.02	-1.975	5.761	2.771	2.898	82.355	80.963	-1.916
scaffold_106	424771	424772	EWB00_000179	5.716	4.752	2.082	56.045	54.801	-1.749	5.896	3.037	2.952	93.097	91.691	-1.969	5.72	2.71	2.919	82.163	80.773	-1.915
scaffold_106	414921	414922	EWB00_000179	2.317	3.09	1.299	11.624	10.87	-1.065	2.447	3.337	1.428	15.78	14.971	-1.198	2.46	2.832	1.537	17.264	16.421	-1.237
scaffold_106	414796	414797	EWB00_000179	2.446	3.216	1.421	14.338	13.531	-1.156	2.536	2.906	1.798	23.573	22.654	-1.372	2.522	3.115	1.537	18.2	17.342	-1.26
scaffold_106	414759	414760	EWB00_000179	2.858	4.102	1.453	17.757	16.891	-1.249	2.759	3.843	1.693	24.528	23.597	-1.39	2.768	3.843	1.525	20.524	19.631	-1.312
scaffold_106	414749	414750	EWB00_000179	2.832	3.867	1.69	23.05	22.108	-1.363	2.692	3.806	1.846	28.41	27.434	-1.453	2.665	3.863	1.625	22.713	21.79	-1.356
scaffold_106	414734	414735	EWB00_000179	2.935	3.849	1.805	26.672	25.684	-1.426	2.759	3.731	1.968	32.34	31.324	-1.51	2.768	4.065	1.661	24.671	23.723	-1.392
scaffold_106	393136	393137	EWB00_000179	2.395	1.518	1.861	17.281	16.424	-1.238	2.381	1.875	1.544	14.157	13.376	-1.151	2.194	1.982	1.365	11.186	10.455	-1.049
scaffold_106	391580	391581	EWB00_000179	3.09	1.771	2.049	25.058	24.09	-1.399	3.649	3.093	1.501	20.706	19.823	-1.316	3.301	2.771	1.516	19.114	18.241	-1.281
scaffold_106	389415	389416	EWB00_000179	4.274	2.223	2.146	35.459	34.379	-1.55	5.073	3.3	1.82	35.84	34.791	-1.554	5.29	3.357	1.875	38.554	37.458	-1.586
scaffold_106	389306	389307	EWB00_000179	11.098	3.542	2.894	100	100	-2.077	12.304	3.787	2.962	100	100	-2.138	11.789	4.47	2.663	100	100	-2.079
scaffold_106	389301	389302	EWB00_000179	11.561	3.325	3.001	100	100	-2.095	12.949	3.787	2.974	100	100	-2.147	12.301	4.146	2.788	100	100	-2.099
scaffold_106	389295	389296	EWB00_000179	11.458	3.361	2.972	100	100	-2.089	12.771	3.525	3.057	100	100	-2.146	12.26	3.883	2.878	100	100	-2.105
scaffold_106	389231	389232	EWB00_000179	18.256	3.994	3.439	100	100	-2.322	19.868	4.537	3.393	100	100	-2.363	18.329	4.854	3.181	100	100	-2.304
scaffold_106	389165	389166	EWB00_000179	16.325	2.729	3.915	100	100	-2.294	17.421	4.237	3.427	100	100	-2.336	16.156	3.317	3.639	100	100	-2.277
scaffold_106	389133	389134	EWB00_000179	16.299	3.289	3.689	100	100	-2.307	17.399	4.2	3.5	100	100	-2.351	16.197	3.216	3.734	100	100	-2.289
scaffold_106	389128	389129	EWB00_000179	11.922	3.072	3.246	100	100	-2.142	11.97	3.881	2.95	100	100	-2.138	11.461	3.196	3.152	100	100	-2.112
scaffold_106	387743	387744	EWB00_000179	3.373	3.506	1.37	16.635	15.788	-1.221	2.959	3.375	1.321	15.238	14.438	-1.183	3.301	2.366	1.928	27.726	26.742	-1.443
scaffold_106	387721	387722	EWB00_000179	3.656	3.849	1.445	19.922	19.024	-1.299	3.337	3.431	1.593	23.241	22.325	-1.366	3.485	2.629	1.95	30.684	29.667	-1.487
scaffold_106	387695	387696	EWB00_000179	3.399	4.373	1.504	21.547	20.625	-1.333	3.226	4.537	1.562	24.495	23.564	-1.389	3.424	3.479	1.87	32.4	31.364	-1.511
scaffold_106	386649	386650	EWB00_000179	4.455	4.12	1.728	32.103	31.057	-1.507	4.227	4.462	1.677	32.475	31.458	-1.512	4.285	3.924	1.767	34.282	33.226	-1.535
scaffold_106	386630	386631	EWB00_000179	4.995	3.885	1.653	30.526	29.496	-1.485	4.517	4.575	1.307	21.118	20.23	-1.325	4.798	4.045	1.555	28.661	27.666	-1.457
scaffold_106	386616	386617	EWB00_000179	5.304	3.325	1.964	40.637	39.511	-1.609	4.85	4.743	1.357	23.913	22.989	-1.379	4.962	3.984	1.625	31.408	30.383	-1.497
scaffold_106	386607	386608	EWB00_000179	4.635	3.451	1.851	34.605	33.534	-1.539	4.316	4.837	1.346	22.339	21.435	-1.349	4.326	4.025	1.552	27.178	26.2	-1.434
scaffold_106	386528	386529	EWB00_000179	3.656	2.403	1.724	22.69	21.753	-1.356	3.404	3.525	1.024	10.445	9.737	-1.019	3.424	3.216	1.221	13.959	13.173	-1.145
scaffold_106	386345	386346	EWB00_000179	3.476	3.397	1.552	21.126	20.21	-1.325	3.649	2.437	2.216	38.654	37.581	-1.587	3.321	3.6	1.427	19.378	18.502	-1.287
scaffold_106	373394	373395	EWB00_000179	8.935	2.855	3.462	100	100	-2.138	8.877	4.462	2.987	100	100	-2.148	8.467	2.973	3.351	100	100	-2.11
scaffold_106	370874	370875	EWB00_000179	8.78	3.072	3.082	100	100	-2.057	9.345	3.037	3.316	100	100	-2.133	8.324	1.78	3.817	100	100	-2.048
scaffold_106	370840	370841	EWB00_000179	7.416	3	2.872	92.346	90.894	-1.965	7.542	2.137	3.513	100	100	-2.048	6.704	1.942	3.379	90.123	88.69	-1.955
scaffold_106	370827	370828	EWB00_000179	10.3	3.036	3.329	100	100	-2.142	10.257	2.25	3.883	100	100	-2.181	9.349	2.164	3.703	100	100	-2.099
scaffold_106	370819	370820	EWB00_000179	10.634	3	3.345	100	100	-2.146	10.768	2.269	3.88	100	100	-2.187	9.698	2.306	3.616	100	100	-2.104
scaffold_106	370809	370810	EWB00_000179	12.54	3.036	3.661	100	100	-2.247	12.682	2.325	4.202	100	100	-2.278	11.174	2.346	3.892	100	100	-2.185
scaffold_106	370768	370769	EWB00_000179	14.806	3.271	3.297	100	100	-2.199	14.818	2.887	3.433	100	100	-2.192	13.531	2.427	3.61	100	100	-2.146
scaffold_106	370723	370724	EWB00_000179	13.364	2.602	3.521	100	100	-2.169	13.438	2.643	3.483	100	100	-2.166	11.748	2.164	3.615	100	100	-2.096
scaffold_106	370667	370668	EWB00_000179	13.389	3.379	3.105	100	100	-2.147	13.016	2.943	3.219	100	100	-2.132	11.584	2.043	3.634	100	100	-2.079
scaffold_106	366555	366556	EWB00_000179	5.021	3.415	1.759	32.462	31.412	-1.511	4.984	3.468	1.723	32.858	31.837	-1.517	4.633	2.508	2.105	38.514	37.419	-1.586
scaffold_106	366535	366536	EWB00_000179	3.965	3.271	1.481	20.413	19.507	-1.31	4.005	3.112	1.564	23.437	22.519	-1.37	3.731	1.942	2.161	32.107	31.074	-1.507
scaffold_106	586543	586544	EWB00_000181	4.017	2.53	1.703	23.741	22.79	-1.375	3.538	1.781	1.937	24.696	23.763	-1.393	3.916	1.537	2.393	33.979	32.926	-1.531
scaffold_106	583743	583744	EWB00_000181	7.853	3.144	2.655	83.175	81.77	-1.92	8.321	3.15	2.789	95.776	94.358	-1.981	7.299	2.811	2.731	79.481	78.103	-1.9
scaffold_106	583725	583726	EWB00_000181	8.214	3.18	2.888	99.854	98.875	-2.002	8.744	3	3.177	100	100	-2.085	7.811	3.074	2.888	96.296	94.834	-1.984
scaffold_106	583710	583711	EWB00_000181	8.574	3.343	2.831	99.97	99.49	-2.005	9.011	3.243	3.046	100	100	-2.076	8.16	2.852	3.012	99.814	98.764	-2.001
scaffold_106	583623	583624	EWB00_000181	3.991	4.951	1.353	20.281	19.378	-1.307	3.938	4.068	1.768	33.286	32.261	-1.522	4.1	3.802	1.799	34.202	33.147	-1.534
scaffold_106	582850	582851	EWB00_000181	4.223	5.692	1.283	19.893	18.996	-1.299	4.049	4.762	1.641	31.275	30.269	-1.495	4.162	4.247	1.711	32.992	31.95	-1.518
scaffold_106	567743	567744	EWB00_000181	1.983	2.421	1.326	10.194	9.473	-1.008	2.247	3.318	1.192	10.77	10.055	-1.032	2.481	3.398	1.187	11.579	10.839	-1.064
scaffold_106	660261	660262	EWB00_000183	1.21	0.253	3.683	16.598	15.751	-1.22	1.29	0.45	3.031	17.61	16.771	-1.246	1.271	0.344	3.334	16.807	15.971	-1.225
scaffold_106	660336	660337	EWB00_000183	1.983	0.199	4.837	24.914	23.948	-1.396	1.78	0.3	4.202	25.994	25.045	-1.415	2.009	0.202	4.856	23.729	22.793	-1.375
scaffold_106	660444	660445	EWB00_000183	1.88	0.452	4.031	33.05	31.993	-1.519	1.513	0.412	4.047	29.857	28.866	-1.475	1.845	0.789	3.224	30.983	29.962	-1.491
scaffold_106	660455	660456	EWB00_000183	1.88	0.452	3.977	32.211	31.164	-1.508	1.513	0.506	3.692	28.944	27.963	-1.462	1.845	0.647	3.457	30.901	29.881	-1.49
scaffold_106	660497	660498	EWB00_000183	1.802	0.416	4.145	32.508	31.458	-1.512	1.491	0.525	3.736	30.214	29.219	-1.48	1.763	0.769	3.25	30.504	29.489	-1.484
scaffold_106	660509	660510	EWB00_000183	1.802	0.416	4.2	33.344	32.284	-1.523	1.491	0.487	3.901	31.203	30.199	-1.494	1.763	0.769	3.304	31.485	30.459	-1.498
scaffold_106	661158	661159	EWB00_000183	1.133	0.054	5.632	10.517	9.788	-1.022	1.201	0.075	5.264	12.023	11.283	-1.08	1.333	0.769	2.058	11.846	11.101	-1.074
scaffold_106	661239	661240	EWB00_000183	1.905	0.036	6.599	10.061	9.342	-1.003	2.203	0.281	3.66	19.571	18.703	-1.292	2.501	0.688	2.739	22.212	21.296	-1.347
scaffold_106	661289	661290	EWB00_000183	1.931	0.09	5.414	15.648	14.818	-1.194	2.203	0.281	3.853	21.559	20.665	-1.334	2.419	0.526	3.203	24.224	23.282	-1.384
scaffold_106	661316	661317	EWB00_000183	2.111	0.054	6.162	12.733	11.956	-1.105	2.336	0.281	3.745	20.581	19.699	-1.313	2.665	0.526	3.218	24.829	23.879	-1.395
scaffold_106	661347	661348	EWB00_000183	2.292	0.271	4.157	24.557	23.596	-1.39	2.559	0.281	4.196	25.803	24.856	-1.412	2.727	0.667	3.118	28.26	27.27	-1.451
scaffold_106	723143	723144	EWB00_000184	4.815	5.963	1.612	33.843	32.779	-1.529	4.85	6.862	1.612	38.573	37.501	-1.586	4.839	5.643	1.724	41.16	40.041	-1.614
scaffold_106	723150	723151	EWB00_000184	4.532	6.144	1.481	27.996	26.994	-1.447	4.606	6.712	1.57	35.207	34.164	-1.547	4.757	5.319	1.784	42.476	41.345	-1.628
scaffold_106	723168	723169	EWB00_000184	4.583	6.433	1.485	28.747	27.737	-1.459	4.606	6.374	1.703	40.442	39.354	-1.607	4.593	5.582	1.717	39.545	38.44	-1.597
scaffold_106	723225	723226	EWB00_000184	5.304	6.415	1.754	43.381	42.232	-1.637	5.54	6.356	2.032	63.454	62.204	-1.802	5.515	6.149	1.895	55.063	53.835	-1.741
scaffold_106	723302	723303	EWB00_000184	3.322	5.873	1.489	22.756	21.818	-1.357	3.738	6.843	1.644	33.939	32.909	-1.531	3.731	6.047	1.631	32.892	31.851	-1.517
scaffold_106	723583	723584	EWB00_000184	6.489	2.747	2.575	67.216	65.9	-1.827	7.298	2.681	2.832	85.007	83.64	-1.929	6.786	2.973	2.546	70.464	69.137	-1.848
scaffold_106	723587	723588	EWB00_000184	6.592	2.729	2.652	71.349	70.008	-1.853	7.32	2.494	3.003	90.799	89.405	-1.958	6.889	2.811	2.694	76.126	74.768	-1.882
scaffold_106	723600	723601	EWB00_000184	5.896	2.512	2.521	58.975	57.711	-1.771	6.341	1.987	2.999	74.154	72.844	-1.87	5.843	2.548	2.506	58.867	57.612	-1.77
scaffold_106	723631	723632	EWB00_000184	5.716	3.162	2.189	50.481	49.277	-1.703	6.096	2.718	2.552	66.077	64.811	-1.82	5.72	2.852	2.359	55.982	54.748	-1.748
scaffold_106	723744	723745	EWB00_000184	4.712	2.927	1.565	23.369	22.423	-1.369	4.784	2.006	1.944	29.635	28.646	-1.472	4.633	1.982	2.102	32.982	31.94	-1.518
scaffold_106	791582	791583	EWB00_000185	2.395	3.397	1.311	12.422	11.651	-1.094	2.492	4.706	1.077	10.606	9.896	-1.026	2.727	3.479	1.49	18.732	17.865	-1.273
scaffold_106	791577	791578	EWB00_000185	2.472	3.614	1.32	13.059	12.276	-1.116	2.603	4.931	1.132	12.089	11.347	-1.082	2.788	4.005	1.371	17.145	16.303	-1.234
scaffold_106	791517	791518	EWB00_000185	3.322	3.777	1.63	23.529	22.581	-1.372	3.182	5.006	1.341	18.824	17.967	-1.275	3.608	4.349	1.572	26.396	25.427	-1.422
scaffold_106	791478	791479	EWB00_000185	3.888	4.554	1.8	33.411	32.351	-1.524	3.426	6.599	1.284	19.803	18.932	-1.297	3.649	5.279	1.519	26.922	25.947	-1.43
scaffold_106	791465	791466	EWB00_000185	4.12	5.529	1.496	25.956	24.977	-1.414	3.604	7.349	1.085	15.39	14.588	-1.187	3.895	5.643	1.411	24.892	23.941	-1.396
scaffold_106	781257	781258	EWB00_000185	6.051	4.951	1.761	42.471	41.33	-1.628	5.874	6.243	1.484	35.34	34.295	-1.548	5.823	5.42	1.599	38.277	37.183	-1.583
scaffold_106	780399	780400	EWB00_000185	14.522	7.788	2.613	100	100	-2.245	14.328	7.424	2.824	100	100	-2.314	14.352	7.342	2.707	100	100	-2.266
scaffold_106	780393	780394	EWB00_000185	14.6	8.095	2.466	100	100	-2.206	14.439	7.724	2.657	100	100	-2.273	14.331	7.666	2.543	100	100	-2.224
scaffold_106	780363	780364	EWB00_000185	17.072	9.848	2.507	100	100	-2.297	16.375	9.337	2.686	100	100	-2.353	16.668	9.223	2.594	100	100	-2.316
scaffold_106	780351	780352	EWB00_000185	17.973	10.155	2.588	100	100	-2.341	17.332	9.562	2.793	100	100	-2.403	17.591	9.688	2.651	100	100	-2.357
scaffold_106	780306	780307	EWB00_000185	17.02	8.403	2.633	100	100	-2.3	16.575	7.893	2.825	100	100	-2.354	17.058	8.839	2.589	100	100	-2.306
scaffold_106	780275	780276	EWB00_000185	12.231	7.589	2.402	100	100	-2.134	11.925	6.243	2.809	100	100	-2.233	12.568	7.261	2.531	100	100	-2.185
scaffold_106	780266	780267	EWB00_000185	12.411	7.355	2.519	100	100	-2.17	11.97	6.262	2.87	100	100	-2.253	12.65	7.099	2.624	100	100	-2.211
scaffold_106	780256	780257	EWB00_000185	11.561	7.626	2.365	100	100	-2.11	11.525	6.281	2.811	100	100	-2.229	11.809	7.221	2.5	100	100	-2.163
scaffold_106	780240	780241	EWB00_000185	11.072	7.011	2.424	100	100	-2.103	11.391	5.737	2.925	100	100	-2.237	11.194	6.29	2.622	100	100	-2.158
scaffold_106	778361	778362	EWB00_000185	9.888	6.216	2.434	100	100	-2.057	10.568	5.343	2.919	100	100	-2.205	10.6	5.137	2.835	100	100	-2.16
scaffold_106	778304	778305	EWB00_000185	12.179	7.102	2.345	100	100	-2.097	12.393	6.074	2.723	100	100	-2.205	12.916	5.319	2.871	100	100	-2.208
scaffold_106	778298	778299	EWB00_000185	12.385	7.21	2.395	100	100	-2.122	12.615	6.074	2.809	100	100	-2.235	12.998	5.663	2.839	100	100	-2.218
scaffold_106	778282	778283	EWB00_000185	10.84	6.65	2.224	100	99.988	-2.013	10.813	5.437	2.625	100	100	-2.122	11.03	5.259	2.612	100	100	-2.102
scaffold_106	778271	778272	EWB00_000185	10.016	6.126	2.373	100	100	-2.034	9.856	4.425	2.971	100	100	-2.157	10.067	4.571	2.829	100	100	-2.117
scaffold_106	778227	778228	EWB00_000185	9.089	4.283	2.8	100	100	-2.071	8.455	2.85	3.444	100	100	-2.134	8.836	2.892	3.351	100	100	-2.106
scaffold_106	776084	776085	EWB00_000185	4.532	5.313	1.017	13.153	12.369	-1.119	5.34	4.781	1.422	27.528	26.562	-1.44	5.331	4.591	1.479	29.119	28.119	-1.464
scaffold_106	774656	774657	EWB00_000185	4.892	5.24	1.147	17.094	16.239	-1.233	5.874	4.95	1.51	32.863	31.842	-1.517	5.864	4.753	1.567	34.529	33.47	-1.538
scaffold_106	774637	774638	EWB00_000185	4.944	4.987	1.554	29.983	28.959	-1.477	5.94	4.762	2.013	56.646	55.438	-1.753	5.823	4.247	2.047	54.352	53.129	-1.735
scaffold_106	774579	774580	EWB00_000185	4.867	3.216	2.413	57.293	56.041	-1.758	5.807	2.175	3.412	99.172	97.807	-1.997	5.638	2.589	2.964	81.763	80.375	-1.913
scaffold_106	774533	774534	EWB00_000185	3.064	1.789	2.644	40.946	39.817	-1.612	3.693	1.425	3.428	65.55	64.287	-1.817	3.444	1.76	2.862	50.566	49.371	-1.704
scaffold_106	1134964	1134965	EWB00_000191	18.076	75.515	0.517	18.138	17.267	-1.259	20.313	55.157	1.324	100	100	-2.111	18.842	68.201	0.728	41.49	40.369	-1.618
scaffold_106	1135084	1135085	EWB00_000191	54.819	60.101	1.841	100	100	#NUM!	53.464	62.581	1.944	100	100	#NUM!	53.347	58.816	1.858	100	100	#NUM!
scaffold_106	1135126	1135127	EWB00_000191	76.732	59.252	2.293	100	100	#NUM!	74.267	67.062	2.26	100	100	#NUM!	75.653	62.76	2.215	100	100	#NUM!
scaffold_106	1135269	1135270	EWB00_000191	83.838	89.032	2.393	100	100	#NUM!	82.365	81.461	2.691	100	100	#NUM!	82.05	88.042	2.388	100	100	#NUM!
scaffold_106	1135286	1135287	EWB00_000191	53.841	95.121	1.604	100	100	#NUM!	51.751	82.492	1.952	100	100	#NUM!	52.035	90.611	1.637	100	100	#NUM!
scaffold_106	1135353	1135354	EWB00_000191	22.015	76.093	0.69	36.82	35.727	-1.566	21.515	63.144	1.122	99.842	98.886	-2.002	20.769	71.68	0.702	42.084	40.956	-1.624
scaffold_106	1135398	1135399	EWB00_000191	17.381	23.563	1.757	100	100	-2.161	17.599	19.179	2.279	100	100	-2.387	16.894	21.743	1.852	100	100	-2.227
scaffold_106	1166362	1166363	EWB00_000193	1.905	2.494	1.479	12.26	11.493	-1.088	2.292	2.7	1.817	22.087	21.187	-1.344	1.825	2.548	1.411	12.095	11.344	-1.083
scaffold_106	1166367	1166368	EWB00_000193	1.957	2.458	1.592	14.181	13.376	-1.152	2.425	2.737	1.938	25.889	24.941	-1.413	1.948	2.528	1.569	15.175	14.367	-1.181
scaffold_106	1166373	1166374	EWB00_000193	1.725	2.602	1.435	11.063	10.322	-1.044	2.225	2.906	1.845	22.98	22.068	-1.361	1.804	2.892	1.371	11.936	11.189	-1.077
scaffold_106	1166465	1166466	EWB00_000193	2.292	3.289	1.399	13.491	12.7	-1.13	2.87	3.356	1.887	29.316	28.331	-1.467	2.87	3.722	1.571	21.858	20.947	-1.34
scaffold_106	1166524	1166525	EWB00_000193	2.317	2.584	1.711	18.211	17.339	-1.26	2.959	2.456	2.323	38.666	37.593	-1.587	2.768	2.73	1.913	27.207	26.228	-1.435
scaffold_106	1166571	1166572	EWB00_000193	2.008	2.277	1.739	16.535	15.69	-1.218	2.203	2.887	1.722	20.023	19.149	-1.302	2.276	2.609	1.748	20.401	19.51	-1.31
scaffold_106	1166582	1166583	EWB00_000193	1.648	1.391	2.218	19.302	18.413	-1.286	1.735	2.381	1.715	16.155	15.339	-1.208	1.743	1.921	1.858	17.489	16.642	-1.243
scaffold_106	1166586	1166587	EWB00_000193	1.648	1.319	2.349	21.018	20.104	-1.323	1.78	2.287	1.868	18.95	18.091	-1.278	1.886	1.921	2.025	21.384	20.479	-1.33
scaffold_106	1166596	1166597	EWB00_000193	1.519	1.301	2.144	16.884	16.033	-1.227	1.758	2.025	1.909	18.698	17.843	-1.272	1.743	1.942	1.79	16.388	15.56	-1.215
scaffold_106	1166605	1166606	EWB00_000193	1.442	1.373	2.099	16.136	15.297	-1.208	1.758	2.437	1.758	17.186	16.354	-1.235	1.702	2.184	1.692	15.321	14.511	-1.185
scaffold_106	1166701	1166702	EWB00_000193	3.116	2.186	2.65	45.882	44.712	-1.662	3.115	2.662	2.572	50.24	49.076	-1.701	3.321	2.548	2.543	49.382	48.196	-1.694
scaffold_106	1166716	1166717	EWB00_000193	3.322	2.295	2.673	49.261	48.066	-1.692	3.159	2.718	2.563	50.729	49.562	-1.705	3.301	2.548	2.534	48.916	47.733	-1.689
scaffold_106	1166794	1166795	EWB00_000193	2.42	1.897	2.435	32.146	31.099	-1.507	2.18	1.837	2.535	34.343	33.308	-1.536	2.153	1.537	2.592	32.378	31.342	-1.51
scaffold_106	1166803	1166804	EWB00_000193	2.498	1.861	2.563	35.748	34.666	-1.553	2.225	1.669	2.761	38.967	37.891	-1.591	2.194	1.153	3.089	38.534	37.438	-1.586
scaffold_106	1166829	1166830	EWB00_000193	1.88	2.006	2.102	21.691	20.767	-1.336	1.713	1.35	2.747	30.761	29.76	-1.488	1.743	1.234	2.714	28.746	27.75	-1.459
scaffold_106	1166853	1166854	EWB00_000193	1.493	2.186	1.761	13.975	13.174	-1.145	1.468	1.575	2.416	23.914	22.99	-1.379	1.579	1.214	2.707	27.229	26.25	-1.435
scaffold_106	1166876	1166877	EWB00_000193	1.339	2.078	1.562	10.331	9.606	-1.014	1.402	1.706	2.12	18.807	17.95	-1.274	1.558	1.133	2.676	25.515	24.557	-1.407
scaffold_106	1179309	1179310	EWB00_000193	1.39	2.078	1.789	13.549	12.756	-1.132	1.491	1.781	2.315	23.373	22.456	-1.369	1.579	1.335	2.625	26.994	26.018	-1.431
scaffold_106	1233758	1233759	EWB00_000197	1.957	3.469	1.485	13.811	13.014	-1.14	1.402	2.906	1.465	11.268	10.543	-1.052	2.05	3.216	1.678	19.408	18.531	-1.288
scaffold_106	1233781	1233782	EWB00_000197	2.446	3.235	1.571	17.316	16.457	-1.238	1.869	2.681	1.651	16.374	15.554	-1.214	2.583	2.892	1.835	24.961	24.009	-1.397
scaffold_106	1233814	1233815	EWB00_000197	2.472	2.349	1.889	21.953	21.025	-1.341	1.78	2.231	1.669	15.208	14.409	-1.182	2.768	2.002	2.309	33.242	32.198	-1.522
scaffold_106	1233822	1233823	EWB00_000197	2.498	2.205	1.894	21.61	20.687	-1.335	1.758	2.231	1.531	12.886	12.129	-1.11	2.87	2.002	2.259	32.364	31.328	-1.51
scaffold_106	1233827	1233828	EWB00_000197	2.446	1.988	1.914	20.869	19.957	-1.32	1.758	1.856	1.676	14.174	13.393	-1.151	2.768	1.699	2.345	31.165	30.143	-1.494
scaffold_106	1233852	1233853	EWB00_000197	2.601	1.861	2.001	22.709	21.772	-1.356	2.002	1.687	1.88	17.945	17.101	-1.254	2.809	1.618	2.339	30.288	29.276	-1.481
scaffold_106	1235155	1235156	EWB00_000197	1.751	1.355	2.083	17.491	16.629	-1.243	1.491	1.237	2.144	17.283	16.449	-1.238	1.907	1.072	2.571	24.694	23.746	-1.393
scaffold_106	1235160	1235161	EWB00_000197	1.699	1.355	1.99	15.829	14.996	-1.199	1.491	1.387	1.919	14.81	14.018	-1.171	1.825	0.991	2.57	23.188	22.259	-1.365
scaffold_106	1235227	1235228	EWB00_000197	2.91	1.319	2.805	37.926	36.823	-1.579	2.781	1.65	2.569	37.056	35.997	-1.569	3.034	1.173	3.061	42.27	41.141	-1.626
scaffold_106	1235369	1235370	EWB00_000197	3.347	1.934	2.712	46.603	45.428	-1.668	3.538	1.669	3.197	62.47	61.226	-1.796	3.465	1.133	3.559	57.178	55.935	-1.757
scaffold_106	1235389	1235390	EWB00_000197	1.957	1.753	2.298	24.898	23.932	-1.396	1.98	1.8	2.483	31.189	30.184	-1.494	1.968	1.052	3.065	34.545	33.487	-1.538
scaffold_106	1235418	1235419	EWB00_000197	1.854	1.409	2.263	21.391	20.472	-1.33	2.025	1.912	2.136	24.313	23.384	-1.386	1.866	1.294	2.421	24.385	23.44	-1.387
scaffold_106	1243558	1243559	EWB00_000197	1.313	0.398	2.801	13.868	13.069	-1.142	1.847	0.262	3.825	19.654	18.785	-1.293	1.722	0.061	5.914	11.821	11.077	-1.073
scaffold_106	1255866	1255867	EWB00_000198	0.747	0.524	3.274	17.559	16.697	-1.245	0.934	0.562	3.635	25.545	24.601	-1.407	0.882	0.283	4.376	22.496	21.576	-1.352
scaffold_106	1255975	1255976	EWB00_000198	1.056	0.488	2.539	12.206	11.441	-1.087	1.268	0.281	3.684	18.161	17.314	-1.259	1.066	0.324	3.168	14.103	13.314	-1.149
scaffold_106	1256047	1256048	EWB00_000198	0.927	0.09	4.784	11.733	10.977	-1.069	1.179	0.131	4.678	15.431	14.628	-1.188	1.087	0.243	3.611	14.607	13.809	-1.165
scaffold_106	1256058	1256059	EWB00_000198	0.901	0.145	3.93	11.744	10.987	-1.07	1.179	0.131	4.493	14.315	13.532	-1.156	1.087	0.243	3.472	13.586	12.807	-1.133
scaffold_106	1264957	1264958	EWB00_000199	15.964	22.678	1.918	100	100	-2.207	16.464	26.266	1.951	100	100	-2.288	15.828	23.886	1.844	100	100	-2.224
scaffold_106	1260762	1260763	EWB00_000199	7.956	4.499	1.952	56.44	55.194	-1.752	7.698	5.081	1.691	46.894	45.755	-1.671	8.754	3.58	2.433	78.947	77.573	-1.897
scaffold_107	16413	16414	EWB00_000204	0.875	0.145	5.329	20.563	19.656	-1.313	0.845	0.112	5.744	19.197	18.335	-1.283	1.107	0.162	5.448	22.975	22.048	-1.361
scaffold_107	16406	16407	EWB00_000204	1.236	0.669	3.619	30.02	28.995	-1.477	1.246	0.319	4.854	33.545	32.518	-1.526	1.702	0.688	4.025	42.311	41.182	-1.626
scaffold_107	16348	16349	EWB00_000204	3.219	6.957	1.435	21.651	20.728	-1.335	3.382	5.887	1.936	41.581	40.483	-1.619	3.977	8.353	1.482	31.738	30.709	-1.502
scaffold_107	16333	16334	EWB00_000204	3.553	7.282	1.433	23.438	22.491	-1.37	3.738	6.187	1.938	45.178	44.052	-1.655	4.346	8.737	1.472	33.626	32.577	-1.527
scaffold_107	16314	16315	EWB00_000204	4.789	7.734	1.677	39.567	38.451	-1.597	4.672	7.237	1.941	55.028	53.831	-1.741	5.433	9.546	1.57	45.207	44.053	-1.655
scaffold_107	16290	16291	EWB00_000204	5.562	9.071	1.378	31.369	30.33	-1.496	5.473	7.837	1.77	52.209	51.031	-1.718	6.151	10.335	1.357	37.836	36.747	-1.578
scaffold_107	16285	16286	EWB00_000204	5.69	9.143	1.29	28.141	27.137	-1.449	5.651	8.155	1.642	46.687	45.55	-1.669	6.253	10.356	1.271	33.683	32.634	-1.527
scaffold_107	16199	16200	EWB00_000204	6.566	7.951	1.488	38.825	37.715	-1.589	6.541	7.124	1.812	58.386	57.167	-1.766	7.278	8.373	1.588	51.878	50.673	-1.715
scaffold_107	12242	12243	EWB00_000204	3.322	5.15	1.235	15.442	14.615	-1.189	3.204	6.318	1.074	13.427	12.66	-1.128	3.301	5.704	1.104	14.332	13.538	-1.156
scaffold_107	12238	12239	EWB00_000204	3.193	4.644	1.433	19.292	18.404	-1.285	3.182	6.187	1.212	16.621	15.798	-1.221	3.321	5.36	1.308	19.307	18.433	-1.286
scaffold_107	12203	12204	EWB00_000204	2.575	2.602	2.238	32.318	31.27	-1.509	2.492	3.318	2.047	31.461	30.454	-1.498	2.542	2.71	2.18	33.404	32.357	-1.524
scaffold_107	12183	12184	EWB00_000204	2.807	2.729	1.961	26.837	25.847	-1.429	2.514	3.468	1.649	21.278	20.387	-1.328	2.583	2.589	1.942	26.427	25.458	-1.422
scaffold_107	12145	12146	EWB00_000204	4.249	2.403	2.905	66.484	65.172	-1.823	3.471	3.037	2.481	52.602	51.422	-1.721	3.567	2.609	2.557	52.125	50.918	-1.717
scaffold_107	12063	12064	EWB00_000204	3.45	3.397	2.333	45.999	44.828	-1.663	2.737	4.912	1.673	25.864	24.917	-1.413	2.768	2.73	2.347	40.335	39.224	-1.606
scaffold_107	12053	12054	EWB00_000204	3.656	3.885	2.223	45.664	44.495	-1.66	2.915	5.137	1.699	28.141	27.168	-1.449	2.911	3.175	2.203	39.261	38.159	-1.594
scaffold_107	12024	12025	EWB00_000204	3.553	4.445	1.93	35.862	34.778	-1.555	3.048	5.1	1.718	29.509	28.521	-1.47	2.973	3.964	1.857	31.444	30.419	-1.498
scaffold_107	8308	8309	EWB00_000204	5.15	3.614	2.431	63.299	62.008	-1.801	5.629	3.562	2.773	88.754	87.369	-1.948	5.618	2.852	2.924	84.707	83.302	-1.928
scaffold_107	8183	8184	EWB00_000204	6.566	2.223	4.042	100	100	-2.156	6.319	4.368	3.208	100	100	-2.144	7.258	2.71	3.911	100	100	-2.196
scaffold_107	8106	8107	EWB00_000204	4.918	2.078	3.271	81.813	80.414	-1.913	4.606	3.187	2.761	75.903	74.584	-1.88	5.208	2.225	3.279	87.789	86.368	-1.943
scaffold_107	8076	8077	EWB00_000204	2.626	2.241	2.097	27.109	26.116	-1.433	2.625	2.943	1.889	26.512	25.557	-1.423	2.788	2.184	2.245	33.148	32.104	-1.52
scaffold_107	6933	6934	EWB00_000204	3.038	2.656	2.562	46.395	45.221	-1.666	2.981	2.419	2.874	58.232	57.014	-1.765	2.788	1.8	3.015	52.595	51.385	-1.721
scaffold_107	6894	6895	EWB00_000204	2.498	2.512	2.617	42.353	41.213	-1.627	2.915	2.456	3.05	65.218	63.957	-1.814	2.706	1.375	3.602	62.363	61.087	-1.795
scaffold_107	6888	6889	EWB00_000204	2.601	3.018	2.513	43.02	41.874	-1.634	3.07	2.681	3.08	71.136	69.841	-1.852	2.932	1.557	3.627	70.336	69.011	-1.847
scaffold_107	6777	6778	EWB00_000204	5.407	3.469	3.226	100	100	-2.044	5.05	3.318	3.267	100	100	-2.051	5.761	2.73	3.572	100	100	-2.09
scaffold_107	6766	6767	EWB00_000204	5.768	3.831	3.283	100	100	-2.094	5.228	3.937	3.195	100	100	-2.079	5.946	3.297	3.475	100	100	-2.125
scaffold_107	6274	6275	EWB00_000204	17.278	3.885	4.464	100	100	#NUM!	17.154	4.106	4.579	100	100	#NUM!	17.386	4.571	4.255	100	100	#NUM!
scaffold_107	6145	6146	EWB00_000204	5.768	2.042	2.744	60.634	59.36	-1.783	5.807	2.119	2.717	62.37	61.126	-1.795	5.659	1.032	3.719	63.758	62.473	-1.805
scaffold_107	26994	26995	EWB00_000205	3.347	5.584	1.129	13.459	12.669	-1.129	3.471	5.643	1.353	20.996	20.109	-1.322	3.198	4.591	1.372	19.515	18.636	-1.29
scaffold_107	27205	27206	EWB00_000205	3.528	3.668	2.609	59.683	58.415	-1.776	3.115	4.912	2.179	46.769	45.631	-1.67	3.096	4.166	2.233	46.869	45.702	-1.671
scaffold_107	27287	27288	EWB00_000205	4.686	2.963	3.193	93.444	91.987	-1.971	4.961	4.893	2.742	96.049	94.63	-1.982	4.982	4.166	2.797	92.676	91.232	-1.967
scaffold_107	27316	27317	EWB00_000205	6.798	3.289	3.579	100	100	-2.164	7.053	5.231	3.153	100	100	-2.192	6.991	4.915	3.047	100	100	-2.144
scaffold_107	27331	27332	EWB00_000205	8.574	3.614	3.827	100	100	-2.285	9.233	4.893	3.681	100	100	-2.359	9.164	5.117	3.425	100	100	-2.3
scaffold_107	27345	27346	EWB00_000205	9.218	3.831	3.692	100	100	-2.281	10.346	4.612	3.79	100	100	-2.386	10.415	5.259	3.423	100	100	-2.327
scaffold_107	27356	27357	EWB00_000205	9.785	3.741	3.756	100	100	-2.299	11.058	4.125	3.994	100	100	-2.408	10.989	4.996	3.521	100	100	-2.344
scaffold_107	27361	27362	EWB00_000205	9.965	3.632	3.709	100	100	-2.283	11.436	3.337	4.237	100	100	-2.397	11.338	4.874	3.49	100	100	-2.333
scaffold_107	27367	27368	EWB00_000205	10.197	3.777	3.801	100	100	-2.318	11.525	3.525	4.281	100	100	-2.424	11.522	4.652	3.692	100	100	-2.369
scaffold_107	27463	27464	EWB00_000205	16.325	3.469	4.155	100	100	-2.427	18.177	4.762	4.045	100	100	#NUM!	17.611	4.854	3.805	100	100	-2.455
scaffold_107	27497	27498	EWB00_000205	20.161	4.572	4.28	100	100	#NUM!	22.694	5.249	4.458	100	100	#NUM!	21.876	4.409	4.471	100	100	#NUM!
scaffold_107	27600	27601	EWB00_000205	33.525	5.204	4.716	100	100	#NUM!	36.889	6.262	4.788	100	100	#NUM!	35.469	4.773	4.945	100	100	#NUM!
scaffold_107	27641	27642	EWB00_000205	34.066	5.891	4.957	100	100	#NUM!	37.512	5.324	5.441	100	100	#NUM!	36.125	4.611	5.407	100	100	#NUM!
scaffold_107	43639	43640	EWB00_000206	5.999	9.27	1.568	42.641	41.499	-1.63	5.718	9.374	1.69	52.166	50.989	-1.717	6.212	9.364	1.624	51.965	50.76	-1.716
scaffold_107	43575	43576	EWB00_000206	8.111	19.48	1.361	48.67	47.479	-1.687	8.588	15.242	1.976	100	100	-2.035	8.652	19.619	1.444	65.607	64.31	-1.817
scaffold_107	42685	42686	EWB00_000206	8.986	19.136	1.534	66.115	64.806	-1.82	9.078	14.53	2.125	100	100	-2.106	9.123	19.214	1.551	77.693	76.325	-1.89
scaffold_107	42653	42654	EWB00_000206	8.6	19.715	1.283	45.438	44.272	-1.657	8.922	14.98	1.927	100	100	-2.022	8.611	19.983	1.275	51.565	50.362	-1.712
scaffold_107	69724	69725	EWB00_000208	1.03	0.271	3.875	18.441	17.565	-1.266	1.246	0.169	5.029	21.847	20.95	-1.339	1.046	0.081	5.666	13.707	12.925	-1.137
scaffold_107	69644	69645	EWB00_000208	1.751	0.271	4.559	28.097	27.093	-1.449	1.78	0.206	5.163	28.347	27.372	-1.453	1.558	0.162	5.161	21.499	20.593	-1.332
scaffold_107	69596	69597	EWB00_000208	1.493	0.253	4.326	23.425	22.478	-1.37	1.624	0.094	6.05	19.232	18.369	-1.284	1.415	0.142	5.111	18.677	17.811	-1.271
scaffold_107	69588	69589	EWB00_000208	1.39	0.054	6.395	13.405	12.615	-1.127	1.557	0.094	5.93	18.472	17.62	-1.267	1.23	0.142	4.859	16.772	15.937	-1.225
scaffold_107	80508	80509	EWB00_000209	2.034	1.699	2.376	26.718	25.73	-1.427	1.669	1.65	2.338	24.513	23.582	-1.389	2.091	1.537	2.582	31.765	30.736	-1.502
scaffold_107	82501	82502	EWB00_000209	6.798	6.831	1.465	36.297	35.209	-1.56	5.829	6.093	1.508	35.93	34.881	-1.555	6.479	6.492	1.492	38.513	37.417	-1.586
scaffold_107	82553	82554	EWB00_000209	9.553	7.445	2.124	93.599	92.14	-1.971	8.699	6.731	2.305	100	100	-2.023	9.411	7.2	2.177	99.94	99.26	-2.004
scaffold_107	82634	82635	EWB00_000209	13.286	5.909	3.037	100	100	-2.289	12.014	5.887	3.083	100	100	-2.298	13.224	6.594	2.897	100	100	-2.282
scaffold_107	82682	82683	EWB00_000209	13.338	5.511	3.143	100	100	-2.3	12.281	6.131	3.056	100	100	-2.305	13.531	5.906	3.089	100	100	-2.308
scaffold_107	82690	82691	EWB00_000209	13.08	5.042	3.039	100	100	-2.244	12.17	6.768	2.662	100	100	-2.211	13.019	5.764	2.865	100	100	-2.231
scaffold_107	82716	82717	EWB00_000209	13.158	5.06	3.093	100	100	-2.261	12.326	5.756	2.974	100	100	-2.265	13.203	5.178	3.09	100	100	-2.266
scaffold_107	82761	82762	EWB00_000209	12.231	5.295	3.128	100	100	-2.272	11.569	5.981	3.065	100	100	-2.291	12.137	5.38	3.119	100	100	-2.275
scaffold_107	82943	82944	EWB00_000209	2.729	4.246	1.673	22.739	21.801	-1.357	2.447	3.956	1.824	26.53	25.575	-1.424	2.399	3.418	1.817	25.236	24.281	-1.402
scaffold_107	82980	82981	EWB00_000209	2.91	3.56	2.134	35.613	34.531	-1.552	2.603	2.925	2.457	43.642	42.528	-1.64	2.317	3.782	1.73	23.41	22.478	-1.369
scaffold_107	83170	83171	EWB00_000209	2.626	6.072	1.371	16.678	15.83	-1.222	2.403	6.524	1.324	16.399	15.579	-1.215	2.419	4.328	1.745	25.586	24.626	-1.408
scaffold_107	83177	83178	EWB00_000209	2.678	5.367	1.662	23.605	22.657	-1.373	2.514	5.699	1.656	24.979	24.043	-1.398	2.522	3.56	2.164	36.871	35.79	-1.567
scaffold_107	83188	83189	EWB00_000209	2.575	6.758	1.233	13.797	13	-1.14	2.247	7.049	1.154	12.322	11.575	-1.091	2.399	5.42	1.449	19.203	18.329	-1.283
scaffold_107	87449	87450	EWB00_000209	1.931	3.108	1.287	10.249	9.526	-1.011	1.98	2.775	1.685	17.804	16.962	-1.251	2.071	3.175	1.382	13.521	12.743	-1.131
scaffold_107	87492	87493	EWB00_000209	2.446	3.632	1.245	11.687	10.931	-1.068	2.826	2.943	1.936	28.899	27.918	-1.461	2.727	3.135	1.64	21.479	20.573	-1.332
scaffold_107	87509	87510	EWB00_000209	2.729	3.795	1.34	14.499	13.688	-1.161	2.981	3.412	1.8	27.529	26.563	-1.44	3.034	3.722	1.547	21.871	20.96	-1.34
scaffold_107	87641	87642	EWB00_000209	7.107	5.06	1.825	49.853	48.654	-1.698	7.631	5.231	1.932	61.54	60.302	-1.789	8.365	4.713	2.183	75.382	74.027	-1.877
scaffold_107	88682	88683	EWB00_000209	12.025	5.638	2.807	100	100	-2.192	12.66	6.206	2.904	100	100	-2.269	14.085	4.895	3.265	100	100	-2.303
scaffold_107	88756	88757	EWB00_000209	10.789	4.68	3.573	100	100	-2.333	12.17	4.968	3.864	100	100	-2.447	13.06	3.58	4.251	100	100	-2.42
scaffold_107	88788	88789	EWB00_000209	6.411	2.602	2.965	85.373	83.957	-1.931	6.986	1.987	3.629	100	100	-2.044	7.524	1.133	4.422	99.941	99.265	-2.004
scaffold_107	88795	88796	EWB00_000209	6.411	2.692	2.818	78.918	77.535	-1.897	7.031	2.137	3.412	100	99.996	-2.015	7.545	1.133	4.327	96.674	95.211	-1.985
scaffold_107	131616	131617	EWB00_000210	11.741	8.33	2.311	100	100	-2.112	10.857	9.187	2.236	100	100	-2.112	11.481	9.87	2.06	100	100	-2.069
scaffold_107	131545	131546	EWB00_000210	12.643	7.716	3.023	100	100	-2.342	11.547	8.399	2.976	100	100	-2.35	12.281	7.868	2.97	100	100	-2.34
scaffold_107	131486	131487	EWB00_000210	5.15	7.156	1.499	32.646	31.594	-1.514	5.273	8.137	1.546	39.735	38.653	-1.599	5.105	6.068	1.749	44.984	43.832	-1.653
scaffold_107	131451	131452	EWB00_000210	4.97	6.686	1.336	25.053	24.086	-1.399	5.429	8.887	1.224	26.618	25.662	-1.425	5.064	5.865	1.578	36.177	35.103	-1.558
scaffold_107	131447	131448	EWB00_000210	5.073	6.65	1.425	28.636	27.626	-1.457	5.406	8.98	1.263	28.261	27.287	-1.451	5.023	5.865	1.618	37.779	36.69	-1.577
scaffold_107	131435	131436	EWB00_000210	4.995	6.686	1.608	35.818	34.735	-1.554	5.34	8.999	1.477	37.924	36.858	-1.579	4.962	6.128	1.747	44.395	43.248	-1.647
scaffold_107	131413	131414	EWB00_000210	5.536	6.379	1.935	53.77	52.542	-1.731	5.896	8.905	1.751	55.998	54.795	-1.748	5.536	6.998	1.822	54.139	52.918	-1.734
scaffold_107	124914	124915	EWB00_000210	3.785	5.873	1.791	35.375	34.296	-1.549	2.981	7.705	1.255	17.947	17.103	-1.254	3.957	6.007	1.835	42.646	41.514	-1.63
scaffold_107	124843	124844	EWB00_000210	3.373	4.879	1.947	36.385	35.296	-1.561	2.781	5.249	1.759	29.339	28.354	-1.467	3.731	5.198	2.011	46.526	45.362	-1.668
scaffold_107	124834	124835	EWB00_000210	3.45	5.403	1.884	35.78	34.697	-1.554	3.048	5.868	1.777	32.877	31.856	-1.517	3.895	5.845	1.953	47.187	46.018	-1.674
scaffold_107	124041	124042	EWB00_000210	3.785	5.71	2.106	48.006	46.82	-1.681	3.449	6.862	1.871	41.294	40.198	-1.616	4.408	6.149	2.211	65.854	64.554	-1.819
scaffold_107	124005	124006	EWB00_000210	3.605	6.325	1.668	30.504	29.475	-1.484	3.337	7.818	1.447	25.523	24.579	-1.407	3.69	6.674	1.635	33.958	32.906	-1.531
scaffold_107	123989	123990	EWB00_000210	2.626	6.758	1.301	15.473	14.646	-1.19	2.581	7.893	1.224	15.521	14.716	-1.191	2.932	6.755	1.457	23.578	22.644	-1.373
scaffold_107	123982	123983	EWB00_000210	2.884	6.704	1.448	20.19	19.288	-1.305	2.737	7.762	1.332	18.922	18.063	-1.277	3.116	6.128	1.685	31.469	30.443	-1.498
scaffold_107	123933	123934	EWB00_000210	3.734	11.222	1.077	15.548	14.719	-1.192	3.738	11.53	1.211	21.585	20.691	-1.334	4.1	10.578	1.294	26.702	25.73	-1.427
scaffold_107	123927	123928	EWB00_000210	3.682	11.222	1.057	14.859	14.042	-1.172	3.805	11.493	1.241	22.901	21.99	-1.36	4.141	10.376	1.336	28.439	27.447	-1.454
scaffold_107	162376	162377	EWB00_000211	6.746	13.209	1.226	31.738	30.695	-1.502	7.12	12.149	1.632	61.163	59.927	-1.786	7.032	15.189	1.105	31.462	30.436	-1.498
scaffold_107	162273	162274	EWB00_000211	8.677	8.168	2.456	100	100	-2.091	9.545	8.699	2.706	100	100	-2.236	8.652	10.538	2.099	100	100	-2.037
scaffold_107	162252	162253	EWB00_000211	9.707	6.903	2.917	100	100	-2.231	10.813	8.437	2.983	100	100	-2.34	10.128	8.98	2.611	100	100	-2.226
scaffold_107	162169	162170	EWB00_000211	12.231	7.373	3.262	100	100	-2.39	12.304	7.705	3.397	100	100	-2.456	12.465	8.495	3.092	100	100	-2.397
scaffold_107	162061	162062	EWB00_000211	23.921	11.962	3.58	100	100	#NUM!	23.851	10.686	3.923	100	100	#NUM!	25.033	14.866	3.336	100	100	#NUM!
scaffold_107	161959	161960	EWB00_000211	22.968	14.04	2.684	100	100	#NUM!	23.072	12.036	3.11	100	100	#NUM!	24.008	15.857	2.597	100	100	#NUM!
scaffold_108	69497	69498	EWB00_000218	0.592	0.488	2.86	11.849	11.09	-1.074	0.601	0.825	2.307	10.519	9.81	-1.022	0.697	0.991	2.076	10.248	9.538	-1.011
scaffold_108	76392	76393	EWB00_000218	1.313	0.994	2.77	22.588	21.652	-1.354	1.09	1.181	2.456	18.703	17.848	-1.272	1.148	1.557	1.944	14.068	13.279	-1.148
scaffold_108	76402	76403	EWB00_000218	1.313	0.922	2.822	22.583	21.648	-1.354	1.09	1.294	2.27	16.732	15.907	-1.224	1.087	1.78	1.616	10.23	9.521	-1.01
scaffold_108	89112	89113	EWB00_000218	1.262	1.265	2.192	15.767	14.934	-1.198	1.179	1.631	1.935	14.16	13.38	-1.151	1.128	1.598	1.713	11.166	10.435	-1.048
scaffold_108	90982	90983	EWB00_000218	1.622	0.47	3.502	24.963	23.997	-1.397	1.646	0.9	2.747	24.333	23.404	-1.386	1.394	0.789	2.562	18.317	17.457	-1.263
scaffold_108	90989	90990	EWB00_000218	1.596	0.325	4.111	26.024	25.045	-1.415	1.646	0.881	2.897	26.594	25.639	-1.425	1.333	0.789	2.598	18.519	17.656	-1.268
scaffold_108	91000	91001	EWB00_000218	1.545	0.307	3.945	22.912	21.972	-1.36	1.58	0.694	2.942	23.373	22.456	-1.369	1.251	0.789	2.305	14.489	13.692	-1.161
scaffold_108	140399	140400	EWB00_000220	2.626	4.861	1.48	18.258	17.385	-1.261	2.069	4.875	1.336	14.037	13.258	-1.147	2.399	5.987	1.064	11.14	10.41	-1.047
scaffold_108	121483	121484	EWB00_000220	4.068	1.644	2.922	53.016	51.794	-1.724	3.671	1.369	3.178	54.935	53.738	-1.74	3.67	2.164	2.402	41.859	40.734	-1.622
scaffold_108	121404	121405	EWB00_000220	5.665	2.096	3.098	77.739	76.362	-1.891	5.206	1.425	3.685	82.945	81.589	-1.919	5.085	3.034	2.435	59.424	58.166	-1.774
scaffold_108	121390	121391	EWB00_000220	5.613	1.934	3.251	80.843	79.451	-1.908	5.139	1.669	3.498	83.72	82.36	-1.923	5.064	3.135	2.432	60.37	59.105	-1.781
scaffold_108	121385	121386	EWB00_000220	5.536	1.934	3.333	84.507	83.095	-1.927	5.162	2.044	3.331	87.568	86.188	-1.942	5.064	3.135	2.533	65.403	64.107	-1.816
scaffold_108	121379	121380	EWB00_000220	4.892	1.662	3.322	73.007	71.657	-1.863	4.672	2.044	3.128	74.921	73.607	-1.875	4.593	2.892	2.457	56.596	55.357	-1.753
scaffold_108	121354	121355	EWB00_000220	4.043	1.699	3.119	61.279	60.001	-1.787	3.716	2.062	2.903	59.934	58.706	-1.778	3.69	2.973	2.205	42.585	41.453	-1.629
scaffold_108	121342	121343	EWB00_000220	3.965	1.807	2.798	51.095	49.887	-1.708	3.693	2.062	2.656	50.264	49.1	-1.701	3.69	2.872	2.052	36.361	35.285	-1.561
scaffold_108	121165	121166	EWB00_000220	1.777	1.482	2.345	22.901	21.961	-1.36	2.002	2.212	2.144	25.919	24.971	-1.414	2.009	1.82	2.248	26.174	25.208	-1.418
scaffold_108	120823	120824	EWB00_000220	2.008	3.18	1.648	16.641	15.794	-1.221	2.292	3.975	1.722	22.853	21.942	-1.359	2.317	3.539	1.716	22.503	21.582	-1.352
scaffold_108	118933	118934	EWB00_000220	6.901	4.59	2.252	70.67	69.333	-1.849	7.565	5.774	2.205	83.65	82.29	-1.922	6.848	7.483	1.562	46.229	45.067	-1.665
scaffold_108	118919	118920	EWB00_000220	7.699	4.536	2.427	85.574	84.157	-1.932	8.299	6.018	2.279	95.189	93.774	-1.979	7.34	7.261	1.705	55.992	54.758	-1.748
scaffold_108	118914	118915	EWB00_000220	7.725	4.536	2.335	79.39	78.005	-1.9	8.343	6.093	2.148	85.477	84.107	-1.932	7.381	7.14	1.639	51.561	50.359	-1.712
scaffold_108	118862	118863	EWB00_000220	7.699	4.608	2.075	63.453	62.16	-1.802	8.588	7.031	1.676	57.338	56.126	-1.758	7.565	6.513	1.571	45.834	44.676	-1.661
scaffold_108	118810	118811	EWB00_000220	3.785	2.638	2.235	39.683	38.566	-1.599	4.628	4.518	1.91	44.033	42.916	-1.644	3.977	3.398	1.967	37.858	36.769	-1.578
scaffold_108	116979	116980	EWB00_000220	3.167	3.307	1.553	19.869	18.972	-1.298	3.382	4.781	1.255	16.994	16.164	-1.23	3.075	4.187	1.195	14.26	13.467	-1.154
scaffold_108	116897	116898	EWB00_000220	3.502	3.433	1.693	25.111	24.143	-1.4	3.36	5.456	1.116	14.205	13.424	-1.152	3.67	4.429	1.418	22.069	21.155	-1.344
scaffold_108	115359	115360	EWB00_000220	5.356	6.668	2.052	60.069	58.798	-1.779	5.34	9.093	1.804	56.099	54.895	-1.749	5.454	8.839	1.687	50.66	49.464	-1.705
scaffold_108	115338	115339	EWB00_000220	5.768	7.481	1.936	58.435	57.175	-1.767	5.673	8.887	1.869	62.067	60.826	-1.793	5.802	9.223	1.659	51.741	50.537	-1.714
scaffold_108	115264	115265	EWB00_000220	3.579	4.68	1.924	36.44	35.351	-1.562	3.782	5.962	1.86	41.527	40.429	-1.618	3.813	5.158	1.892	41.714	40.59	-1.62
scaffold_108	115219	115220	EWB00_000220	3.991	5.005	1.926	40.008	38.888	-1.602	4.405	5.512	2.137	57.978	56.762	-1.763	4.162	4.713	2.093	51.14	49.941	-1.709
scaffold_108	115209	115210	EWB00_000220	4.197	4.897	2.031	45.342	44.176	-1.656	4.383	5.381	2.164	58.706	57.485	-1.769	4.264	4.409	2.224	56.513	55.275	-1.752
scaffold_108	115182	115183	EWB00_000220	4.249	4.21	2.438	61.514	60.235	-1.789	4.694	4.8	2.593	82.812	81.457	-1.918	4.428	4.632	2.373	66.93	65.624	-1.826
scaffold_108	114397	114398	EWB00_000220	6.978	6.849	2.395	96.316	94.844	-1.984	7.186	7.93	2.43	100	100	-2.059	6.663	6.472	2.425	99.918	99.135	-2.003
scaffold_108	114384	114385	EWB00_000220	7.287	7.174	2.334	95.585	94.118	-1.98	7.364	8.512	2.308	100	100	-2.034	6.848	7.382	2.219	91.338	89.9	-1.961
scaffold_108	114379	114380	EWB00_000220	7.416	7.12	2.484	100	100	-2.037	7.275	8.53	2.395	100	100	-2.063	6.745	7.322	2.319	98.431	96.97	-1.993
scaffold_108	114349	114350	EWB00_000220	6.051	7.3	2.209	77.282	75.908	-1.888	5.807	8.643	2.101	78.446	77.113	-1.895	5.269	8.11	1.867	58.584	57.331	-1.768
scaffold_108	114331	114332	EWB00_000220	6.102	7.282	2.056	67.457	66.14	-1.829	5.718	8.699	1.911	64.669	63.411	-1.811	5.208	7.807	1.744	50.172	48.98	-1.7
scaffold_108	114310	114311	EWB00_000220	6.334	6.885	2.191	76.519	75.15	-1.884	5.896	8.699	1.956	68.941	67.659	-1.838	5.105	7.666	1.741	49.116	47.932	-1.691
scaffold_108	113407	113408	EWB00_000220	5.69	7.969	1.825	52.754	51.533	-1.722	5.295	10.105	1.584	44.788	43.666	-1.651	4.346	8.596	1.344	28.106	27.118	-1.449
scaffold_108	151171	151172	EWB00_000221	1.107	1.012	2.326	15.03	14.21	-1.177	1.446	1.219	2.65	25.237	24.297	-1.402	1.435	2.184	1.61	12.753	11.989	-1.106
scaffold_108	151185	151186	EWB00_000221	1.184	1.012	2.48	17.551	16.688	-1.244	1.468	1.35	2.582	25.37	24.428	-1.404	1.64	1.82	2.121	21.272	20.368	-1.328
scaffold_108	151274	151275	EWB00_000221	3.373	1.952	2.929	54.562	53.329	-1.737	3.382	1.781	3.271	66.89	65.619	-1.825	3.608	2.852	2.5	52.635	51.425	-1.721
scaffold_108	151281	151282	EWB00_000221	3.811	1.879	2.994	58.727	57.465	-1.769	3.827	2.044	3.077	67.529	66.254	-1.829	3.875	3.014	2.361	50.031	48.84	-1.699
scaffold_108	151319	151320	EWB00_000221	5.845	2.132	3.429	96.948	95.474	-1.987	5.473	2.062	3.58	100	99.995	-2.014	5.515	3.924	2.49	74.544	73.193	-1.872
scaffold_108	151382	151383	EWB00_000221	7.364	2.421	3.42	100	100	-2.054	7.12	2.212	3.681	100	100	-2.092	7.668	4.288	2.68	100	99.99	-2.013
scaffold_108	151433	151434	EWB00_000221	8.317	3.271	3.06	100	100	-2.061	8.277	3.637	3.062	100	100	-2.102	9.103	4.976	2.611	100	100	-2.058
scaffold_108	151501	151502	EWB00_000221	8.703	3.415	3.545	100	100	-2.206	8.633	3.862	3.564	100	100	-2.256	9.718	5.805	2.959	100	100	-2.218
scaffold_108	151505	151506	EWB00_000221	8.729	3.415	3.55	100	100	-2.208	8.61	3.937	3.532	100	100	-2.253	9.698	5.805	2.956	100	100	-2.217
scaffold_108	151567	151568	EWB00_000221	3.888	3.126	2.683	62.181	60.897	-1.794	3.271	2.756	2.819	62.55	61.305	-1.796	3.957	2.508	3.041	74.512	73.162	-1.872
scaffold_108	151575	151576	EWB00_000221	2.961	2.945	2.203	35.655	34.573	-1.552	2.559	2.943	2.201	35.046	34.005	-1.545	3.116	2.912	2.314	42.832	41.698	-1.632
scaffold_108	166799	166800	EWB00_000221	1.442	2.096	1.94	16.147	15.307	-1.208	1.535	2.306	2.088	21.494	20.601	-1.332	1.599	2.002	2.165	22.737	21.813	-1.357
scaffold_108	184764	184765	EWB00_000222	1.519	0.434	3.423	22.255	21.324	-1.347	1.313	0.937	2.241	15.489	14.685	-1.19	1.497	0.991	2.235	16.61	15.778	-1.22
scaffold_108	184740	184741	EWB00_000222	2.189	0.705	3.555	36.762	35.67	-1.565	1.758	1.219	2.641	27.396	26.431	-1.438	1.886	1.112	2.707	27.766	26.782	-1.444
scaffold_108	184668	184669	EWB00_000222	2.755	0.777	4.079	54.848	53.612	-1.739	2.447	1.162	3.534	53.267	52.083	-1.726	2.481	1.355	3.144	46.033	44.873	-1.663
scaffold_108	183565	183566	EWB00_000222	1.931	0.398	4.201	32.797	31.743	-1.516	1.847	0.562	3.828	35.185	34.142	-1.546	1.763	0.303	4.484	28.246	27.256	-1.451
scaffold_108	183540	183541	EWB00_000222	2.472	0.488	4.315	42.472	41.331	-1.628	2.047	0.562	4.035	39.957	38.873	-1.602	2.399	0.526	4.188	40.452	39.34	-1.607
scaffold_108	183513	183514	EWB00_000222	3.373	0.578	4.573	57.706	56.451	-1.761	2.648	0.787	3.979	52.875	51.693	-1.723	3.198	0.667	4.312	54.442	53.219	-1.736
scaffold_108	183494	183495	EWB00_000222	4.146	0.651	4.646	67.894	66.574	-1.832	3.538	0.787	4.339	66.901	65.63	-1.825	4.018	0.89	4.173	66.93	65.624	-1.826
scaffold_108	183402	183403	EWB00_000222	6.077	0.687	5.399	99.977	99.566	-2.005	5.406	1.087	4.774	100	100	-2.053	5.823	0.91	4.949	99.959	99.395	-2.004
scaffold_108	168388	168389	EWB00_000222	1.622	1.825	1.804	14.469	13.66	-1.16	1.602	2.4	1.588	13.41	12.643	-1.127	1.804	2.225	1.696	15.992	15.17	-1.204
scaffold_108	168383	168384	EWB00_000222	1.622	1.97	1.748	14.02	13.219	-1.147	1.646	2.4	1.686	15.221	14.422	-1.182	1.886	2.326	1.75	17.664	16.814	-1.247
scaffold_108	168344	168345	EWB00_000222	1.699	2.096	1.462	10.603	9.872	-1.025	1.958	3.243	1.207	10.079	9.38	-1.003	2.173	2.589	1.538	15.623	14.807	-1.194
scaffold_108	168334	168335	EWB00_000222	1.777	2.114	1.565	12.348	11.579	-1.092	1.958	3.037	1.361	12.284	11.539	-1.089	2.173	2.528	1.623	17.104	16.263	-1.233
scaffold_108	168327	168328	EWB00_000222	1.905	2.042	1.716	15.041	14.221	-1.177	1.98	3.112	1.342	12.149	11.406	-1.085	2.153	2.488	1.633	17.092	16.252	-1.233
scaffold_108	168303	168304	EWB00_000222	2.034	1.915	1.954	19.402	18.512	-1.288	2.158	3.3	1.441	14.858	14.065	-1.172	2.296	2.629	1.698	19.458	18.581	-1.289
scaffold_108	168286	168287	EWB00_000222	2.498	2.15	1.88	21.088	20.173	-1.324	2.759	3.393	1.517	19.017	18.157	-1.279	2.522	2.548	1.675	19.578	18.699	-1.292
scaffold_108	168241	168242	EWB00_000222	3.141	2.566	1.956	27.634	26.635	-1.441	3.293	3.375	1.78	28.291	27.317	-1.452	2.911	2.245	2.065	29.166	28.166	-1.465
scaffold_108	168221	168222	EWB00_000222	2.343	2.711	1.405	12.933	12.152	-1.112	2.381	3.506	1.196	11.407	10.679	-1.057	2.235	2.953	1.238	11.224	10.493	-1.05
scaffold_108	230765	230766	EWB00_000223	4.686	0.94	3.565	55.209	53.971	-1.742	4.383	0.862	3.608	52.233	51.055	-1.718	4.674	0.526	4.416	49.05	47.867	-1.691
scaffold_108	230782	230783	EWB00_000223	5.021	0.958	3.68	60.508	59.235	-1.782	4.65	0.956	3.607	57.249	56.037	-1.758	5.105	0.526	4.588	53.295	52.08	-1.727
scaffold_108	230833	230834	EWB00_000223	5.15	0.831	4.011	64.396	63.097	-1.809	4.828	0.9	3.873	63.127	61.878	-1.8	5.392	0.465	4.936	55.363	54.133	-1.743
scaffold_108	230844	230845	EWB00_000223	5.15	0.831	4.011	64.396	63.097	-1.809	4.784	0.956	3.772	62.809	61.563	-1.798	5.29	0.405	5.11	52.151	50.944	-1.717
scaffold_108	230854	230855	EWB00_000223	3.45	0.813	3.465	43.735	42.583	-1.641	3.449	0.844	3.48	45.627	44.498	-1.659	3.506	0.364	4.669	38.552	37.456	-1.586
scaffold_108	230868	230869	EWB00_000223	3.347	0.958	3.14	40.252	39.13	-1.605	3.293	0.994	3.116	41.054	39.961	-1.613	3.383	0.526	4.04	39.778	38.671	-1.6
scaffold_108	279789	279790	EWB00_000226	2.06	1.879	1.897	18.323	17.449	-1.263	1.824	1.481	2.236	22.382	21.477	-1.35	1.886	1.638	1.994	19.225	18.351	-1.284
scaffold_108	279808	279809	EWB00_000226	2.24	1.952	1.814	17.885	17.018	-1.252	1.98	1.519	2.138	21.606	20.712	-1.335	2.009	1.315	2.252	22.077	21.162	-1.344
scaffold_108	279836	279837	EWB00_000226	2.626	2.277	1.773	19.846	18.949	-1.298	1.958	1.669	1.925	18.458	17.606	-1.266	2.071	1.578	1.984	19.437	18.56	-1.289
scaffold_108	279901	279902	EWB00_000226	2.935	2.53	1.594	18.005	17.136	-1.255	2.447	2.7	1.307	12.385	11.637	-1.093	2.686	2.468	1.523	16.625	15.793	-1.221
scaffold_108	280925	280926	EWB00_000226	3.785	2.313	1.957	28.786	27.775	-1.459	3.56	3.281	1.38	17.959	17.115	-1.254	4.059	2.771	1.815	29.276	28.274	-1.467
scaffold_108	280939	280940	EWB00_000226	4.455	2.674	1.939	32.772	31.719	-1.516	4.027	3.225	1.52	22.67	21.762	-1.355	4.674	2.771	1.973	36.273	35.198	-1.56
scaffold_108	280945	280946	EWB00_000226	4.146	2.62	1.996	33.208	32.15	-1.521	3.538	3.075	1.589	22.678	21.769	-1.356	4.039	2.65	1.963	33.118	32.075	-1.52
scaffold_108	281015	281016	EWB00_000226	3.837	2.439	2.125	34.861	33.787	-1.542	3.471	3.318	1.637	24.598	23.666	-1.391	3.875	2.488	2.135	36.93	35.849	-1.567
scaffold_108	291774	291775	EWB00_000226	2.755	1.373	2.251	24.905	23.939	-1.396	2.692	1.612	2.002	22.42	21.515	-1.351	2.952	1.517	2.224	26.896	25.921	-1.43
scaffold_108	291811	291812	EWB00_000226	3.244	1.915	2.232	31.392	30.353	-1.497	3.337	1.594	2.639	40.939	39.847	-1.612	3.116	1.881	2.224	31.236	30.213	-1.495
scaffold_108	291823	291824	EWB00_000226	3.347	2.205	2.121	31.015	29.98	-1.492	3.36	1.706	2.611	41.919	40.818	-1.622	3.157	1.8	2.354	34.093	33.039	-1.533
scaffold_108	291881	291882	EWB00_000226	3.399	2.439	1.95	27.928	26.926	-1.446	3.404	2.344	2.111	33.463	32.437	-1.525	3.116	2.083	2.076	29.07	28.07	-1.463
scaffold_108	298791	298792	EWB00_000226	2.858	2.584	2.013	27.867	26.866	-1.445	2.781	2.925	1.981	29.881	28.89	-1.475	3.239	1.598	2.913	48.187	47.01	-1.683
scaffold_108	298815	298816	EWB00_000226	3.193	2.62	2.101	32.255	31.207	-1.509	3.093	3.225	1.934	31.482	30.474	-1.498	3.567	1.739	2.878	51.309	50.109	-1.71
scaffold_108	315694	315695	EWB00_000226	2.266	1.319	2.299	23.413	22.467	-1.369	2.292	1.762	2.012	22.155	21.254	-1.345	2.091	1.901	1.681	15.731	14.913	-1.197
scaffold_108	315703	315704	EWB00_000226	2.395	1.446	2.153	22.201	21.27	-1.346	2.292	1.987	1.716	17.394	16.558	-1.24	2.112	1.739	1.728	15.917	15.096	-1.202
scaffold_108	315723	315724	EWB00_000226	2.781	1.536	2.423	30.597	29.566	-1.486	2.87	2.325	1.998	27.783	26.815	-1.444	3.014	1.739	2.385	33.674	32.624	-1.527
scaffold_108	315768	315769	EWB00_000226	2.214	0.904	2.812	27.527	26.53	-1.44	2.625	1.406	2.534	32.2	31.185	-1.508	2.624	0.971	2.978	33.783	32.732	-1.529
scaffold_108	315780	315781	EWB00_000226	2.189	0.705	3.154	29.195	28.179	-1.465	2.47	1.181	2.697	31.985	30.973	-1.505	2.358	0.688	3.321	31.665	30.637	-1.501
scaffold_108	321394	321395	EWB00_000226	2.652	2.602	1.642	18.249	17.376	-1.261	2.67	4.406	1.032	10.044	9.345	-1.002	2.624	2.71	1.594	18.708	17.842	-1.272
scaffold_108	327878	327879	EWB00_000226	2.523	2.241	1.418	12.746	11.969	-1.105	2.091	1.069	2.231	19.798	18.928	-1.297	2.276	1.092	2.323	21.841	20.929	-1.339
scaffold_108	327889	327890	EWB00_000226	2.832	2.241	1.584	16.593	15.747	-1.22	2.203	1.144	2.208	20.578	19.696	-1.313	2.399	1.092	2.399	23.589	22.655	-1.373
scaffold_108	327911	327912	EWB00_000226	2.832	2.096	1.511	14.756	13.941	-1.169	2.136	1.2	1.842	14.904	14.111	-1.173	2.481	1.396	1.917	18.199	17.341	-1.26
scaffold_108	327929	327930	EWB00_000226	2.987	1.771	1.75	18.326	17.452	-1.263	2.203	1.05	1.952	15.535	14.73	-1.191	2.481	1.254	1.986	18.217	17.359	-1.26
scaffold_108	328048	328049	EWB00_000226	1.365	1.211	1.837	11.663	10.909	-1.067	1.09	0.9	2.092	12.332	11.585	-1.091	1.415	0.809	2.496	17.803	16.951	-1.25
scaffold_108	328444	328445	EWB00_000226	2.137	1.283	2.116	19.233	18.346	-1.284	1.78	1.294	1.909	15.404	14.601	-1.188	1.907	1.557	1.693	13.887	13.102	-1.143
scaffold_108	328466	328467	EWB00_000226	2.498	1.175	2.468	26.164	25.183	-1.418	2.047	1.256	2.154	20.13	19.254	-1.304	2.214	1.618	1.854	17.821	16.969	-1.251
scaffold_108	328589	328590	EWB00_000226	9.295	2.15	3.402	100	100	-2.041	8.232	1.912	3.431	99.658	98.473	-2	8.262	1.82	3.491	95.284	93.827	-1.979
scaffold_108	328619	328620	EWB00_000226	10.274	1.915	3.669	100	100	-2.077	9.233	2.119	3.386	100	100	-2.033	9.041	2.225	3.287	99.954	99.353	-2.004
scaffold_108	328696	328697	EWB00_000226	5.382	2.692	2.202	45.564	44.397	-1.659	5.918	2.025	2.747	62.108	60.866	-1.793	5.454	3.378	1.91	40.579	39.466	-1.608
scaffold_108	352420	352421	EWB00_000228	2.214	2.584	1.916	21.969	21.042	-1.342	2.381	3.562	1.764	23.639	22.719	-1.374	2.009	3.297	1.446	14.655	13.856	-1.166
scaffold_108	352363	352364	EWB00_000228	2.034	2.096	2.04	21.794	20.869	-1.338	2.225	3.862	1.492	16.975	16.146	-1.23	1.948	3.378	1.312	12.126	11.375	-1.084
scaffold_108	352335	352336	EWB00_000228	2.189	2.042	2.021	22.054	21.126	-1.343	2.381	3.581	1.524	17.962	17.118	-1.254	1.989	2.912	1.395	13.042	12.273	-1.115
scaffold_108	352326	352327	EWB00_000228	2.214	2.024	1.997	21.638	20.715	-1.335	2.358	3.506	1.482	16.832	16.006	-1.226	1.989	2.832	1.383	12.709	11.946	-1.104
scaffold_108	351612	351613	EWB00_000228	2.06	1.644	2.299	24.895	23.929	-1.396	2.269	3.075	1.733	21.097	20.208	-1.324	2.009	2.144	1.905	20.653	19.758	-1.315
scaffold_108	351418	351419	EWB00_000228	1.88	2.168	1.558	12.766	11.989	-1.106	2.403	3.937	1.223	12.387	11.64	-1.093	2.194	2.548	1.574	16.284	15.457	-1.212
scaffold_108	351387	351388	EWB00_000228	2.24	2.024	1.911	20.024	19.125	-1.302	2.759	4.218	1.323	15.907	15.096	-1.202	2.399	2.609	1.669	19.195	18.322	-1.283
scaffold_108	351383	351384	EWB00_000228	2.189	1.825	1.976	20.173	19.272	-1.305	2.759	4.368	1.212	13.694	12.922	-1.137	2.399	2.326	1.784	20.642	19.748	-1.315
scaffold_108	371911	371912	EWB00_000229	0.901	0.325	3.235	14.27	13.464	-1.154	0.912	0.112	4.955	14.707	13.916	-1.168	0.718	0.283	3.132	11.478	10.741	-1.06
scaffold_108	383204	383205	EWB00_000229	1.03	0.235	3.335	12.655	11.88	-1.102	0.868	0.225	3.147	10.712	9.999	-1.03	1.046	0.081	4.911	10.558	9.841	-1.024
scaffold_108	383248	383249	EWB00_000229	1.004	0.253	3.369	13.477	12.686	-1.13	1.046	0.225	3.666	14.702	13.912	-1.167	1.21	0.081	5.303	12.252	11.498	-1.088
scaffold_108	388055	388056	EWB00_000229	1.159	0.271	3.964	19.807	18.91	-1.297	1.335	0.056	6.623	14.37	13.586	-1.157	1.517	0.405	3.8	25.146	24.192	-1.4
scaffold_108	388112	388113	EWB00_000229	1.442	0.271	3.53	16.709	15.861	-1.223	1.491	0.056	5.802	11.326	10.6	-1.054	1.743	0.445	3.1	18.882	18.014	-1.276
scaffold_108	388119	388120	EWB00_000229	1.339	0.271	3.381	15.197	14.374	-1.182	1.468	0.056	5.717	11.02	10.3	-1.042	1.702	0.364	3.312	18.278	17.419	-1.262
scaffold_108	400351	400352	EWB00_000230	2.008	2.313	1.935	20.315	19.411	-1.308	1.913	2.681	1.859	20.744	19.861	-1.317	1.763	2.751	1.519	13.972	13.185	-1.145
scaffold_108	400341	400342	EWB00_000230	2.06	2.548	1.721	17.116	16.261	-1.233	1.936	2.756	1.72	18.222	17.374	-1.261	1.763	2.71	1.432	12.464	11.706	-1.096
scaffold_108	400313	400314	EWB00_000230	2.06	2.277	1.995	21.701	20.777	-1.336	1.936	2.287	2.105	24.895	23.96	-1.396	1.763	2.609	1.595	15.005	14.2	-1.176
scaffold_108	395629	395630	EWB00_000230	2.498	0.506	3.55	30.025	29	-1.477	2.403	0.825	2.805	27.102	26.14	-1.433	2.481	0.667	3.158	28.425	27.432	-1.454
scaffold_108	395594	395595	EWB00_000230	2.729	0.325	4.403	32.607	31.556	-1.513	2.67	0.6	3.541	34.542	33.505	-1.538	2.583	0.809	3.03	30.544	29.528	-1.485
scaffold_108	395577	395578	EWB00_000230	2.858	0.289	4.777	34.788	33.715	-1.541	2.737	0.581	3.807	38.968	37.892	-1.591	2.747	0.809	3.259	35.636	34.567	-1.552
scaffold_108	395370	395371	EWB00_000230	2.523	0.235	4.381	24.402	23.443	-1.387	2.336	0.319	3.693	22.212	21.31	-1.347	2.296	0.04	6.786	10.669	9.95	-1.028
scaffold_108	395360	395361	EWB00_000230	2.601	0.253	4.279	24.906	23.94	-1.396	2.536	0.319	3.747	23.077	22.164	-1.363	2.399	0.04	6.808	10.737	10.016	-1.031
scaffold_108	395243	395244	EWB00_000230	1.931	0.145	4.736	18.264	17.391	-1.262	1.936	0.112	4.988	15.889	15.078	-1.201	1.968	0.101	5.284	15.153	14.346	-1.181
scaffold_108	418897	418898	EWB00_000231	2.137	0.687	2.715	21.433	20.513	-1.331	1.669	0.656	2.357	15.14	14.342	-1.18	2.276	0.809	2.579	21.799	20.888	-1.338
scaffold_108	418843	418844	EWB00_000231	3.553	1.283	2.63	35.332	34.253	-1.548	2.848	0.787	2.992	30.998	29.995	-1.491	3.465	1.092	2.84	35.942	34.87	-1.556
scaffold_108	418820	418821	EWB00_000231	3.837	1.391	2.624	37.974	36.871	-1.579	3.315	0.956	2.931	35.547	34.501	-1.551	3.977	1.537	2.546	38.451	37.356	-1.585
scaffold_108	418790	418791	EWB00_000231	4.017	1.301	2.829	42.686	41.543	-1.63	3.671	1.087	2.955	40.631	39.541	-1.609	4.449	1.861	2.477	42.882	41.747	-1.632
scaffold_108	418766	418767	EWB00_000231	2.807	1.428	2.094	22.344	21.412	-1.349	2.67	1.05	2.42	24.755	23.821	-1.394	3.219	1.901	1.89	23.324	22.393	-1.368
scaffold_108	418736	418737	EWB00_000231	3.167	1.662	2.007	23.523	22.576	-1.372	2.981	1.35	2.154	24.077	23.151	-1.382	3.362	1.78	2.005	25.442	24.485	-1.406
scaffold_108	412108	412109	EWB00_000231	2.652	4.752	1.079	10.206	9.484	-1.009	3.271	4.818	1.554	24.978	24.042	-1.398	3.67	3.398	2.057	39.766	38.66	-1.6
scaffold_108	425111	425112	EWB00_000232	1.983	3.036	1.359	11.421	10.672	-1.058	1.913	2.831	1.606	16.073	15.259	-1.206	1.435	1.517	1.918	15.211	14.403	-1.182
scaffold_108	425119	425120	EWB00_000232	2.008	3.126	1.501	13.922	13.122	-1.144	1.802	2.793	1.713	17.411	16.576	-1.241	1.333	1.598	1.899	14.715	13.914	-1.168
scaffold_108	425265	425266	EWB00_000232	2.523	3.289	1.592	18.187	17.316	-1.26	2.47	2.775	2.003	28.009	27.037	-1.447	2.296	2.953	1.636	19.047	18.176	-1.28
scaffold_108	464146	464147	EWB00_000234	1.751	1.771	2.012	18.303	17.429	-1.263	1.758	2.737	1.591	14.838	14.045	-1.171	2.194	1.699	2.421	30.229	29.217	-1.48
scaffold_108	464195	464196	EWB00_000234	2.729	1.247	3.269	48.175	46.988	-1.683	2.692	2.306	2.569	43.546	42.432	-1.639	3.219	1.234	3.544	59.181	57.925	-1.772
scaffold_108	464284	464285	EWB00_000234	2.575	1.536	2.941	43.007	41.861	-1.634	3.315	2.606	2.75	58.365	57.146	-1.766	3.219	1.962	2.93	55.306	54.076	-1.743
scaffold_108	464296	464297	EWB00_000234	2.523	1.373	2.961	40.682	39.556	-1.609	3.248	2.156	2.879	57.245	56.034	-1.758	3.157	1.861	2.869	51.029	49.831	-1.708
scaffold_108	464381	464382	EWB00_000234	1.931	0.542	3.785	33.509	32.448	-1.525	2.514	1.069	3.382	46.767	45.629	-1.67	2.358	1.072	3.114	38.214	37.121	-1.582
scaffold_109	102942	102943	EWB00_000243	3.399	0.434	4.007	35.509	34.429	-1.55	2.87	0.469	3.561	29.166	28.182	-1.465	3.157	0.182	5.161	25.048	24.095	-1.399
scaffold_109	102953	102954	EWB00_000243	3.837	0.542	3.9	41.163	40.033	-1.615	3.182	0.656	3.288	33.201	32.177	-1.521	3.383	0.263	4.773	30.1	29.089	-1.479
scaffold_109	102963	102964	EWB00_000243	3.965	0.56	4.07	46.149	44.977	-1.664	3.315	0.656	3.599	39.835	38.751	-1.6	3.608	0.607	3.836	40.877	39.761	-1.611
scaffold_109	103077	103078	EWB00_000243	3.837	0.452	4.376	44.324	43.166	-1.647	3.515	0.45	4.291	41.554	40.456	-1.619	3.813	0.546	4.113	43.154	42.017	-1.635
scaffold_109	103106	103107	EWB00_000243	1.236	0.235	3.556	14.797	13.981	-1.17	1.402	0.225	3.776	16.322	15.503	-1.213	1.435	0.101	5.002	13.46	12.683	-1.129
scaffold_109	103292	103293	EWB00_000243	1.751	0.235	3.815	17.917	17.05	-1.253	1.513	0.112	4.504	12.943	12.185	-1.112	1.661	0.202	3.955	15.847	15.027	-1.2
scaffold_109	103317	103318	EWB00_000243	1.88	0.235	3.841	18.333	17.458	-1.263	1.624	0.169	3.893	13.956	13.18	-1.145	1.804	0.202	3.993	16.259	15.433	-1.211
scaffold_109	103323	103324	EWB00_000243	1.828	0.235	3.801	17.904	17.037	-1.253	1.646	0.225	3.497	14.474	13.688	-1.161	1.784	0.182	4.128	15.82	15.001	-1.199
scaffold_109	137020	137021	EWB00_000243	2.317	0.578	3.818	37.42	36.322	-1.573	2.136	0.562	3.92	38.154	37.086	-1.582	2.132	1.173	2.704	29.855	28.847	-1.475
scaffold_109	137058	137059	EWB00_000243	2.781	0.578	3.93	41.306	40.175	-1.616	2.492	0.525	4.062	40.09	39.005	-1.603	2.481	0.971	3.043	34.703	33.643	-1.54
scaffold_109	137084	137085	EWB00_000243	2.884	0.596	3.746	38.827	37.717	-1.589	2.603	0.506	3.935	36.941	35.883	-1.568	2.645	1.072	2.798	32.165	31.131	-1.507
scaffold_109	137121	137122	EWB00_000243	3.116	0.741	3.407	38.597	37.489	-1.587	2.648	0.506	3.774	34.193	33.16	-1.534	2.747	0.91	2.949	32.035	31.003	-1.506
scaffold_109	198335	198336	EWB00_000244	6.051	7.12	0.968	15.719	14.887	-1.196	5.94	6.693	1.028	18.185	17.337	-1.26	6.499	8.009	0.918	16.794	15.959	-1.225
scaffold_109	198316	198317	EWB00_000244	7.905	6.559	1.43	36.975	35.881	-1.568	7.52	6.468	1.354	34.167	33.134	-1.534	8.037	7.18	1.337	36.256	35.182	-1.559
scaffold_109	198299	198300	EWB00_000244	9.27	5.71	1.859	62.326	61.042	-1.795	8.766	5.418	1.831	59.935	58.707	-1.778	9.082	5.683	1.851	63.079	61.798	-1.8
scaffold_109	197280	197281	EWB00_000244	11.304	6.288	2.56	100	100	-2.129	11.236	6.993	2.559	100	100	-2.172	11.051	6.695	2.463	100	100	-2.119
scaffold_109	197239	197240	EWB00_000244	11.33	5.331	3.116	100	100	-2.257	11.458	6.449	3.059	100	100	-2.308	11.276	5.501	3.087	100	100	-2.262
scaffold_109	197227	197228	EWB00_000244	11.51	4.987	3.29	100	100	-2.289	11.658	5.887	3.274	100	100	-2.345	11.563	5.42	3.199	100	100	-2.292
scaffold_109	197187	197188	EWB00_000244	11.046	4.337	3.269	100	100	-2.239	11.169	5.849	3.046	100	100	-2.274	11.092	5.441	2.973	100	100	-2.224
scaffold_109	197173	197174	EWB00_000244	3.708	4.03	1.644	26.112	25.131	-1.417	4.784	5.156	1.827	43.567	42.453	-1.639	4.613	5.158	1.629	34.604	33.545	-1.539
scaffold_109	197161	197162	EWB00_000244	2.781	3.795	1.166	11.366	10.618	-1.056	3.382	4.931	1.211	16.056	15.242	-1.206	3.157	4.753	1.05	11.961	11.213	-1.078
scaffold_109	239030	239031	EWB00_000245	34.967	5.276	4.812	100	100	#NUM!	37.067	3.206	5.819	100	100	#NUM!	37.314	4.672	5.103	100	100	#NUM!
scaffold_109	239081	239082	EWB00_000245	104.566	77.214	2.577	100	100	#NUM!	107.262	60.219	3.179	100	100	#NUM!	103.249	84.22	2.455	100	100	#NUM!
scaffold_109	239115	239116	EWB00_000245	127.766	92.158	3.003	100	100	#NUM!	130.957	76.324	3.501	100	100	#NUM!	125.699	100.441	2.862	100	100	#NUM!
scaffold_109	239412	239413	EWB00_000245	22.041	60.607	1.29	100	100	-2.08	20.869	58.569	1.408	100	100	-2.179	19.723	65.794	0.992	77.872	76.503	-1.891
scaffold_109	239560	239561	EWB00_000245	18.153	55.168	0.65	26.648	25.661	-1.426	16.842	58.344	0.668	29.791	28.8	-1.474	17.406	61.243	0.457	15.758	14.939	-1.197
scaffold_109	239603	239604	EWB00_000245	19.904	59.053	0.684	32.011	30.965	-1.505	17.666	60.913	0.675	31.761	30.75	-1.502	18.862	64.763	0.492	19.423	18.546	-1.288
scaffold_109	239630	239631	EWB00_000245	10.892	36.538	0.679	18.159	17.287	-1.259	9.478	36.559	0.677	18.075	17.229	-1.257	10.805	34.869	0.747	24.931	23.98	-1.397
scaffold_109	239638	239639	EWB00_000245	10.969	38.417	0.56	12.888	12.108	-1.11	9.567	37.534	0.6	14.58	13.792	-1.164	10.928	35.577	0.68	21.141	20.24	-1.325
scaffold_109	414242	414243	EWB00_000252	1.313	0.614	2.092	10.538	9.808	-1.023	1.29	0.525	2.181	10.596	9.885	-1.025	1.169	0.283	3.047	12.143	11.391	-1.084
scaffold_109	414255	414256	EWB00_000252	1.442	0.795	1.936	10.866	10.129	-1.036	1.313	0.619	2.096	10.931	10.213	-1.039	1.23	0.405	2.692	12.605	11.844	-1.101
scaffold_109	414287	414288	EWB00_000252	1.571	0.723	2.116	12.546	11.773	-1.099	1.379	0.656	1.955	10.137	9.436	-1.006	1.394	0.566	2.301	12.218	11.465	-1.087
scaffold_109	414317	414318	EWB00_000252	1.725	0.849	2.059	13.495	12.703	-1.13	1.557	0.619	2.279	13.431	12.664	-1.128	1.538	0.667	2.248	13.364	12.589	-1.126
scaffold_109	415165	415166	EWB00_000252	1.545	0.253	3.606	16.733	15.884	-1.224	1.224	0.319	2.824	12.061	11.32	-1.081	1.23	0.303	3.021	12.695	11.933	-1.104
scaffold_109	415236	415237	EWB00_000252	2.034	0.289	3.975	23.34	22.395	-1.368	1.802	0.281	3.817	20.615	19.733	-1.314	1.927	0.384	3.501	21.597	20.689	-1.334
scaffold_109	415302	415303	EWB00_000252	2.111	0.379	3.595	23.948	22.995	-1.379	1.869	0.45	3.128	20.433	19.554	-1.31	2.173	0.546	3.123	23.305	22.375	-1.367
scaffold_109	415314	415315	EWB00_000252	2.214	0.361	3.818	26.112	25.131	-1.417	1.958	0.45	3.321	23.106	22.192	-1.364	2.214	0.566	3.186	24.969	24.017	-1.397
scaffold_109	415342	415343	EWB00_000252	2.446	0.217	4.786	26.897	25.906	-1.43	2.069	0.337	3.941	25.868	24.921	-1.413	2.214	0.384	3.836	26.232	25.265	-1.419
scaffold_109	415347	415348	EWB00_000252	1.133	0.217	3.675	14.588	13.776	-1.164	1.201	0.281	3.42	15.64	14.833	-1.194	1.066	0.202	3.707	13.304	12.53	-1.124
scaffold_109	415478	415479	EWB00_000252	1.107	0.632	2.098	10.075	9.356	-1.003	1.201	0.3	3.327	15.566	14.761	-1.192	1.005	0.182	3.773	12.56	11.801	-1.099
scaffold_109	415512	415513	EWB00_000252	1.725	0.777	2.441	17.621	16.757	-1.246	1.535	0.431	3.157	19.299	18.435	-1.286	1.394	0.182	4.246	16.275	15.449	-1.212
scaffold_109	415567	415568	EWB00_000252	2.961	0.777	3.265	36.304	35.216	-1.56	2.158	0.506	3.479	28.12	27.147	-1.449	2.255	0.465	3.632	27.627	26.644	-1.441
scaffold_109	415619	415620	EWB00_000252	4.068	0.705	3.955	52.621	51.401	-1.721	3.271	0.769	3.6	44.894	43.77	-1.652	3.301	0.546	4.044	40.975	39.858	-1.613
scaffold_109	415623	415624	EWB00_000252	4.068	0.705	4.001	53.83	52.602	-1.731	3.337	0.769	3.69	47.314	46.172	-1.675	3.301	0.546	4.091	41.908	40.783	-1.622
scaffold_109	415641	415642	EWB00_000252	3.605	0.777	3.829	51.896	50.682	-1.715	2.959	0.731	3.772	46.317	45.183	-1.666	2.911	0.627	3.856	40.994	39.877	-1.613
scaffold_109	415664	415665	EWB00_000252	3.682	0.596	4.145	49.637	48.44	-1.696	2.959	0.731	3.65	43.465	42.352	-1.638	3.075	0.627	3.837	40.999	39.882	-1.613
scaffold_109	415668	415669	EWB00_000252	3.708	0.596	4.155	49.935	48.735	-1.698	3.004	0.731	3.672	44.107	42.989	-1.645	3.116	0.627	3.856	41.486	40.365	-1.618
scaffold_109	415682	415683	EWB00_000252	3.605	0.614	4.071	48.882	47.689	-1.689	2.959	0.75	3.614	43.44	42.327	-1.638	3.219	0.566	4.05	42.201	41.073	-1.625
scaffold_109	415695	415696	EWB00_000252	3.605	0.741	3.947	53.123	51.9	-1.725	2.892	0.75	3.763	46.741	45.603	-1.67	3.26	0.566	4.215	45.683	44.526	-1.66
scaffold_109	415722	415723	EWB00_000252	3.45	0.867	3.86	56.529	55.282	-1.752	2.826	0.881	3.735	51.509	50.336	-1.712	3.116	0.526	4.46	47.647	46.474	-1.678
scaffold_109	416087	416088	EWB00_000252	1.442	0.596	2.793	18.244	17.372	-1.261	1.468	0.112	5.34	17.704	16.864	-1.248	1.312	0.405	3.241	18.045	17.189	-1.256
scaffold_109	416092	416093	EWB00_000252	1.674	0.596	3.008	22.049	21.121	-1.343	1.557	0.112	5.425	18.317	17.467	-1.263	1.435	0.384	3.444	19.863	18.98	-1.298
scaffold_109	416106	416107	EWB00_000252	1.751	0.524	3.307	24.611	23.649	-1.391	1.802	0.112	5.696	20.283	19.406	-1.307	1.989	0.243	4.626	25.266	24.311	-1.403
scaffold_109	416125	416126	EWB00_000252	1.802	0.506	3.497	26.952	25.961	-1.431	2.025	0.15	5.57	25.225	24.285	-1.402	2.153	0.263	4.723	28.373	27.382	-1.453
scaffold_109	416181	416182	EWB00_000252	2.42	0.705	3.347	33.694	32.632	-1.528	3.115	0.281	5.164	39.209	38.131	-1.593	2.993	0.243	5.216	32.957	31.915	-1.518
scaffold_109	416196	416197	EWB00_000252	2.626	0.705	3.464	36.835	35.742	-1.566	3.07	0.319	4.962	40.412	39.323	-1.607	2.87	0.324	4.74	35.161	34.096	-1.546
scaffold_109	416306	416307	EWB00_000252	4.944	0.343	4.884	44.578	43.419	-1.649	5.139	0.45	4.461	46.694	45.557	-1.669	5.208	0.303	5.146	40.654	39.54	-1.609
scaffold_109	416314	416315	EWB00_000252	5.021	0.361	4.753	44.293	43.136	-1.646	5.05	0.337	4.723	40.337	39.249	-1.606	5.208	0.303	5.061	39.37	38.266	-1.595
scaffold_109	416335	416336	EWB00_000252	4.171	0.199	5.27	31.315	30.277	-1.496	3.627	0.319	4.199	29.775	28.785	-1.474	4.223	0.243	4.998	31.018	29.997	-1.492
scaffold_109	416349	416350	EWB00_000252	4.197	0.271	4.87	35.484	34.404	-1.55	3.627	0.3	4.351	30.236	29.24	-1.481	4.264	0.243	5.053	31.695	30.667	-1.501
scaffold_109	416377	416378	EWB00_000252	4.352	0.307	4.901	40.241	39.118	-1.605	3.649	0.6	3.615	38.022	36.955	-1.58	4.367	0.263	5.141	35.283	34.218	-1.548
scaffold_109	416386	416387	EWB00_000252	4.171	0.307	4.924	40.442	39.318	-1.607	3.449	0.469	4.016	37.741	36.677	-1.577	4.203	0.263	5.173	35.632	34.564	-1.552
scaffold_109	444905	444906	EWB00_000253	1.262	1.572	1.657	10.192	9.47	-1.008	1.535	2.081	1.733	14.627	13.838	-1.165	1.374	1.659	1.727	12.735	11.972	-1.105
scaffold_109	444911	444912	EWB00_000253	1.287	1.518	1.683	10.484	9.756	-1.021	1.624	1.819	1.95	17.866	17.023	-1.252	1.62	1.598	1.965	17.251	16.408	-1.237
scaffold_109	444972	444973	EWB00_000253	1.493	1.644	1.781	13.002	12.22	-1.114	2.025	1.875	2.224	26.011	25.062	-1.415	2.05	2.023	1.965	21.531	20.624	-1.333
scaffold_109	444999	445000	EWB00_000253	1.674	1.771	1.485	10.209	9.487	-1.009	2.025	1.819	1.849	18.097	17.251	-1.258	2.153	1.942	1.74	17.184	16.342	-1.235
scaffold_109	445016	445017	EWB00_000253	1.571	1.12	2.151	16.171	15.332	-1.209	2.047	1.537	2.228	23.869	22.946	-1.378	2.153	1.032	2.751	28.56	27.566	-1.456
scaffold_109	445043	445044	EWB00_000253	1.648	1.03	2.442	20.135	19.234	-1.304	2.18	1.556	2.422	28.952	27.971	-1.462	2.194	1.214	2.645	29.508	28.504	-1.47
scaffold_109	445376	445377	EWB00_000253	1.957	0.361	4.305	32.085	31.039	-1.506	2.047	0.712	3.577	37.4	36.338	-1.573	1.886	0.263	4.736	28.101	27.112	-1.449
scaffold_109	445406	445407	EWB00_000253	2.781	0.361	4.907	43.944	42.79	-1.643	2.915	0.75	4.119	55.831	54.629	-1.747	2.829	0.263	5.416	37.869	36.779	-1.578
scaffold_109	452633	452634	EWB00_000254	1.854	0.795	3.417	34.765	33.692	-1.541	2.403	1.425	3.157	47.955	46.807	-1.681	2.214	0.789	3.705	42.574	41.442	-1.629
scaffold_109	446405	446406	EWB00_000254	1.236	1.681	1.696	10.728	9.994	-1.031	1.157	2.006	1.552	10.003	9.305	-1	1.066	1.133	2.073	13.371	12.596	-1.126
scaffold_109	445599	445600	EWB00_000254	4.867	1.934	3.756	99.998	99.938	-2.01	4.806	2.269	3.708	100	100	-2.053	5.29	2.427	3.561	100	100	-2.042
scaffold_109	445587	445588	EWB00_000254	4.944	1.952	3.537	91.912	90.462	-1.963	5.073	1.969	3.769	100	100	-2.035	5.331	2.65	3.224	96.209	94.747	-1.983
scaffold_109	445528	445529	EWB00_000254	4.583	2.241	3.228	81.145	79.751	-1.909	4.65	2.568	3.26	93.44	92.033	-1.971	4.798	2.73	3.029	83.637	82.239	-1.922
scaffold_109	445500	445501	EWB00_000254	5.098	2.096	3.535	97.109	95.635	-1.987	4.961	2.568	3.41	100	100	-2.02	5.044	2.508	3.28	94.235	92.783	-1.974
scaffold_109	445432	445433	EWB00_000254	2.832	1.699	2.796	42.872	41.727	-1.632	2.981	2.475	2.53	45.969	44.837	-1.662	3.034	1.699	2.918	49.17	47.985	-1.692
scaffold_109	445369	445370	EWB00_000254	2.008	0.361	4.239	31.31	30.272	-1.496	2.069	0.712	3.473	35.454	34.409	-1.55	1.968	0.081	6.395	17.727	16.877	-1.249
scaffold_109	496000	496001	EWB00_000255	2.008	2.042	1.69	15.056	14.236	-1.178	2.114	2.625	1.563	15.739	14.931	-1.197	2.255	2.468	1.61	16.978	16.14	-1.23
scaffold_109	498280	498281	EWB00_000255	2.369	1.934	1.908	20.158	19.257	-1.304	2.381	2.325	1.789	20.558	19.678	-1.313	2.583	2.407	1.742	20.765	19.869	-1.317
scaffold_109	498285	498286	EWB00_000255	2.343	1.988	1.901	20.156	19.254	-1.304	2.336	2.212	1.894	22.184	21.282	-1.346	2.542	2.548	1.686	19.912	19.028	-1.299
scaffold_109	498308	498309	EWB00_000255	2.729	1.572	2.56	34.167	33.1	-1.534	2.603	1.819	2.453	34.776	33.737	-1.541	3.034	2.245	2.225	34.253	33.198	-1.535
scaffold_109	498319	498320	EWB00_000255	2.935	1.608	2.582	36.264	35.176	-1.559	2.826	1.219	3.089	44.34	43.22	-1.647	3.178	2.043	2.377	37.571	36.484	-1.575
scaffold_109	498339	498340	EWB00_000255	3.09	1.084	3.175	43.611	42.46	-1.64	2.937	1.2	3.107	44.951	43.826	-1.653	3.178	1.78	2.526	38.89	37.792	-1.59
scaffold_109	514833	514834	EWB00_000255	1.468	1.373	1.86	13.033	12.25	-1.115	1.402	0.881	2.605	20.43	19.551	-1.31	1.169	1.133	1.836	11.168	10.437	-1.048
scaffold_109	514847	514848	EWB00_000255	1.545	1.138	2.154	16.204	15.364	-1.21	1.335	0.787	2.637	19.285	18.421	-1.285	1.21	0.93	2.119	13.383	12.607	-1.127
scaffold_109	514851	514852	EWB00_000255	1.545	1.138	2.105	15.514	14.685	-1.191	1.313	0.787	2.553	18.025	17.18	-1.256	1.21	0.93	2.069	12.808	12.043	-1.107
scaffold_109	535096	535097	EWB00_000257	3.502	10.571	0.937	11.36	10.612	-1.055	3.182	10.63	0.982	12.751	11.996	-1.106	3.526	11.104	0.884	11.927	11.18	-1.077
scaffold_109	535133	535134	EWB00_000257	4.249	10.679	0.923	12.743	11.966	-1.105	3.96	10.293	1.082	17.773	16.932	-1.25	5.085	11.832	1.053	21.547	20.64	-1.333
scaffold_109	535148	535149	EWB00_000257	5.15	11.005	1.273	26.888	25.898	-1.43	4.472	10.536	1.335	28.996	28.014	-1.462	5.823	12.277	1.307	35.993	34.921	-1.556
scaffold_109	535157	535158	EWB00_000257	5.15	10.192	1.44	33.428	32.368	-1.524	4.517	10.012	1.476	34.943	33.903	-1.543	5.905	11.529	1.472	44.815	43.664	-1.651
scaffold_109	535235	535236	EWB00_000257	2.729	2.403	2.552	41.614	40.48	-1.619	2.803	3.356	2.312	42.786	41.678	-1.631	3.342	2.468	2.821	59.544	58.285	-1.775
scaffold_109	535268	535269	EWB00_000257	2.832	2.458	2.179	31.59	30.549	-1.5	2.803	2.494	2.341	38.496	37.425	-1.585	3.321	1.982	2.743	49.509	48.322	-1.695
scaffold_109	539122	539123	EWB00_000257	3.116	5.367	1.695	27.204	26.21	-1.435	2.781	4.35	2.03	36.424	35.371	-1.561	2.87	5.259	1.616	26.225	25.259	-1.419
scaffold_109	539208	539209	EWB00_000257	8.265	5.963	2.287	90.472	89.029	-1.957	8.032	6.431	2.315	99.75	98.652	-2	8.18	6.492	2.175	89.494	88.065	-1.952
scaffold_109	539219	539220	EWB00_000257	9.347	5.385	2.509	100	100	-2.038	9.1	5.906	2.499	100	100	-2.071	9.287	5.845	2.408	100	100	-2.035
scaffold_109	539228	539229	EWB00_000257	10.686	5.005	2.808	100	100	-2.141	10.88	5.962	2.743	100	100	-2.185	10.866	5.582	2.701	100	100	-2.146
scaffold_109	539382	539383	EWB00_000257	#N/A	8.806	6.433	-0.305	75.886	74.52	75.886	8.766	7.331	-0.291	79.711	78.372	79.711	8.693	6.068	-0.324	83.31	81.913
scaffold_109	539443	539444	EWB00_000257	#N/A	9.192	6.108	-0.314	78.654	77.273	78.654	9.545	8.137	-0.256	74.789	73.475	74.789	8.836	6.412	-0.292	74.73	73.379
scaffold_109	541196	541197	EWB00_000258	13.132	4.68	3.007	100	100	-2.215	14.217	5.831	2.919	100	100	-2.274	14.208	6.351	2.705	100	100	-2.222
scaffold_109	541217	541218	EWB00_000258	15.99	4.68	3.244	100	100	-2.307	17.554	6.187	3.077	100	100	-2.365	17.591	6.614	2.907	100	100	-2.323
scaffold_109	541236	541237	EWB00_000258	20.161	5.096	3.749	100	100	-2.486	21.292	6.524	3.642	100	100	#NUM!	22.142	6.937	3.465	100	100	#NUM!
scaffold_109	541319	541320	EWB00_000258	25.054	9.306	3.193	100	100	#NUM!	24.763	9.337	3.342	100	100	#NUM!	25.976	10.275	3.129	100	100	#NUM!
scaffold_109	541327	541328	EWB00_000258	27.32	9.27	3.375	100	100	#NUM!	26.943	8.98	3.58	100	100	#NUM!	28.662	10.396	3.305	100	100	#NUM!
scaffold_109	541337	541338	EWB00_000258	27.963	9.342	3.502	100	100	#NUM!	27.233	9.093	3.695	100	100	#NUM!	29.236	10.214	3.463	100	100	#NUM!
scaffold_109	541342	541343	EWB00_000258	28.272	9.523	3.49	100	100	#NUM!	27.789	9.018	3.737	100	100	#NUM!	29.769	10.113	3.503	100	100	#NUM!
scaffold_109	541404	541405	EWB00_000258	43.799	11.348	3.662	100	100	#NUM!	44.142	9.637	4.071	100	100	#NUM!	45.679	11.205	3.767	100	100	#NUM!
scaffold_109	541494	541495	EWB00_000258	33.525	5.638	3.608	100	100	#NUM!	34.285	4.837	3.772	100	100	#NUM!	35.038	5.562	3.699	100	100	#NUM!
scaffold_109	541510	541511	EWB00_000258	33.216	5.602	3.579	100	100	#NUM!	34.041	4.706	3.762	100	100	#NUM!	34.874	5.279	3.742	100	100	#NUM!
scaffold_109	546042	546043	EWB00_000259	1.699	1.066	1.833	12.179	11.414	-1.086	1.446	0.319	3.319	16.818	15.991	-1.226	1.579	0.425	3.069	17.551	16.703	-1.244
scaffold_109	546038	546039	EWB00_000259	1.699	1.066	1.876	12.702	11.926	-1.104	1.446	0.319	3.382	17.418	16.582	-1.241	1.599	0.425	3.132	18.279	17.419	-1.262
scaffold_109	546012	546013	EWB00_000259	1.596	1.048	1.81	11.489	10.738	-1.06	1.402	0.244	3.724	16.922	16.094	-1.228	1.558	0.384	3.239	17.979	17.124	-1.255
scaffold_109	545983	545984	EWB00_000259	1.699	0.777	2.375	16.655	15.808	-1.222	1.402	0.337	3.317	17.409	16.573	-1.241	1.415	0.344	3.304	16.87	16.034	-1.227
scaffold_109	545974	545975	EWB00_000259	1.777	0.831	2.299	16.546	15.7	-1.219	1.446	0.337	3.299	17.348	16.513	-1.239	1.497	0.263	3.728	17.338	16.493	-1.239
scaffold_109	545928	545929	EWB00_000259	1.957	0.904	2.495	20.961	20.048	-1.321	1.624	0.562	2.979	21.068	20.18	-1.324	1.538	0.667	2.605	17.569	16.72	-1.245
scaffold_109	545924	545925	EWB00_000259	2.008	0.904	2.487	21.043	20.128	-1.323	1.646	0.506	3.089	21.072	20.184	-1.324	1.558	0.667	2.578	17.292	16.448	-1.238
scaffold_109	545857	545858	EWB00_000259	1.442	0.632	2.661	17.245	16.388	-1.237	1.135	0.581	2.537	14.245	13.463	-1.154	1.025	0.607	2.252	11.158	10.427	-1.048
scaffold_109	545829	545830	EWB00_000259	1.39	0.578	2.785	17.596	16.733	-1.245	1.157	0.562	2.674	15.504	14.699	-1.19	1.025	0.485	2.622	12.899	12.132	-1.111
scaffold_109	545797	545798	EWB00_000259	1.468	1.211	1.844	12.186	11.421	-1.086	1.468	0.356	3.738	22.904	21.993	-1.36	1.374	0.364	3.507	19.574	18.695	-1.292
scaffold_109	545715	545716	EWB00_000259	1.828	0.976	2.934	29	27.987	-1.462	2.336	0.694	3.982	46.813	45.675	-1.67	1.907	0.202	5.289	27.792	26.808	-1.444
scaffold_109	545694	545695	EWB00_000259	1.854	1.048	2.743	26.656	25.669	-1.426	2.425	0.731	3.843	45.804	44.674	-1.661	2.03	0.182	5.425	26.763	25.79	-1.428
scaffold_109	545687	545688	EWB00_000259	1.339	1.048	2.221	15.423	14.596	-1.188	1.847	0.487	3.976	34.135	33.103	-1.533	1.579	0.182	5.01	22.496	21.576	-1.352
scaffold_109	545680	545681	EWB00_000259	1.365	1.084	2.2	15.518	14.69	-1.191	1.891	0.469	4.066	34.822	33.783	-1.542	1.579	0.425	3.787	26.122	25.157	-1.417
scaffold_109	545598	545599	EWB00_000259	2.755	0.741	3.923	49.166	47.971	-1.692	2.714	0.206	5.948	38.765	37.691	-1.588	2.399	1.436	2.792	37.448	36.362	-1.573
scaffold_109	545577	545578	EWB00_000259	2.678	0.542	4.225	44.91	43.748	-1.652	3.048	0.206	5.998	39.749	38.666	-1.599	2.419	1.476	2.658	34.734	33.674	-1.541
scaffold_109	545563	545564	EWB00_000259	2.292	0.614	3.767	37.932	36.83	-1.579	2.692	0.169	6.05	33.474	32.447	-1.525	2.153	1.557	2.36	27.259	26.281	-1.436
scaffold_109	545506	545507	EWB00_000259	2.601	0.723	3.715	42.793	41.649	-1.631	2.692	0.15	6.22	31.76	30.75	-1.502	2.276	1.517	2.478	30.146	29.135	-1.479
scaffold_109	545481	545482	EWB00_000259	3.219	0.596	4.406	54.476	53.243	-1.736	3.426	0.112	7.1	31.85	30.839	-1.503	2.686	1.861	2.528	37.541	36.454	-1.575
scaffold_109	545460	545461	EWB00_000259	2.729	0.759	3.767	46.089	44.918	-1.664	3.115	0.15	6.489	34.74	33.702	-1.541	2.358	1.193	2.928	36.381	35.306	-1.561
scaffold_109	545446	545447	EWB00_000259	2.678	0.759	3.687	43.97	42.816	-1.643	2.759	0.281	5.348	41.466	40.369	-1.618	2.317	1.315	2.711	33.115	32.072	-1.52
scaffold_109	545389	545390	EWB00_000259	3.09	1.102	3.355	49.055	47.861	-1.691	3.048	0.319	5.311	46.07	44.937	-1.663	2.706	1.881	2.418	34.777	33.716	-1.541
scaffold_109	545364	545365	EWB00_000259	3.038	1.03	3.589	53.235	52.011	-1.726	2.87	0.337	5.318	48.177	47.028	-1.683	2.604	2.184	2.305	33.848	32.796	-1.53
scaffold_109	545343	545344	EWB00_000259	2.266	0.94	3.298	38.611	37.502	-1.587	2.069	0.319	4.929	37.938	36.872	-1.579	1.886	1.719	2.186	23.425	22.492	-1.37
scaffold_109	545329	545330	EWB00_000259	1.828	0.94	2.988	29.424	28.406	-1.469	1.446	0.319	4.412	28.817	27.837	-1.46	1.62	1.679	2	18.244	17.385	-1.261
scaffold_109	598913	598914	EWB00_000260	0.85	0.578	2.694	13.588	12.795	-1.133	0.556	0.356	2.989	11.301	10.576	-1.053	0.779	0.526	2.728	13.261	12.487	-1.123
scaffold_109	598932	598933	EWB00_000260	0.978	0.56	2.725	14.525	13.714	-1.162	0.667	0.469	2.623	11.023	10.303	-1.042	0.841	0.526	2.622	12.681	11.918	-1.103
scaffold_109	599022	599023	EWB00_000260	1.442	0.885	2.083	13.106	12.322	-1.117	1.001	0.525	2.381	11.449	10.72	-1.059	1.333	0.445	2.984	16.595	15.763	-1.22
scaffold_109	592187	592188	EWB00_000261	25.646	1.879	4.207	100	100	-2.245	25.074	0.619	5.209	92.471	91.069	-1.966	25.997	1.517	4.491	100	100	-2.178
scaffold_109	591394	591395	EWB00_000261	397.28	821.252	0.424	100	100	-2.338	390.801	624.164	0.897	100	100	#NUM!	393.889	745.74	0.574	100	100	#NUM!
scaffold_109	591390	591391	EWB00_000261	404.567	823.438	0.446	100	100	-2.389	398.121	628.738	0.913	100	100	#NUM!	401.146	747.277	0.598	100	100	#NUM!
scaffold_109	591362	591363	EWB00_000261	503.442	582.943	1.553	100	100	#NUM!	494.124	542.403	1.801	100	100	#NUM!	496.482	556.549	1.626	100	100	#NUM!
scaffold_109	591355	591356	EWB00_000261	559.214	536.015	1.877	100	100	#NUM!	548.322	523.28	2.062	100	100	#NUM!	553.457	513.145	1.951	100	100	#NUM!
scaffold_109	591350	591351	EWB00_000261	589.701	496.549	2.012	100	100	#NUM!	580.361	502.244	2.144	100	100	#NUM!	585.42	479.469	2.078	100	100	#NUM!
scaffold_109	591313	591314	EWB00_000261	703.563	544.887	2.236	100	100	#NUM!	691.894	559.914	2.359	100	100	#NUM!	699.413	538.488	2.27	100	100	#NUM!
scaffold_109	586907	586908	EWB00_000261	1094.2	436.087	3.041	100	100	#NUM!	1089.99	494.651	3.015	100	100	#NUM!	1095	454.227	3.009	100	100	#NUM!
scaffold_109	586893	586894	EWB00_000261	1174.02	367.149	3.243	100	100	#NUM!	1173.94	408.729	3.216	100	100	#NUM!	1176.99	371.525	3.255	100	100	#NUM!
scaffold_109	586882	586883	EWB00_000261	1330.96	329.509	3.678	100	100	#NUM!	1328.83	356.909	3.712	100	100	#NUM!	1331.78	334.997	3.681	100	100	#NUM!
scaffold_109	586863	586864	EWB00_000261	1572.48	359.18	3.895	100	100	#NUM!	1570.81	344.685	4.123	100	100	#NUM!	1577.87	343.533	3.99	100	100	#NUM!
scaffold_109	584379	584380	EWB00_000261	2625.87	626.401	3.883	100	100	#NUM!	2609.83	495.589	4.391	100	100	#NUM!	2629.22	586.443	4.006	100	100	#NUM!
scaffold_109	584356	584357	EWB00_000261	2622.27	653.326	3.571	100	100	#NUM!	2605.38	513.268	4.038	100	100	#NUM!	2624.04	606.911	3.704	100	100	#NUM!
scaffold_109	707357	707358	EWB00_000265	6.746	6.469	1.017	17.659	16.795	-1.247	7.097	1.256	3.317	65.211	63.95	-1.814	7.032	4.571	1.581	37.036	35.954	-1.569
scaffold_109	707366	707367	EWB00_000265	7.055	5.439	1.292	26.428	25.443	-1.422	7.587	1.237	3.371	67.206	65.934	-1.827	7.75	3.459	2.082	54.832	53.605	-1.739
scaffold_109	707380	707381	EWB00_000265	7.956	5.15	1.584	40.326	39.203	-1.606	8.343	1.237	3.573	76.398	75.075	-1.883	8.652	3.095	2.443	71.563	70.23	-1.855
scaffold_109	707438	707439	EWB00_000265	14.033	5.728	2.095	93.525	92.067	-1.971	15.374	1.387	4.031	100	100	-2.061	14.249	3.297	2.907	100	100	-2.072
scaffold_109	708596	708597	EWB00_000265	20.496	6.306	2.43	100	100	-2.18	22.182	1.387	4.43	100	100	-2.155	19.723	3.438	3.236	100	100	-2.203
scaffold_109	710725	710726	EWB00_000265	20.882	14.528	1.364	80.018	78.629	-1.903	21.403	2.512	3.717	100	100	-2.234	19.477	11.165	1.639	99.396	98.038	-1.998
scaffold_109	710733	710734	EWB00_000265	19.234	12.523	1.498	85.812	84.394	-1.934	19.334	2.269	3.782	100	100	-2.205	17.939	10.113	1.704	98.05	96.584	-1.991
scaffold_109	710852	710853	EWB00_000265	21.037	1.861	4.052	100	100	-2.2	19.112	0.319	6.008	64.41	63.154	-1.809	20.584	0.91	5.022	100	100	-2.061
scaffold_109	725237	725238	EWB00_000266	8.961	25.75	0.73	16.896	16.044	-1.228	9.233	21.523	1.239	50.423	49.258	-1.703	9.123	25.727	0.776	22.115	21.2	-1.345
scaffold_109	725391	725392	EWB00_000266	14.007	15.848	2.133	100	100	-2.207	14.84	16.573	2.357	100	100	-2.347	13.9	17.354	2.008	100	100	-2.207
scaffold_109	725403	725404	EWB00_000266	14.239	15.667	1.945	100	100	-2.131	14.884	16.667	2.125	100	100	-2.259	14.024	18.244	1.726	100	100	-2.089
scaffold_109	725484	725485	EWB00_000266	13.209	12.577	1.938	100	100	-2.07	13.26	10.78	2.353	100	100	-2.233	13.162	13.855	1.819	100	100	-2.065
scaffold_109	726199	726200	EWB00_000266	15.063	26.852	1.034	48.355	47.167	-1.684	15.53	21.935	1.556	100	100	-2.05	15.459	26.03	1.141	66.266	64.965	-1.821
scaffold_109	726206	726207	EWB00_000266	12.437	25.407	0.734	21.582	20.66	-1.334	13.06	20.998	1.25	64.422	63.166	-1.809	12.978	24.594	0.868	34.224	33.169	-1.534
scaffold_109	726238	726239	EWB00_000266	12.617	26.4	0.855	29.456	28.438	-1.469	13.461	22.16	1.394	82.775	81.42	-1.918	12.978	25.302	0.982	43.859	42.716	-1.642
scaffold_109	726345	726346	EWB00_000266	4.197	3.379	1.928	35.259	34.181	-1.547	4.183	2.7	2.387	50.028	48.866	-1.699	4.182	1.82	2.841	54.164	52.943	-1.734
scaffold_109	726420	726421	EWB00_000266	2.781	2.458	1.297	11.812	11.054	-1.072	2.648	1.537	1.858	18.845	17.988	-1.275	2.604	2.043	1.481	14.162	13.371	-1.151
scaffold_109	726577	726578	EWB00_000266	4.146	6.126	1.101	15.104	14.283	-1.179	3.983	5.737	1.289	20.948	20.061	-1.321	3.854	4.874	1.351	21.503	20.596	-1.332
scaffold_109	726590	726591	EWB00_000266	4.506	5.096	1.69	33.673	32.611	-1.527	4.161	5.624	1.619	32.984	31.962	-1.518	4.039	4.227	1.828	36.843	35.763	-1.566
scaffold_109	726602	726603	EWB00_000266	4.506	5.403	1.554	29.26	28.243	-1.466	4.227	5.624	1.583	31.876	30.865	-1.503	4.1	4.51	1.704	33.429	32.383	-1.524
scaffold_109	726628	726629	EWB00_000266	4.249	5.511	1.389	22.952	22.012	-1.361	3.96	5.399	1.488	26.847	25.888	-1.429	3.834	4.692	1.499	25.698	24.737	-1.41
scaffold_109	726663	726664	EWB00_000266	3.476	5.276	1.372	19.49	18.599	-1.29	3.604	4.687	1.793	34.448	33.413	-1.537	3.834	4.429	1.79	35.219	34.154	-1.547
scaffold_109	726669	726670	EWB00_000266	3.528	5.005	1.363	19.123	18.237	-1.282	3.716	4.537	1.766	33.629	32.601	-1.527	3.834	4.227	1.752	33.102	32.059	-1.52
scaffold_109	726673	726674	EWB00_000266	3.528	5.15	1.322	18.214	17.342	-1.26	3.627	4.537	1.731	31.915	30.903	-1.504	3.752	4.247	1.714	31.453	30.428	-1.498
scaffold_109	726690	726691	EWB00_000266	4.738	5.421	1.47	27.139	26.146	-1.434	5.095	4.931	1.863	45.859	44.728	-1.661	5.146	4.874	1.768	41.635	40.512	-1.619
scaffold_109	726708	726709	EWB00_000266	4.506	5.909	1.373	23.841	22.889	-1.377	4.939	5.156	1.873	46.53	45.394	-1.668	4.962	5.056	1.763	41.412	40.291	-1.617
scaffold_109	726793	726794	EWB00_000266	2.832	6.09	1.091	11.552	10.8	-1.063	3.226	6.018	1.504	24.982	24.045	-1.398	3.116	3.762	1.944	34.481	33.423	-1.538
scaffold_109	726851	726852	EWB00_000266	7.235	8.077	2.506	100	100	-2.06	8.143	9.655	2.591	100	100	-2.181	6.868	7.14	2.605	100	100	-2.092
scaffold_109	726918	726919	EWB00_000266	8.703	7.445	2.918	100	100	-2.222	9.789	8.662	2.963	100	100	-2.319	9.041	7.504	2.893	100	100	-2.25
scaffold_109	734940	734941	EWB00_000267	4.558	13.029	1.13	20.309	19.406	-1.308	4.205	12.393	1.17	22.403	21.498	-1.35	4.674	14.987	0.886	15.581	14.766	-1.193
scaffold_109	732881	732882	EWB00_000267	5.382	9.18	1.541	38.181	37.077	-1.582	5.918	10.349	1.71	56.391	55.185	-1.751	5.577	12.277	1.189	29.178	28.177	-1.465
scaffold_109	726978	726979	EWB00_000267	7.802	6.126	2.929	100	100	-2.161	8.477	7.368	2.967	100	100	-2.254	8.078	6.674	2.859	100	100	-2.19
scaffold_109	726891	726892	EWB00_000267	8.703	6.758	3.058	100	100	-2.243	10.19	8.08	3.121	100	100	-2.357	9.205	7.079	3.003	100	100	-2.272
scaffold_109	726873	726874	EWB00_000267	8.986	7.21	3.087	100	100	-2.272	10.546	8.455	3.218	100	100	-2.401	9.513	7.342	3.11	100	100	-2.317
scaffold_109	726739	726740	EWB00_000267	3.811	6.108	1.187	16.46	15.616	-1.216	4.294	5.812	1.617	33.946	32.915	-1.531	4.633	4.692	1.875	43.535	42.395	-1.639
scaffold_109	726724	726725	EWB00_000267	4.3	5.819	1.379	23.232	22.288	-1.366	4.828	5.381	1.838	45.119	43.994	-1.654	5.003	4.47	2.004	50.162	48.97	-1.7
scaffold_109	726598	726599	EWB00_000267	4.506	5.439	1.544	28.982	27.969	-1.462	4.205	5.624	1.575	31.484	30.477	-1.498	4.08	4.49	1.703	33.248	32.204	-1.522
scaffold_109	726352	726353	EWB00_000267	3.837	2.674	1.554	20.079	19.178	-1.303	3.76	2.025	1.836	24.578	23.646	-1.391	3.69	1.618	2.231	30.217	29.205	-1.48
scaffold_109	742686	742687	EWB00_000268	5.021	6.975	1.779	44.324	43.166	-1.647	4.984	8.868	1.629	43.627	42.512	-1.64	4.982	9.041	1.412	34.24	33.185	-1.535
scaffold_109	742732	742733	EWB00_000268	6.283	6.632	1.95	59.769	58.501	-1.776	5.829	7.78	1.813	56.701	55.493	-1.754	6.315	8.151	1.684	53.214	52	-1.726
scaffold_109	746625	746626	EWB00_000268	9.81	5.005	2.49	100	100	-2.023	9.723	6.168	2.29	100	100	-2.019	9.78	5.137	2.472	100	100	-2.031
scaffold_109	746662	746663	EWB00_000268	7.57	5.403	1.958	60.927	59.651	-1.785	7.987	5.306	2.162	78.873	77.538	-1.897	6.335	5.643	1.662	43.811	42.669	-1.642
scaffold_109	746691	746692	EWB00_000268	9.527	5.981	2.051	78.362	76.982	-1.894	9.523	5.043	2.366	98.194	96.772	-1.992	8.016	6.432	1.719	55.659	54.427	-1.746
scaffold_109	747334	747335	EWB00_000268	10.325	5.548	2.231	91.984	90.533	-1.964	10.168	4.8	2.47	100	100	-2.026	8.877	6.128	1.89	68.043	66.73	-1.833
scaffold_109	747394	747395	EWB00_000268	15.295	5.891	2.537	100	100	-2.156	14.996	4.237	2.96	100	100	-2.195	13.675	5.602	2.462	100	100	-2.099
scaffold_109	750701	750702	EWB00_000268	18.745	6.379	2.89	100	100	-2.32	18.578	5.999	3.018	100	100	-2.346	16.955	6.331	2.776	100	100	-2.266
scaffold_109	750708	750709	EWB00_000268	19.054	6.234	2.991	100	100	-2.346	18.912	5.906	3.128	100	100	-2.374	17.242	6.189	2.879	100	100	-2.292
scaffold_109	750802	750803	EWB00_000268	12.437	5.168	2.646	100	100	-2.124	13.216	4.368	3.046	100	100	-2.214	11.44	4.106	2.88	100	100	-2.116
scaffold_109	1100513	1100514	EWB00_000274	3.965	1.608	1.658	17.525	16.664	-1.244	4.138	0.862	1.965	16.172	15.356	-1.209	4.531	2.326	1.264	13.897	13.112	-1.143
scaffold_109	1100470	1100471	EWB00_000274	6.025	1.518	2.162	31.619	30.578	-1.5	5.807	1.481	1.268	11.412	10.684	-1.057	6.212	2.245	1.56	22.03	21.116	-1.343
scaffold_109	1057131	1057132	EWB00_000274	1.03	2.982	3.324	38.639	37.53	-1.587	0.845	2.456	3.489	38.922	37.847	-1.59	0.964	2.751	3.445	44.806	43.655	-1.651
scaffold_109	1057122	1057123	EWB00_000274	0.978	3.126	2.114	15.848	15.014	-1.2	0.89	2.831	2.242	17.925	17.082	-1.253	1.087	3.095	2.273	22.61	21.688	-1.354
scaffold_109	1055339	1055340	EWB00_000274	1.468	5.891	1.785	17.47	16.609	-1.242	1.468	6.243	1.823	20.479	19.599	-1.311	1.763	5.562	2.125	32.345	31.309	-1.51
scaffold_109	1054932	1054933	EWB00_000274	3.965	9.035	1.049	14.818	14.001	-1.171	4.049	8.549	1.203	21.008	20.121	-1.322	4.839	7.403	1.48	34.277	33.221	-1.535
scaffold_109	1054915	1054916	EWB00_000274	4.068	8.656	0.958	12.633	11.858	-1.101	4.316	8.212	1.15	19.932	19.059	-1.3	4.859	7.119	1.326	27.44	26.459	-1.438
scaffold_109	1054903	1054904	EWB00_000274	3.991	8.348	0.982	12.95	12.169	-1.112	4.272	8.437	1.096	18.228	17.379	-1.261	4.818	7.403	1.258	25.047	24.095	-1.399
scaffold_109	1054849	1054850	EWB00_000274	3.064	5.186	1.074	11.374	10.626	-1.056	3.382	5.774	1.086	13.801	13.028	-1.14	3.793	5.238	1.165	16.602	15.77	-1.22
scaffold_109	1054834	1054835	EWB00_000274	3.013	4.499	1.615	23.068	22.126	-1.363	3.004	5.493	1.367	19.388	18.523	-1.288	3.116	4.955	1.356	19.369	18.493	-1.287
scaffold_109	1054816	1054817	EWB00_000274	3.45	4.518	1.445	20.375	19.471	-1.309	3.36	5.193	1.229	16.735	15.91	-1.224	3.26	4.895	1.044	12.173	11.421	-1.085
scaffold_109	1054753	1054754	EWB00_000274	5.021	5.71	1.702	37.969	36.866	-1.579	4.739	5.531	1.688	38.28	37.21	-1.583	4.674	5.481	1.468	29.289	28.287	-1.467
scaffold_109	1053598	1053599	EWB00_000274	5.562	5.457	2.54	86.427	85.005	-1.937	5.896	5.362	2.716	100	100	-2.032	5.7	5.38	2.492	89.79	88.359	-1.953
scaffold_109	1053580	1053581	EWB00_000274	6.36	5.204	2.935	100	100	-2.084	6.764	4.668	3.265	100	100	-2.188	6.171	5.158	2.825	100	100	-2.067
scaffold_109	1053568	1053569	EWB00_000274	6.695	4.68	3.244	100	100	-2.159	7.097	4.462	3.5	100	100	-2.246	6.397	4.672	3.123	100	100	-2.136
scaffold_109	1053540	1053541	EWB00_000274	6.901	4.861	2.93	100	100	-2.087	7.565	4.518	3.368	100	100	-2.227	6.807	4.409	3.064	100	100	-2.116
scaffold_109	1053486	1053487	EWB00_000274	6.231	3.632	2.594	78.779	77.397	-1.896	6.141	4.087	2.582	86.41	85.036	-1.937	6.294	4.268	2.402	76.952	75.588	-1.886
scaffold_109	1048388	1048389	EWB00_000274	6.128	3.759	2.419	69.415	68.087	-1.841	5.963	3.9	2.488	77.3	75.973	-1.888	6.192	4.409	2.23	67.308	66	-1.828
scaffold_109	1048380	1048381	EWB00_000274	6.025	3.741	2.352	65.013	63.711	-1.813	5.896	4.012	2.371	71.067	69.773	-1.852	6.171	4.369	2.188	64.453	63.163	-1.809
scaffold_109	1048291	1048292	EWB00_000274	6.102	6.306	1.567	37.693	36.593	-1.576	5.829	5.306	1.891	52.32	51.142	-1.719	6.274	6.836	1.517	40.061	38.952	-1.603
scaffold_109	1038479	1038480	EWB00_000274	3.734	4.771	1.261	16.867	16.016	-1.227	2.67	3.956	1.188	12.521	11.771	-1.098	3.362	3.823	1.455	20.782	19.885	-1.318
scaffold_109	1038383	1038384	EWB00_000274	8.059	6.849	1.754	56.601	55.354	-1.753	7.298	6.337	1.837	60.222	58.992	-1.78	8.262	4.753	2.341	86.558	85.143	-1.937
scaffold_109	1038363	1038364	EWB00_000274	10.094	7.174	1.964	81.083	79.689	-1.909	9.389	6.881	2.021	85.307	83.938	-1.931	9.841	4.895	2.503	100	100	-2.029
scaffold_109	1035436	1035437	EWB00_000274	14.291	5.313	2.546	100	100	-2.12	13.127	5.831	2.245	100	100	-2.037	13.962	4.045	2.918	100	100	-2.143
scaffold_109	1035403	1035404	EWB00_000274	9.707	2.656	2.988	99.806	98.734	-2.001	9.611	2.344	3.11	99.421	98.114	-1.998	9.349	1.76	3.54	97.252	95.786	-1.988
scaffold_109	1035347	1035348	EWB00_000274	8.986	1.464	3.535	87.417	85.991	-1.942	9.5	1.05	3.933	81.566	80.216	-1.912	9.267	2.144	3.03	83.916	82.515	-1.924
scaffold_109	1035290	1035291	EWB00_000274	10.042	0.976	3.917	77.582	76.206	-1.89	10.301	0.994	3.476	61.568	60.33	-1.789	10.128	1.942	2.905	72.45	71.113	-1.86
scaffold_109	1035241	1035242	EWB00_000274	7.828	1.337	2.843	51.78	50.566	-1.714	8.165	1.087	2.476	33.522	32.494	-1.525	7.442	1.901	2.2	39.217	38.115	-1.593
scaffold_109	1035012	1035013	EWB00_000274	5.176	1.175	3.176	53.271	52.047	-1.726	3.916	0.581	3.699	39.15	38.073	-1.593	4.408	0.849	3.42	44.417	43.27	-1.648
scaffold_109	1034985	1034986	EWB00_000274	5.201	0.994	3.465	55.742	54.501	-1.746	3.983	0.45	4.156	39.666	38.584	-1.598	4.49	0.688	3.794	45.757	44.599	-1.66
scaffold_109	1322293	1322294	EWB00_000279	2.395	0.831	4.29	60.708	59.434	-1.783	2.091	2.662	2.554	40.017	38.932	-1.602	1.948	0.667	4.282	48.43	47.252	-1.685
scaffold_109	1322199	1322200	EWB00_000279	5.098	1.048	4.203	84.354	82.943	-1.926	5.05	2.4	3.186	88.401	87.018	-1.946	4.777	1.011	4.185	76.906	75.543	-1.886
scaffold_109	1313584	1313585	EWB00_000279	9.27	1.355	4.59	100	100	-2.141	9.767	2.006	4.278	100	100	-2.22	9.882	1.214	4.867	100	100	-2.126
scaffold_109	1313547	1313548	EWB00_000279	6.128	0.958	4.633	98.782	97.325	-1.995	6.074	0.862	4.968	100	99.99	-2.013	6.581	0.647	5.326	87.823	86.403	-1.944
scaffold_109	1313540	1313541	EWB00_000279	6.051	0.885	4.833	99.886	98.987	-2.002	6.052	0.862	5.074	100	100	-2.031	6.54	0.647	5.42	90.842	89.406	-1.958
scaffold_109	1512274	1512275	EWB00_000281	0.875	0.524	2.454	11.071	10.33	-1.044	0.578	0.225	3.238	10.197	9.495	-1.008	0.759	0.405	2.647	10.719	9.998	-1.03
scaffold_109	1512289	1512290	EWB00_000281	1.159	0.524	2.859	16.36	15.517	-1.214	0.801	0.225	3.707	14.198	13.417	-1.152	0.779	0.405	2.685	11.096	10.367	-1.045
scaffold_109	1512356	1512357	EWB00_000281	1.262	0.651	2.771	17.976	17.107	-1.255	1.268	0.581	3.12	21.787	20.89	-1.338	1.312	0.283	4.054	21.077	20.176	-1.324
scaffold_109	1512377	1512378	EWB00_000281	1.236	0.56	2.906	17.942	17.073	-1.254	1.268	0.581	3.061	21.008	20.121	-1.322	1.292	0.283	3.98	20.303	19.414	-1.308
scaffold_109	1514272	1514273	EWB00_000281	1.365	0.542	3.252	22.538	21.603	-1.353	1.402	0.544	3.479	26.513	25.558	-1.423	1.476	0.142	5.328	20.266	19.377	-1.307
scaffold_109	1514370	1514371	EWB00_000281	0.978	0.542	2.277	10.29	9.566	-1.012	0.89	0.45	2.495	10.974	10.255	-1.04	0.984	0.061	5.468	10.02	9.315	-1.001
scaffold_109	1555126	1555127	EWB00_000282	5.459	4.048	2.46	70.398	69.064	-1.848	6.118	4.556	2.655	96.62	95.198	-1.985	5.761	5.259	2.183	68.818	67.501	-1.838
scaffold_109	1555115	1555116	EWB00_000282	5.819	3.813	2.806	91.33	89.883	-1.961	6.363	4.275	2.977	100	100	-2.076	5.823	4.874	2.472	84.831	83.425	-1.929
scaffold_109	1555111	1555112	EWB00_000282	5.871	3.759	2.839	93.184	91.727	-1.969	6.519	4.406	2.968	100	100	-2.085	5.925	4.834	2.51	87.652	86.233	-1.943
scaffold_109	1555107	1555108	EWB00_000282	6.025	3.578	3.005	99.999	99.978	-2.012	6.586	4.106	3.142	100	100	-2.119	5.946	4.692	2.613	93.549	92.101	-1.971
scaffold_109	1555090	1555091	EWB00_000282	6.566	3.144	3.146	100	100	-2.035	7.364	3.543	3.343	100	100	-2.153	6.479	4.288	2.701	98.312	96.849	-1.993
scaffold_109	1554982	1554983	EWB00_000282	3.94	3.506	2.479	56.462	55.216	-1.752	4.027	3.206	2.846	75.954	74.634	-1.881	4.387	3.984	2.467	66.764	65.459	-1.825
scaffold_109	1554946	1554947	EWB00_000282	4.995	3.18	2.962	86.184	84.764	-1.935	4.739	2.812	3.27	99.642	98.444	-2	4.736	3.984	2.577	75.343	73.988	-1.877
scaffold_109	1554939	1554940	EWB00_000282	5.227	3.235	2.888	84.474	83.063	-1.927	4.961	2.887	3.184	98.082	96.659	-1.992	5.044	4.065	2.527	75.359	74.005	-1.877
scaffold_109	1554932	1554933	EWB00_000282	6.154	2.566	3.515	100	100	-2.067	5.896	1.725	4.234	100	100	-2.112	6.069	2.589	3.501	100	100	-2.065
scaffold_109	1554882	1554883	EWB00_000282	9.064	2.458	4.079	100	100	-2.236	8.143	1.819	4.566	100	100	-2.227	7.975	2.002	4.21	100	100	-2.169
scaffold_109	1554841	1554842	EWB00_000282	10.737	2.132	4.757	100	100	-2.341	9.967	2.437	4.657	100	100	-2.361	9.739	1.719	4.939	100	100	-2.268
scaffold_109	1554799	1554800	EWB00_000282	12.977	2.259	5.222	100	100	-2.458	11.48	2.737	4.932	100	100	-2.464	11.973	1.557	5.634	100	100	-2.356
scaffold_109	1554693	1554694	EWB00_000282	16.84	2.168	5.722	100	100	#NUM!	14.973	2.718	5.348	100	100	#NUM!	16.525	1.598	6.095	100	100	-2.448
scaffold_109	1554655	1554656	EWB00_000282	16.866	1.789	5.902	100	100	#NUM!	15.04	2.7	5.314	100	100	#NUM!	16.504	1.962	5.734	100	100	-2.475
scaffold_109	1554600	1554601	EWB00_000282	14.368	1.753	5.231	100	100	-2.376	13.772	2.681	4.764	100	100	-2.443	15.233	2.933	4.593	100	100	-2.43
scaffold_109	1554520	1554521	EWB00_000282	11.458	3.271	3.234	100	100	-2.153	11.859	4.181	3.015	100	100	-2.179	11.584	4.895	2.691	100	100	-2.113
scaffold_109	1554482	1554483	EWB00_000282	15.14	4.319	3.425	100	100	-2.322	15.93	4.556	3.561	100	100	-2.384	15.684	5.34	3.195	100	100	-2.324
scaffold_109	1554413	1554414	EWB00_000282	20.367	6.614	3.094	100	100	-2.401	21.27	6.787	3.22	100	100	-2.456	20.4	7.605	2.919	100	100	-2.388
scaffold_109	1554372	1554373	EWB00_000282	20.625	7.12	3.199	100	100	-2.453	20.958	7.443	3.309	100	100	#NUM!	20.789	8.232	3.026	100	100	-2.446
scaffold_109	1554350	1554351	EWB00_000282	20.393	7.084	3.14	100	100	-2.434	20.758	7.593	3.206	100	100	-2.484	20.707	7.848	3.04	100	100	-2.435
scaffold_109	1554282	1554283	EWB00_000282	10.737	6.794	2.743	100	100	-2.196	11.191	6.956	2.974	100	100	-2.299	11.01	7.686	2.624	100	100	-2.209
scaffold_109	1554275	1554276	EWB00_000282	10.737	6.794	2.581	100	100	-2.144	11.191	6.824	2.826	100	100	-2.25	11.112	7.605	2.493	100	100	-2.164
scaffold_109	1554261	1554262	EWB00_000282	10.634	6.361	2.662	100	100	-2.153	10.924	6.149	2.942	100	100	-2.254	10.928	6.351	2.728	100	100	-2.191
scaffold_109	1554184	1554185	EWB00_000282	3.013	5.024	1.573	22.664	21.728	-1.355	3.07	5.943	1.564	25.962	25.013	-1.414	3.424	5.683	1.597	29.32	28.318	-1.467
scaffold_109	1554179	1554180	EWB00_000282	2.935	5.258	1.527	21.321	20.402	-1.329	3.004	6.131	1.542	25.138	24.199	-1.4	3.342	5.683	1.617	29.609	28.603	-1.471
scaffold_109	1551493	1551494	EWB00_000282	3.682	4.156	1.746	29.493	28.474	-1.47	3.293	6.412	1.151	15.604	14.798	-1.193	3.567	5.238	1.391	22.413	21.494	-1.351
scaffold_109	1550365	1550366	EWB00_000282	5.021	5.331	1.729	38.143	37.038	-1.581	5.228	6.224	1.743	45.174	44.048	-1.655	4.921	5.38	1.713	40.139	39.029	-1.604
scaffold_109	1537651	1537652	EWB00_000282	2.575	3.777	1.587	19.122	18.236	-1.282	2.269	4.931	1.226	12.799	12.044	-1.107	2.563	4.389	1.384	17.196	16.354	-1.235
scaffold_109	1536615	1536616	EWB00_000282	5.871	3.994	3.136	100	100	-2.068	6.341	4.612	3.224	100	100	-2.161	5.7	3.418	3.322	100	100	-2.089
scaffold_109	1536277	1536278	EWB00_000282	6.154	4.21	3.128	100	100	-2.087	6.43	4.2	3.38	100	100	-2.182	6.315	3.337	3.504	100	100	-2.144
scaffold_109	1535621	1535622	EWB00_000282	2.137	3.108	1.991	24.572	23.61	-1.39	2.536	3.843	2.122	35.933	34.884	-1.555	2.501	2.65	2.456	41.271	40.151	-1.616
scaffold_109	1535547	1535548	EWB00_000282	1.596	3	1.842	17.316	16.457	-1.238	1.58	3.806	1.595	15.27	14.47	-1.184	1.599	2.508	2.054	22.464	21.544	-1.351
scaffold_109	1535460	1535461	EWB00_000282	2.601	2.403	2.842	49.942	48.742	-1.698	2.848	2.943	2.836	60.795	59.562	-1.784	2.009	2.265	2.541	36.718	35.639	-1.565
scaffold_109	1530378	1530379	EWB00_000282	2.214	2.476	1.553	14.593	13.781	-1.164	2.002	2.287	1.683	16.642	15.819	-1.221	2.132	2.144	1.732	17.773	16.922	-1.25
scaffold_109	1530212	1530213	EWB00_000282	10.3	3.361	2.906	100	100	-2.055	10.59	2.793	3.248	100	100	-2.103	10.62	2.892	3.186	100	100	-2.081
scaffold_109	1530206	1530207	EWB00_000282	10.609	3.361	2.948	100	100	-2.072	10.702	2.793	3.263	100	100	-2.108	10.661	2.973	3.151	100	100	-2.081
scaffold_109	1530160	1530161	EWB00_000282	12.385	3.126	3.232	100	100	-2.148	12.126	2.568	3.502	100	100	-2.152	12.629	2.872	3.4	100	100	-2.149
scaffold_109	1530146	1530147	EWB00_000282	12.823	3.162	3.097	100	100	-2.118	12.37	2.568	3.278	100	100	-2.097	13.142	2.933	3.251	100	100	-2.121
scaffold_109	1530092	1530093	EWB00_000282	10.042	2.494	3.128	100	100	-2.024	9.545	1.387	3.856	99.486	98.203	-1.998	10.477	1.8	3.672	100	100	-2.035
scaffold_109	1530043	1530044	EWB00_000282	1.957	0.452	3.071	19.882	18.984	-1.298	1.802	0.244	3.706	17.387	16.552	-1.24	1.497	0.384	2.921	14.722	13.921	-1.168
scaffold_109	1529941	1529942	EWB00_000282	3.759	0.108	6.072	23.576	22.627	-1.372	3.849	0.112	5.916	22.571	21.664	-1.354	3.813	0.243	4.933	30.085	29.075	-1.478
scaffold_109	1529931	1529932	EWB00_000282	3.991	0.126	5.976	26.384	25.4	-1.421	4.027	0.112	6.045	23.548	22.629	-1.372	4.1	0.142	5.858	25.638	24.678	-1.409
scaffold_109	1529791	1529792	EWB00_000282	13.364	0.271	6.426	64.445	63.146	-1.809	13.372	0.056	8.454	23.669	22.748	-1.374	14.249	0.303	6.349	63.373	62.09	-1.802
scaffold_109	1529721	1529722	EWB00_000282	10.712	0.108	7.505	36.259	35.171	-1.559	11.391	0.056	8.353	23.112	22.198	-1.364	11.809	0.263	6.366	55.343	54.113	-1.743
scaffold_109	1529713	1529714	EWB00_000282	8.549	0.072	7.803	26.541	25.555	-1.424	9.367	0.056	8.135	21.957	21.058	-1.342	9.39	0.263	6.076	50.268	49.075	-1.701
scaffold_109	1621584	1621585	EWB00_000284	8.677	0.398	6.761	99.799	98.716	-2.001	8.366	1.05	5.513	100	100	-2.194	8.652	0.728	5.901	100	100	-2.087
scaffold_109	1621704	1621705	EWB00_000284	12.462	0.741	6.441	100	100	-2.219	12.793	1.5	5.664	100	100	-2.375	13.449	1.092	6.006	100	100	-2.278
scaffold_109	1621814	1621815	EWB00_000284	13.364	0.759	6.563	100	100	-2.247	13.728	1.125	6.234	100	100	-2.349	14.331	1.274	5.929	100	100	-2.33
scaffold_109	1622495	1622496	EWB00_000284	1.081	0.289	3.668	17.601	16.738	-1.246	1.357	0.6	3.113	22.617	21.71	-1.354	1.23	0.708	2.588	16.773	15.938	-1.225
scaffold_109	1622499	1622500	EWB00_000284	1.03	0.307	3.459	16.217	15.376	-1.21	1.224	0.6	2.904	19.156	18.294	-1.282	1.169	0.688	2.505	15.25	14.441	-1.183
scaffold_109	1630218	1630219	EWB00_000284	1.571	1.409	2.24	19.273	18.385	-1.285	1.179	1.144	2.332	17.432	16.596	-1.241	1.517	0.748	3.126	26.574	25.603	-1.424
scaffold_109	1631765	1631766	EWB00_000284	5.742	1.138	4.418	99.992	99.809	-2.008	5.874	1.5	4.257	100	100	-2.071	6.397	0.991	4.796	100	99.994	-2.014
scaffold_109	1631867	1631868	EWB00_000284	12.72	1.012	5.791	100	100	-2.25	12.86	2.137	4.935	100	100	-2.387	13.777	1.193	5.69	100	100	-2.267
scaffold_109	1750351	1750352	EWB00_000296	0.438	0.108	4.438	10.334	9.609	-1.014	0.534	0.281	3.55	13.416	12.648	-1.128	0.472	0.101	4.659	10.525	9.809	-1.022
scaffold_109	1750309	1750310	EWB00_000296	0.438	0.108	4.438	10.334	9.609	-1.014	0.556	0.281	3.609	14.028	13.249	-1.147	0.492	0.162	4.042	11.472	10.735	-1.06
scaffold_109	1749455	1749456	EWB00_000296	34.606	21.847	1.867	100	100	-2.368	34.73	16.386	2.284	100	100	-2.487	33.829	20.752	1.924	100	100	-2.391
scaffold_109	1749406	1749407	EWB00_000296	38.34	19.317	1.985	100	100	-2.411	38.468	12.543	2.5	100	100	#NUM!	39.18	17.03	2.204	100	100	-2.474
scaffold_109	1749362	1749363	EWB00_000296	39.653	18.883	1.925	100	100	-2.385	39.736	12.074	2.368	100	100	-2.445	40.492	16.079	2.183	100	100	-2.453
scaffold_109	1774391	1774392	EWB00_000297	2.472	0.777	2.788	25.51	24.537	-1.407	2.292	0.394	3.615	25.206	24.266	-1.402	2.399	0.667	2.976	25.21	24.255	-1.402
scaffold_109	1774411	1774412	EWB00_000297	2.729	1.012	2.592	27.121	26.128	-1.433	2.692	0.431	3.779	30.263	29.267	-1.481	2.768	0.809	2.949	29.455	28.451	-1.469
scaffold_109	1774575	1774576	EWB00_000297	9.785	1.681	3.498	97.09	95.616	-1.987	8.61	1.2	3.662	78.524	77.191	-1.895	8.877	2.508	2.783	79.577	78.199	-1.901
scaffold_109	1774585	1774586	EWB00_000297	9.965	1.861	3.338	96.265	94.794	-1.983	8.944	1.219	3.631	78.622	77.288	-1.896	9.082	2.912	2.559	75.894	74.536	-1.88
scaffold_109	1774668	1774669	EWB00_000297	5.356	1.409	2.922	52.111	50.895	-1.717	4.761	1.2	2.872	43.932	42.815	-1.643	4.921	2.852	1.789	31.114	30.092	-1.493
scaffold_109	1871944	1871945	EWB00_000299	1.545	0.199	5.539	31.22	30.183	-1.494	1.869	0.45	4.819	46.793	45.655	-1.67	2.153	0.87	3.892	49.777	48.589	-1.697
scaffold_109	1871937	1871938	EWB00_000299	1.571	0.199	5.462	30.467	29.438	-1.484	1.869	0.45	4.729	45.112	43.987	-1.654	2.153	0.87	3.797	47.452	46.281	-1.676
scaffold_109	1871931	1871932	EWB00_000299	1.622	0.199	5.397	29.922	28.898	-1.476	1.913	0.525	4.438	44.949	43.824	-1.653	2.173	0.87	3.705	45.354	44.2	-1.657
scaffold_109	1871890	1871891	EWB00_000299	1.339	0.253	4.378	23.463	22.516	-1.37	1.735	0.469	4.06	34.049	33.017	-1.532	1.968	0.789	3.318	33.33	32.284	-1.523
scaffold_109	1871858	1871859	EWB00_000299	1.236	0.235	4.479	22.808	21.869	-1.358	1.646	0.487	4.044	34.318	33.284	-1.536	1.661	0.789	3.18	29.228	28.227	-1.466
scaffold_109	1871778	1871779	EWB00_000299	0.592	0.271	3.101	10.332	9.607	-1.014	0.556	0.262	3.255	11.158	10.436	-1.048	0.656	0.263	3.318	11.867	11.122	-1.074
scaffold_109	1871772	1871773	EWB00_000299	0.618	0.271	3.057	10.215	9.493	-1.009	0.601	0.262	3.248	11.393	10.665	-1.057	0.718	0.263	3.342	12.304	11.549	-1.09
scaffold_109	1871722	1871723	EWB00_000299	0.901	0.452	2.515	10.856	10.119	-1.036	0.845	0.356	2.88	12.222	11.478	-1.087	0.923	0.425	2.662	11.839	11.095	-1.073
scaffold_109	1871698	1871699	EWB00_000299	0.927	0.452	2.652	12.081	11.318	-1.082	0.979	0.337	3.291	15.754	14.946	-1.197	1.005	0.485	2.69	13.44	12.663	-1.128
scaffold_109	1871685	1871686	EWB00_000299	1.159	0.416	2.998	15.586	14.757	-1.193	1.268	0.469	3.069	18.433	17.581	-1.266	1.189	0.324	3.421	16.639	15.806	-1.221
scaffold_109	1871645	1871646	EWB00_000299	1.39	0.416	3.406	20.906	19.993	-1.32	1.424	0.525	3.255	22.93	22.019	-1.36	1.497	0.445	3.44	22.264	21.347	-1.348
scaffold_109	1871597	1871598	EWB00_000299	1.854	0.126	5.689	22.944	22.004	-1.361	2.002	0.544	3.876	35.87	34.822	-1.555	1.968	0.465	3.923	31.255	30.232	-1.495
scaffold_109	1871574	1871575	EWB00_000299	2.24	0.163	5.548	27.638	26.64	-1.442	2.403	0.731	3.652	41.394	40.298	-1.617	2.378	0.405	4.346	35.113	34.049	-1.545
scaffold_109	1871570	1871571	EWB00_000299	2.24	0.163	5.548	27.638	26.64	-1.442	2.381	1.012	3.169	39.115	38.038	-1.592	2.358	0.405	4.334	34.876	33.814	-1.543
scaffold_109	1871566	1871567	EWB00_000299	2.214	0.235	5.001	30.936	29.902	-1.49	2.358	1.05	3.103	38.318	37.248	-1.583	2.358	0.405	4.334	34.876	33.814	-1.543
scaffold_109	1871532	1871533	EWB00_000299	2.086	0.307	4.902	36.738	35.647	-1.565	2.114	0.9	3.578	44.129	43.011	-1.645	2.399	0.324	5.051	38.977	37.878	-1.591
scaffold_109	1871491	1871492	EWB00_000299	2.369	0.524	4.43	46.699	45.523	-1.669	2.381	0.994	3.721	52.782	51.601	-1.722	2.604	0.101	6.958	25.727	24.766	-1.41
scaffold_109	1871478	1871479	EWB00_000299	2.317	0.524	4.398	45.815	44.646	-1.661	2.447	0.731	4.203	54.665	53.47	-1.738	2.563	0.142	6.45	30.233	29.221	-1.48
scaffold_109	1871472	1871473	EWB00_000299	2.317	0.524	4.456	46.992	45.813	-1.672	2.447	0.787	4.153	56.287	55.082	-1.75	2.522	0.263	5.59	39.849	38.742	-1.6
scaffold_109	1871468	1871469	EWB00_000299	2.343	0.524	4.472	47.442	46.261	-1.676	2.447	0.9	3.96	56.277	55.072	-1.75	2.522	0.303	5.383	41.956	40.83	-1.623
scaffold_109	1871433	1871434	EWB00_000299	1.983	0.47	4.502	42.641	41.499	-1.63	1.824	0.694	4.02	44.532	43.411	-1.649	2.071	0.465	4.592	42.749	41.616	-1.631
scaffold_109	1871402	1871403	EWB00_000299	1.596	0.47	4.345	37.589	36.489	-1.575	1.624	0.581	4.248	42.499	41.393	-1.628	1.845	0.465	4.572	41.483	40.361	-1.618
scaffold_109	1870847	1870848	EWB00_000299	2.034	2.331	1.517	13.042	12.259	-1.115	1.513	1.987	1.482	10.719	10.006	-1.03	2.112	2.447	1.527	14.84	14.038	-1.171
scaffold_109	1870746	1870747	EWB00_000299	1.416	2.132	1.663	12.078	11.315	-1.082	1.313	1.912	1.918	15.654	14.847	-1.195	1.825	1.274	2.79	31.426	30.401	-1.497
scaffold_109	1870712	1870713	EWB00_000299	1.519	1.193	2.432	20.607	19.699	-1.314	1.491	1.331	2.451	23.012	22.1	-1.362	1.907	0.89	3.205	33.5	32.453	-1.525
scaffold_109	1870698	1870699	EWB00_000299	1.545	1.084	2.594	22.46	21.526	-1.351	1.513	1.331	2.473	23.564	22.644	-1.372	1.866	0.688	3.546	33.957	32.905	-1.531
scaffold_109	1870617	1870618	EWB00_000299	2.008	1.03	2.578	24.255	23.297	-1.385	1.936	1.106	2.562	25.504	24.561	-1.407	2.378	1.375	2.431	27.867	26.881	-1.445
scaffold_109	1870553	1870554	EWB00_000299	2.008	1.518	1.876	16.168	15.328	-1.209	1.98	1.462	2.009	18.87	18.012	-1.276	2.583	1.719	2.083	24.388	23.443	-1.387
scaffold_109	1870543	1870544	EWB00_000299	1.957	1.355	1.91	15.677	14.846	-1.195	1.98	1.519	1.832	16.17	15.355	-1.209	2.583	1.476	2.208	24.935	23.984	-1.397
scaffold_109	1835860	1835861	EWB00_000299	1.622	0.488	3.601	27.006	26.015	-1.431	1.713	0.544	3.71	31.72	30.711	-1.501	1.456	0.485	3.478	24.044	23.104	-1.381
scaffold_109	1835851	1835852	EWB00_000299	1.777	0.47	3.683	28.177	27.173	-1.45	1.891	0.544	3.734	32.928	31.907	-1.518	1.599	0.425	3.703	25.093	24.139	-1.4
scaffold_109	1835728	1835729	EWB00_000299	4.017	1.391	3.558	69.727	68.396	-1.843	3.76	1.087	4.02	74.458	73.147	-1.872	3.772	0.991	3.98	65.593	64.295	-1.817
scaffold_109	1835705	1835706	EWB00_000299	4.249	1.391	3.694	76.398	75.029	-1.883	3.938	1.181	4.025	80.222	78.879	-1.904	3.957	1.052	4.018	70.631	69.303	-1.849
scaffold_109	1835665	1835666	EWB00_000299	2.807	0.759	4.312	60.417	59.144	-1.781	2.314	0.694	4.363	55.791	54.59	-1.747	2.645	0.829	4.111	56.452	55.215	-1.752
scaffold_109	1835560	1835561	EWB00_000299	2.858	0.379	5.338	54.086	52.856	-1.733	2.447	0.506	4.898	55.864	54.662	-1.747	2.829	0.587	4.708	57.012	55.771	-1.756
scaffold_109	1835522	1835523	EWB00_000299	3.193	0.452	5.301	62.611	61.325	-1.797	3.026	0.506	5.255	66.532	65.264	-1.823	3.465	0.93	4.386	74.245	72.897	-1.871
scaffold_109	1835498	1835499	EWB00_000299	3.373	0.542	4.891	62.537	61.251	-1.796	3.226	0.525	5.08	64.813	63.555	-1.812	3.711	0.991	4.177	71.831	70.497	-1.856
scaffold_109	1835469	1835470	EWB00_000299	2.292	0.56	4.061	41.083	39.954	-1.614	2.225	0.525	4.313	44.008	42.891	-1.644	2.542	0.87	3.599	44.705	43.556	-1.65
scaffold_109	1835436	1835437	EWB00_000299	2.369	0.723	3.633	39.913	38.794	-1.601	2.247	0.544	4.16	42.218	41.115	-1.626	2.46	1.335	2.828	37.027	35.945	-1.569
scaffold_109	1835411	1835412	EWB00_000299	2.42	0.867	3.194	35.324	34.246	-1.548	2.314	0.956	3.15	36.94	35.882	-1.567	2.501	1.456	2.52	31.477	30.451	-1.498
scaffold_109	1835379	1835380	EWB00_000299	2.008	0.741	3.005	26.758	25.769	-1.427	2.047	0.881	2.91	28.94	27.959	-1.462	2.255	1.173	2.534	26.888	25.913	-1.43
scaffold_109	1981998	1981999	EWB00_000302	2.214	0.831	2.885	27.472	26.475	-1.439	2.114	0.994	2.661	26.569	25.613	-1.424	2.03	0.506	3.5	26.953	25.978	-1.431
scaffold_109	1981971	1981972	EWB00_000302	2.987	0.904	3.015	34.632	33.56	-1.539	2.781	1.031	2.756	31.749	30.739	-1.502	2.563	0.445	3.835	30.168	29.156	-1.48
scaffold_109	1981949	1981950	EWB00_000302	3.45	0.831	3.343	41.473	40.34	-1.618	3.159	1.125	2.815	36.37	35.317	-1.561	3.26	0.445	4.182	36.772	35.692	-1.566
scaffold_109	1981882	1981883	EWB00_000302	4.274	0.488	4.466	49.888	48.689	-1.698	3.983	0.356	4.87	44.049	42.931	-1.644	4.572	0.445	4.716	48.029	46.854	-1.682
scaffold_109	1981820	1981821	EWB00_000302	1.905	0.506	3.159	22.55	21.615	-1.353	1.513	0.375	3.275	18.649	17.795	-1.271	1.927	0.566	3.031	22.065	21.151	-1.344
scaffold_109	1981782	1981783	EWB00_000302	2.42	0.506	3.548	29.797	28.775	-1.474	1.98	0.375	3.726	25.071	24.134	-1.399	2.112	0.688	2.928	24.273	23.33	-1.385
scaffold_109	1981750	1981751	EWB00_000302	2.214	0.651	3.193	28.435	27.427	-1.454	1.869	0.487	3.45	26.08	25.13	-1.416	1.968	0.607	3.146	25.018	24.066	-1.398
scaffold_109	1981673	1981674	EWB00_000302	1.236	0.343	3.512	18.873	17.991	-1.276	1.335	0.787	2.577	18.467	17.615	-1.266	1.046	0.344	3.294	15.754	14.935	-1.197
scaffold_109	1981667	1981668	EWB00_000302	1.236	0.343	3.664	20.436	19.531	-1.31	1.313	0.825	2.665	20.045	19.171	-1.302	1.025	0.344	3.418	16.79	15.955	-1.225
scaffold_109	1978094	1978095	EWB00_000302	2.111	1.428	1.482	10.439	9.712	-1.019	2.158	0.675	2.432	17.542	16.704	-1.244	1.825	0.425	3.021	17.517	16.67	-1.243
scaffold_109	1978035	1978036	EWB00_000302	2.266	1.699	1.452	11.236	10.491	-1.051	1.958	0.75	2.331	16.928	16.1	-1.229	1.517	0.627	2.319	13.541	12.762	-1.132
scaffold_11	13227	13228	EWB00_000310	6.386	1.861	2.775	60.064	58.793	-1.779	6.363	1.369	3.1	59.931	58.703	-1.778	6.089	1.982	2.621	54.399	53.176	-1.736
scaffold_11	13175	13176	EWB00_000310	11.484	1.138	4.453	100	100	-2.064	10.835	0.9	4.664	99.946	99.332	-2.004	10.231	1.173	4.255	99.636	98.392	-1.999
scaffold_11	13136	13137	EWB00_000310	13.132	1.59	4.292	100	100	-2.165	12.348	1.275	4.538	100	100	-2.12	11.789	1.578	4.165	100	100	-2.101
scaffold_11	13118	13119	EWB00_000310	13.724	1.807	4.215	100	100	-2.198	12.771	1.35	4.567	100	100	-2.149	12.137	1.618	4.216	100	100	-2.122
scaffold_11	13043	13044	EWB00_000310	13.389	1.97	3.801	100	100	-2.139	12.259	1.556	3.925	100	100	-2.071	11.994	1.557	3.989	100	100	-2.06
scaffold_11	11549	11550	EWB00_000310	2.189	0.849	2.745	25.22	24.251	-1.402	2.336	0.694	3.201	30.711	29.711	-1.487	2.132	1.092	2.366	22.159	21.243	-1.346
scaffold_11	11465	11466	EWB00_000310	3.193	0.885	3.615	49.451	48.255	-1.694	2.826	1.237	3.126	45.845	44.714	-1.661	2.747	1.638	2.536	35.378	34.312	-1.549
scaffold_11	11425	11426	EWB00_000310	4.017	1.084	3.408	54.106	52.876	-1.733	3.137	2.156	2.174	32.724	31.705	-1.515	3.137	1.315	2.798	38.773	37.676	-1.589
scaffold_11	9241	9242	EWB00_000310	5.51	1.681	3.28	74.412	73.054	-1.872	4.872	2.606	2.597	61.455	60.217	-1.789	4.593	1.011	3.775	62.384	61.107	-1.795
scaffold_11	9203	9204	EWB00_000310	7.39	2.205	3.264	96.863	95.39	-1.986	6.875	2.625	3.023	93.542	92.135	-1.971	6.766	1.375	3.842	88.512	87.087	-1.947
scaffold_11	9192	9193	EWB00_000310	7.776	2.223	3.373	100	100	-2.023	7.253	2.512	3.224	100	100	-2.02	7.237	1.396	3.966	96.441	94.978	-1.984
scaffold_11	9161	9162	EWB00_000310	9.527	2.078	3.622	100	100	-2.086	9.189	2.081	3.653	100	100	-2.092	9.144	1.315	4.246	100	100	-2.035
scaffold_11	6793	6794	EWB00_000310	12.514	2.765	3.793	100	100	-2.247	11.258	2.7	3.815	100	100	-2.236	11.891	1.557	4.573	100	100	-2.176
scaffold_11	6784	6785	EWB00_000310	12.462	2.638	3.759	100	100	-2.223	11.325	2.662	3.722	100	100	-2.21	11.748	1.578	4.44	100	100	-2.155
scaffold_11	1919	1920	EWB00_000310	19.878	2.982	4.451	100	100	-2.452	19.045	3.075	4.506	100	100	-2.468	19.416	1.901	5.092	100	100	-2.368
scaffold_11	1899	1900	EWB00_000310	20.213	3.18	4.382	100	100	-2.462	19.957	2.812	4.702	100	100	-2.475	20.646	1.841	5.228	100	100	-2.38
scaffold_11	1879	1880	EWB00_000310	22.762	2.837	4.82	100	100	#NUM!	21.893	2.512	5.118	100	100	#NUM!	22.839	1.537	5.735	100	100	-2.391
scaffold_11	1873	1874	EWB00_000310	21.655	2.277	5.014	100	100	-2.461	20.536	1.912	5.36	100	100	-2.443	21.343	0.93	6.31	100	100	-2.267
scaffold_11	1856	1857	EWB00_000310	22.35	2.313	5.126	100	100	#NUM!	20.981	1.875	5.522	100	100	-2.462	21.712	0.93	6.424	100	100	-2.283
scaffold_11	1837	1838	EWB00_000310	22.633	2.494	5.034	100	100	#NUM!	21.181	1.875	5.534	100	100	-2.464	22.081	0.91	6.478	100	100	-2.281
scaffold_11	1791	1792	EWB00_000310	13.158	1.5	4.897	100	100	-2.257	12.971	0.844	5.878	100	100	-2.183	12.978	0.465	6.593	99.998	99.946	-2.01
scaffold_11	43606	43607	EWB00_000311	1.648	0.94	3.342	34.923	33.849	-1.543	1.535	1.387	2.868	32.121	31.107	-1.507	1.64	0.849	3.488	36.459	35.383	-1.562
scaffold_11	43632	43633	EWB00_000311	1.699	1.175	2.844	29.088	28.073	-1.464	1.624	1.65	2.494	27.335	26.371	-1.437	1.661	1.092	2.932	30.533	29.518	-1.485
scaffold_11	43648	43649	EWB00_000311	1.699	1.265	2.794	29.131	28.116	-1.464	1.691	1.781	2.497	28.914	27.933	-1.461	1.661	1.133	2.935	31.236	30.213	-1.495
scaffold_11	87776	87777	EWB00_000312	2.395	4.536	1.39	14.974	14.155	-1.175	2.247	6.131	1.069	10.418	9.711	-1.018	2.173	5.158	1.081	10.35	9.638	-1.015
scaffold_11	86766	86767	EWB00_000312	3.476	7.192	1.43	22.922	21.982	-1.36	3.226	7.687	1.422	24.025	23.1	-1.381	3.485	8.515	1.201	19.584	18.705	-1.292
scaffold_11	180447	180448	EWB00_000314	2.214	1.247	2.032	17.832	16.965	-1.251	2.114	1.781	1.447	11.622	10.89	-1.065	1.989	1.153	2.006	16.392	15.563	-1.215
scaffold_11	178583	178584	EWB00_000314	1.88	1.428	1.916	15.845	15.011	-1.2	1.847	1.875	1.612	13.571	12.801	-1.133	2.132	1.82	1.771	17.129	16.288	-1.234
scaffold_11	141698	141699	EWB00_000314	1.416	0.922	2.703	21.56	20.638	-1.334	0.823	0.469	3.101	16.288	15.47	-1.212	1.271	1.032	2.407	18.268	17.409	-1.262
scaffold_11	141652	141653	EWB00_000314	1.493	0.614	3.535	29.396	28.378	-1.468	0.934	0.356	3.852	21.636	20.741	-1.335	1.435	1.274	2.443	22.046	21.132	-1.343
scaffold_11	135372	135373	EWB00_000314	0.927	1.193	1.947	10.439	9.712	-1.019	0.734	0.6	2.808	14.666	13.876	-1.166	1.046	1.052	2.319	15.769	14.95	-1.198
scaffold_11	129957	129958	EWB00_000314	1.622	0.813	2.761	22.267	21.336	-1.348	1.491	0.862	2.725	22.522	21.615	-1.353	1.763	1.011	2.592	23.577	22.643	-1.372
scaffold_11	129893	129894	EWB00_000314	1.957	0.343	4.65	35.79	34.707	-1.554	1.735	0.431	4.355	36.646	35.591	-1.564	2.009	0.647	3.795	37.757	36.669	-1.577
scaffold_11	129885	129886	EWB00_000314	2.008	0.434	4.295	36.822	35.729	-1.566	1.735	0.637	3.733	35.925	34.876	-1.555	1.968	0.647	3.71	35.975	34.903	-1.556
scaffold_11	129822	129823	EWB00_000314	2.163	1.084	3.025	34.899	33.824	-1.543	1.735	1.012	3.007	31.583	30.575	-1.499	2.071	0.748	3.52	36.515	35.438	-1.562
scaffold_11	129536	129537	EWB00_000314	1.571	1.428	1.852	13.596	12.803	-1.133	1.29	0.994	2.252	15.978	15.165	-1.204	1.128	0.991	1.926	11.27	10.537	-1.052
scaffold_11	129411	129412	EWB00_000314	3.476	1.355	3.227	53.959	52.73	-1.732	3.248	2.044	2.723	49.836	48.675	-1.698	3.198	1.274	3.221	50.149	48.957	-1.7
scaffold_11	127206	127207	EWB00_000314	3.116	0.994	3.362	46.154	44.982	-1.664	2.892	1.181	3.167	45.973	44.841	-1.662	3.219	1.416	2.925	44.759	43.609	-1.651
scaffold_11	127194	127195	EWB00_000314	3.116	0.741	3.786	47.36	46.179	-1.675	2.892	1.069	3.312	46.904	45.765	-1.671	3.239	1.274	3.086	46.308	45.146	-1.666
scaffold_11	127164	127165	EWB00_000314	2.163	0.596	3.523	32.153	31.106	-1.507	2.025	0.844	3.078	31.236	30.231	-1.495	2.46	1.112	2.835	33.108	32.064	-1.52
scaffold_11	127151	127152	EWB00_000314	2.317	0.506	3.667	31.434	30.395	-1.497	2.18	0.487	3.733	31.353	30.347	-1.496	2.542	1.011	2.825	31.143	30.121	-1.493
scaffold_11	189672	189673	EWB00_000315	8.703	8.547	1.593	53.753	52.526	-1.73	7.231	5.531	2.081	71.516	70.22	-1.854	7.381	8.98	1.309	37.024	35.942	-1.568
scaffold_11	189713	189714	EWB00_000315	9.707	9.378	1.917	85.451	84.035	-1.932	8.544	6.787	2.386	100	100	-2.051	8.303	10.699	1.527	57.443	56.199	-1.759
scaffold_11	189755	189756	EWB00_000315	10.171	10.607	1.755	77.548	76.172	-1.89	8.944	7.799	2.192	100	99.999	-2.018	8.549	11.104	1.464	54.615	53.39	-1.737
scaffold_11	189760	189761	EWB00_000315	9.939	10.499	1.841	83.729	82.322	-1.923	8.766	7.855	2.271	100	100	-2.045	8.939	11.003	1.646	70.046	68.722	-1.845
scaffold_11	189773	189774	EWB00_000315	10.119	9.921	1.844	82.964	81.56	-1.919	8.922	7.312	2.282	100	100	-2.038	8.816	10.315	1.615	65.115	63.821	-1.814
scaffold_11	189838	189839	EWB00_000315	8.008	7.264	1.905	68.031	66.711	-1.833	7.253	5.156	2.428	93.425	92.018	-1.97	6.315	7.908	1.466	40.144	39.035	-1.604
scaffold_11	189868	189869	EWB00_000315	8.162	5.529	2.377	93.534	92.076	-1.971	7.542	4.875	2.624	100	100	-2.031	6.458	6.856	1.755	54.072	52.851	-1.733
scaffold_11	193533	193534	EWB00_000315	2.601	0.958	2.518	24.413	23.453	-1.388	2.625	0.862	2.617	25.063	24.125	-1.399	2.05	0.607	2.844	20.85	19.953	-1.319
scaffold_11	193574	193575	EWB00_000315	4.146	1.048	3.02	42.111	40.972	-1.624	4.45	0.9	3.253	44.28	43.161	-1.646	3.854	0.364	4.448	35.414	34.347	-1.549
scaffold_11	193604	193605	EWB00_000315	4.97	1.03	3.188	48.213	47.025	-1.683	5.273	0.431	4.367	43.259	42.148	-1.636	4.428	0.324	4.692	35.719	34.65	-1.553
scaffold_11	240495	240496	EWB00_000318	2.06	1.554	2.274	23.774	22.822	-1.376	1.913	2.231	1.832	18.844	17.987	-1.275	1.968	2.225	1.716	17.092	16.251	-1.233
scaffold_11	240501	240502	EWB00_000318	2.034	1.626	2.406	26.847	25.858	-1.429	1.958	2.212	2.112	24.872	23.937	-1.396	1.927	2.225	1.899	20.44	19.549	-1.31
scaffold_11	240716	240717	EWB00_000318	2.498	1.229	2.449	26.44	25.456	-1.422	2.269	1.35	2.26	23.906	22.983	-1.379	2.501	2.285	1.578	16.571	15.74	-1.219
scaffold_11	240722	240723	EWB00_000318	2.369	1.084	2.646	27.979	26.977	-1.447	2.158	1.012	2.725	28.329	27.355	-1.452	2.296	2.184	1.615	16.29	15.463	-1.212
scaffold_11	240768	240769	EWB00_000318	2.214	1.084	2.502	24.498	23.537	-1.389	2.091	0.844	2.882	27.813	26.844	-1.444	2.071	1.659	1.816	16.896	16.059	-1.228
scaffold_11	240772	240773	EWB00_000318	1.699	1.066	2.175	16.712	15.863	-1.223	1.646	0.825	2.61	20.989	20.102	-1.322	1.599	1.659	1.474	10.286	9.575	-1.012
scaffold_11	242326	242327	EWB00_000319	1.622	2.295	1.924	17.611	16.747	-1.246	1.424	2.25	1.965	18.16	17.313	-1.259	1.251	1.841	1.88	14.769	13.968	-1.169
scaffold_11	242311	242312	EWB00_000319	1.725	2.367	1.797	16.254	15.413	-1.211	1.535	2.269	1.897	17.842	16.999	-1.251	1.292	1.82	1.777	13.488	12.71	-1.13
scaffold_11	242271	242272	EWB00_000319	2.008	2.674	1.783	18.285	17.412	-1.262	1.891	3.018	1.729	18.699	17.844	-1.272	1.517	2.023	1.801	15.71	14.892	-1.196
scaffold_11	242241	242242	EWB00_000319	1.777	2.584	1.655	14.605	13.792	-1.164	1.869	2.587	1.934	21.765	20.869	-1.338	1.23	1.921	1.573	10.716	9.996	-1.03
scaffold_11	242219	242220	EWB00_000319	1.622	2.458	1.484	11.13	10.387	-1.046	1.802	2.475	1.83	18.904	18.046	-1.277	1.169	1.679	1.583	10.053	9.348	-1.002
scaffold_11	242125	242126	EWB00_000319	1.88	2.024	2.204	23.815	22.863	-1.377	1.513	2.137	2.018	19.466	18.6	-1.289	1.476	2.063	1.845	16.314	15.487	-1.213
scaffold_11	242043	242044	EWB00_000319	2.111	2.132	2.297	28.074	27.07	-1.448	1.379	2.4	1.718	14.152	13.372	-1.151	1.579	1.679	2.239	22.291	21.373	-1.348
scaffold_11	241649	241650	EWB00_000319	1.081	2.096	1.795	11.609	10.855	-1.065	1.09	2.437	1.736	12.457	11.708	-1.095	1.148	2.468	1.626	11.84	11.095	-1.073
scaffold_11	331343	331344	EWB00_000320	1.365	0.614	2.531	15.15	14.328	-1.18	1.29	0.694	2.345	14.249	13.467	-1.154	1.476	0.587	2.733	17.447	16.6	-1.242
scaffold_11	331280	331281	EWB00_000320	1.957	0.723	3.052	26.902	25.911	-1.43	1.869	1.481	2.09	19.93	19.058	-1.3	2.05	0.688	3.216	28.838	27.841	-1.46
scaffold_11	331252	331253	EWB00_000320	2.24	0.795	3.061	30.025	29	-1.477	1.958	1.481	2.097	20.472	19.592	-1.311	2.317	0.769	3.183	31.538	30.511	-1.499
scaffold_11	331220	331221	EWB00_000320	2.446	0.632	3.377	31.903	30.858	-1.504	2.225	1.631	1.959	19.991	19.118	-1.301	2.399	0.809	3.016	29.749	28.742	-1.473
scaffold_11	331178	331179	EWB00_000320	1.905	0.94	2.445	20.426	19.521	-1.31	2.047	1.369	2.091	19.945	19.073	-1.3	2.071	0.849	2.733	24.541	23.595	-1.39
scaffold_11	263248	263249	EWB00_000320	1.004	0.795	2.153	11.234	10.488	-1.051	0.957	0.919	2.053	11.314	10.588	-1.054	1.169	0.587	2.836	17.469	16.622	-1.242
scaffold_11	263241	263242	EWB00_000320	1.03	0.723	2.275	12.058	11.295	-1.081	0.957	0.937	1.965	10.533	9.824	-1.023	1.189	0.566	2.861	17.462	16.616	-1.242
scaffold_11	262400	262401	EWB00_000320	1.287	0.994	1.892	11.018	10.278	-1.042	1.157	0.731	2.295	13.532	12.763	-1.131	1.169	0.303	3.489	16.405	15.577	-1.215
scaffold_11	262352	262353	EWB00_000320	2.008	0.831	3.088	30.257	29.23	-1.481	2.047	0.619	3.721	36.587	35.533	-1.563	2.132	0.303	4.655	31.102	30.08	-1.493
scaffold_11	262306	262307	EWB00_000320	2.395	1.12	3.016	36.817	35.724	-1.566	2.492	0.6	4.167	46.652	45.516	-1.669	2.665	0.708	3.858	44.374	43.227	-1.647
scaffold_11	259730	259731	EWB00_000320	4.094	1.464	3.3	62.578	61.291	-1.796	4.227	0.637	4.724	68.792	67.51	-1.838	4.449	1.072	3.895	69.059	67.74	-1.839
scaffold_11	259688	259689	EWB00_000320	4.48	1.536	3.628	80.084	78.695	-1.904	4.65	0.712	4.994	85.37	84.001	-1.931	4.982	1.153	4.217	87.375	85.956	-1.941
scaffold_11	259662	259663	EWB00_000320	4.506	1.175	3.914	77.41	76.035	-1.889	4.583	0.675	4.935	79.545	78.206	-1.901	4.982	1.517	3.714	84.165	82.763	-1.925
scaffold_11	257560	257561	EWB00_000320	4.48	1.193	3.725	70.925	69.587	-1.851	4.517	0.675	4.737	73.245	71.94	-1.865	4.962	1.517	3.551	77	75.636	-1.886
scaffold_11	257540	257541	EWB00_000320	4.506	1.247	3.42	62.014	60.731	-1.792	4.539	0.787	4.221	66.389	65.121	-1.822	4.941	1.517	3.295	66.435	65.132	-1.822
scaffold_11	366680	366681	EWB00_000322	2.42	4.698	1.296	13.384	12.594	-1.127	1.913	4.518	1.221	11.09	10.369	-1.045	2.214	3.802	1.492	17.262	16.419	-1.237
scaffold_11	366690	366691	EWB00_000322	2.498	4.825	1.303	13.898	13.098	-1.143	1.936	4.331	1.298	12.379	11.631	-1.093	2.296	3.6	1.623	20.267	19.378	-1.307
scaffold_11	366703	366704	EWB00_000322	2.498	4.897	1.453	17.079	16.225	-1.232	2.025	4.443	1.491	16.574	15.752	-1.219	2.44	3.883	1.767	25.354	24.398	-1.404
scaffold_11	371974	371975	EWB00_000322	2.008	2.403	1.661	15.472	14.644	-1.19	1.646	2.756	1.37	10.865	10.149	-1.036	1.989	1.8	2.089	22.535	21.614	-1.353
scaffold_11	372003	372004	EWB00_000322	2.652	2.476	2.02	26.458	25.473	-1.423	2.091	2.887	1.648	17.878	17.035	-1.252	2.317	1.315	2.763	34.355	33.299	-1.536
scaffold_11	372026	372027	EWB00_000322	2.961	2.385	2.076	29.098	28.084	-1.464	2.692	2.381	2.112	30.308	29.312	-1.482	2.932	1.355	2.904	41.67	40.547	-1.62
scaffold_11	372071	372072	EWB00_000322	4.171	3.108	2.292	47.291	46.111	-1.675	3.515	2.531	2.528	50.109	48.946	-1.7	3.916	1.557	3.223	61.109	59.84	-1.786
scaffold_11	373795	373796	EWB00_000322	4.738	2.837	2.607	61.714	60.433	-1.79	4.917	2.793	2.87	78.135	76.803	-1.893	4.469	3.56	2.222	51.725	50.521	-1.714
scaffold_11	373812	373813	EWB00_000322	5.562	2.548	2.994	81.461	80.064	-1.911	5.607	2.868	3.021	92.344	90.942	-1.965	5.249	3.438	2.503	68.442	67.126	-1.835
scaffold_11	377022	377023	EWB00_000322	9.939	4.463	2.971	100	100	-2.148	10.279	4.668	3.133	100	100	-2.224	10.251	4.895	2.908	100	100	-2.163
scaffold_11	377033	377034	EWB00_000322	7.776	4.391	2.798	100	100	-2.048	8.099	5.1	2.839	100	100	-2.123	8.303	4.49	2.885	100	100	-2.101
scaffold_11	377061	377062	EWB00_000322	7.75	5.204	2.603	100	100	-2.024	8.232	5.831	2.728	100	100	-2.124	8.426	4.793	2.866	100	100	-2.116
scaffold_11	378765	378766	EWB00_000322	3.914	4.771	1.582	26.625	25.638	-1.425	3.271	4.912	1.467	22.545	21.638	-1.353	4.223	3.014	2.38	52.689	51.479	-1.722
scaffold_11	378787	378788	EWB00_000322	4.017	5.258	1.479	24.597	23.635	-1.391	3.36	5.193	1.426	22.114	21.213	-1.345	4.285	2.953	2.43	54.563	53.339	-1.737
scaffold_11	380257	380258	EWB00_000322	4.171	5.385	1.715	33.686	32.623	-1.527	4.294	5.849	1.842	43.756	42.64	-1.641	4.121	4.955	1.84	40.526	39.413	-1.608
scaffold_11	380264	380265	EWB00_000322	4.223	5.258	1.767	35.661	34.579	-1.552	4.227	6.299	1.713	38.652	37.58	-1.587	4.141	5.137	1.795	39.346	38.243	-1.595
scaffold_11	380292	380293	EWB00_000322	4.686	5.078	1.912	43.695	42.544	-1.64	4.472	6.468	1.698	39.705	38.623	-1.599	4.551	4.086	2.208	55.375	54.145	-1.743
scaffold_11	380300	380301	EWB00_000322	4.815	5.295	2.116	54.93	53.694	-1.74	4.65	6.299	2.022	56.582	55.375	-1.753	4.674	3.863	2.547	71.991	70.656	-1.857
scaffold_11	380396	380397	EWB00_000322	4.97	6.451	1.598	34.849	33.776	-1.542	5.317	7.968	1.588	41.786	40.686	-1.621	5.433	6.027	1.849	51.594	50.391	-1.713
scaffold_11	382030	382031	EWB00_000322	4.197	5.114	1.689	32.257	31.209	-1.509	4.116	4.95	1.906	42.747	41.639	-1.631	4.244	5.501	1.624	33.831	32.78	-1.529
scaffold_11	382133	382134	EWB00_000322	3.811	5.837	1.581	27.904	26.903	-1.446	3.805	4.875	2.046	46.596	45.46	-1.668	3.67	5.602	1.606	30.711	29.693	-1.487
scaffold_11	382138	382139	EWB00_000322	3.811	5.782	1.594	28.281	27.275	-1.451	3.782	5.062	1.983	44.335	43.215	-1.647	3.69	5.805	1.562	29.633	28.627	-1.472
scaffold_11	382161	382162	EWB00_000322	4.377	5.891	1.711	35.614	34.532	-1.552	4.383	4.593	2.278	60.744	59.511	-1.784	3.875	5.279	1.715	35.116	34.052	-1.546
scaffold_11	382193	382194	EWB00_000322	5.742	5.313	2.537	86.848	85.424	-1.939	5.495	5.025	2.754	100	99.996	-2.015	5.085	4.672	2.56	83.433	82.035	-1.921
scaffold_11	382264	382265	EWB00_000322	7.776	7.589	2.615	100	100	-2.104	7.765	6.056	3.124	100	100	-2.237	7.258	6.998	2.637	100	100	-2.11
scaffold_11	383414	383415	EWB00_000322	7.931	7.933	2.479	100	100	-2.071	7.987	6.674	2.934	100	100	-2.211	7.442	7.423	2.493	100	100	-2.08
scaffold_11	383459	383460	EWB00_000322	6.283	7.517	1.937	61.821	60.54	-1.791	6.786	5.906	2.604	100	100	-2.047	6.089	6.553	2.11	73.634	72.289	-1.867
scaffold_11	402903	402904	EWB00_000324	44.34	117.311	1.365	100	100	-2.426	44.854	103.677	1.69	100	100	#NUM!	42.501	112.495	1.332	100	100	-2.449
scaffold_11	402913	402914	EWB00_000324	45.885	91.471	1.757	100	100	#NUM!	46.834	82.529	2.046	100	100	#NUM!	44.264	89.114	1.693	100	100	#NUM!
scaffold_11	402922	402923	EWB00_000324	46.657	75.587	2.073	100	100	#NUM!	47.19	68.075	2.37	100	100	#NUM!	44.633	74.37	1.999	100	100	#NUM!
scaffold_11	403093	403094	EWB00_000324	97.279	134.207	1.847	100	100	#NUM!	96.337	111.477	2.306	100	100	#NUM!	93.572	139.921	1.747	100	100	#NUM!
scaffold_11	403100	403101	EWB00_000324	98.567	134.55	1.69	100	100	#NUM!	97.405	111.233	2.154	100	100	#NUM!	94.679	140.063	1.596	100	100	#NUM!
scaffold_11	403143	403144	EWB00_000324	70.423	108.349	1.194	100	100	-2.449	67.57	88.06	1.613	100	100	#NUM!	66.899	106.508	1.171	100	100	-2.462
scaffold_11	403172	403173	EWB00_000324	46.683	64.727	1.143	100	100	-2.22	43.808	46.458	1.67	100	100	#NUM!	44.51	51.232	1.438	100	100	-2.405
scaffold_11	410723	410724	EWB00_000325	0.978	0.434	3.094	16.014	15.177	-1.205	0.868	0.262	3.838	17.167	16.336	-1.235	0.697	0.142	4.245	12.172	11.42	-1.085
scaffold_11	406978	406979	EWB00_000325	1.081	0.434	2.982	15.484	14.657	-1.19	0.868	0.319	3.26	14.425	13.64	-1.159	0.759	0.142	4.112	11.629	10.889	-1.066
scaffold_110	28158	28159	EWB00_000328	2.523	1.789	2.58	35.689	34.607	-1.553	2.358	1.219	3.241	45.698	44.568	-1.66	1.866	1.032	2.961	31.365	30.34	-1.496
scaffold_110	44663	44664	EWB00_000329	5.33	3.126	2.434	59.852	58.583	-1.777	5.629	4.068	2.284	65.189	63.929	-1.814	5.187	3.459	2.275	56.68	55.441	-1.753
scaffold_110	44503	44504	EWB00_000329	9.424	4.283	3.506	100	100	-2.27	9.345	5.025	3.467	100	100	-2.316	8.283	4.288	3.333	100	100	-2.212
scaffold_110	44490	44491	EWB00_000329	9.27	3.777	3.491	100	100	-2.23	9.322	4.875	3.339	100	100	-2.275	8.283	4.146	3.214	100	100	-2.171
scaffold_110	30539	30540	EWB00_000329	1.725	0.217	4.152	19.675	18.781	-1.294	1.468	0.187	4.106	16.607	15.784	-1.22	1.292	0.506	2.528	13.206	12.433	-1.121
scaffold_110	30500	30501	EWB00_000329	1.88	0.452	3.175	20.971	20.057	-1.322	1.713	0.225	4.003	18.709	17.854	-1.272	1.476	0.748	2.111	12.626	11.865	-1.101
scaffold_110	30475	30476	EWB00_000329	1.983	0.524	2.997	21.12	20.205	-1.325	1.802	0.169	4.427	17.911	17.068	-1.253	1.763	0.809	2.211	15.235	14.426	-1.183
scaffold_110	30465	30466	EWB00_000329	1.983	0.488	3.141	21.971	21.044	-1.342	1.891	0.169	4.56	19.017	18.157	-1.279	1.763	0.93	2.053	14.475	13.679	-1.161
scaffold_110	30434	30435	EWB00_000329	2.008	0.578	2.873	20.926	20.013	-1.321	1.913	0.169	4.514	18.674	17.819	-1.271	1.784	0.688	2.462	16.794	15.959	-1.225
scaffold_110	30414	30415	EWB00_000329	1.931	0.578	2.9	21.065	20.15	-1.324	1.936	0.169	4.657	19.824	18.953	-1.297	1.763	0.688	2.533	17.653	16.803	-1.247
scaffold_110	30376	30377	EWB00_000329	1.957	0.578	2.676	18.171	17.3	-1.259	2.114	0.15	4.572	17.43	16.594	-1.241	1.743	0.708	2.218	14.009	13.222	-1.146
scaffold_110	83120	83121	EWB00_000330	2.678	2.945	1.627	18.892	18.01	-1.276	2.581	3.131	1.656	20.976	20.089	-1.322	2.932	2.569	1.981	28.999	28	-1.462
scaffold_110	83082	83083	EWB00_000330	3.27	3.777	1.931	32.22	31.173	-1.508	3.159	4.068	1.981	36.646	35.59	-1.564	3.465	2.993	2.372	47.866	46.692	-1.68
scaffold_110	68846	68847	EWB00_000330	4.274	4.156	1.704	30.69	29.658	-1.487	4.85	5.231	1.706	38.69	37.617	-1.588	5.208	3.681	2.19	54.665	53.44	-1.738
scaffold_110	68841	68842	EWB00_000330	4.3	4.21	1.744	32.356	31.307	-1.51	5.028	4.5	2.036	51.902	50.727	-1.715	5.331	3.095	2.524	65.675	64.377	-1.817
scaffold_110	66669	66670	EWB00_000330	3.759	3.722	1.678	26.541	25.555	-1.424	4.672	3.787	2.118	49.773	48.613	-1.697	4.859	3.984	1.976	45.384	44.229	-1.657
scaffold_110	66351	66352	EWB00_000330	6.077	3.759	1.983	46.926	45.748	-1.671	6.675	4.481	1.9	51.678	50.504	-1.713	6.069	4.207	1.838	44.59	43.442	-1.649
scaffold_110	66333	66334	EWB00_000330	5.922	3.957	1.916	44.52	43.361	-1.649	6.408	4.275	1.971	53.175	51.991	-1.726	5.761	4.369	1.754	40.729	39.614	-1.61
scaffold_110	66316	66317	EWB00_000330	5.948	4.301	1.758	39.314	38.2	-1.595	6.474	4.35	1.899	50.135	48.972	-1.7	5.761	4.349	1.715	38.892	37.793	-1.59
scaffold_110	66042	66043	EWB00_000330	3.811	3.831	1.757	29.522	28.503	-1.47	4.205	6.449	1.318	23.518	22.599	-1.371	3.526	4.692	1.378	20.957	20.059	-1.321
scaffold_110	66023	66024	EWB00_000330	4.146	3.162	2.055	38.448	37.341	-1.585	4.961	6.187	1.497	32.585	31.567	-1.513	3.957	4.531	1.495	25.586	24.627	-1.408
scaffold_110	66010	66011	EWB00_000330	4.249	2.837	2.247	43.91	42.756	-1.643	5.117	5.924	1.604	37.237	36.177	-1.571	4.08	4.429	1.571	28.305	27.314	-1.452
scaffold_110	65917	65918	EWB00_000330	5.999	2.692	2.536	62.58	61.294	-1.796	6.096	3.3	2.335	62.565	61.32	-1.796	5.843	2.609	2.564	62.551	61.273	-1.796
scaffold_110	65884	65885	EWB00_000330	6.875	2.945	2.937	92.777	91.323	-1.967	6.586	3.225	2.906	97.534	96.11	-1.989	6.786	2.751	3.043	94.82	93.365	-1.977
scaffold_110	61955	61956	EWB00_000330	7.055	3.831	2.645	88.966	87.532	-1.949	6.563	5.812	2.111	71.904	70.606	-1.857	7.442	4.591	2.487	91.853	90.412	-1.963
scaffold_110	61879	61880	EWB00_000330	7.699	4.373	2.335	77.738	76.362	-1.891	7.431	5.737	2.007	68.731	67.451	-1.837	7.483	4.874	2.162	72.419	71.081	-1.86
scaffold_110	61153	61154	EWB00_000330	4.429	5.168	1.024	13.013	12.23	-1.114	4.361	5.212	1.005	13.401	12.634	-1.127	4.633	5.279	1.076	15.94	15.118	-1.202
scaffold_110	61149	61150	EWB00_000330	4.429	5.276	1.037	13.434	12.644	-1.128	4.383	5.174	1.085	15.443	14.64	-1.189	4.654	5.4	1.095	16.664	15.831	-1.222
scaffold_110	60665	60666	EWB00_000330	2.111	0.163	4.539	18.787	17.906	-1.274	1.936	0.075	5.316	12.539	11.789	-1.098	2.071	0.263	3.813	18.828	17.96	-1.275
scaffold_110	60661	60662	EWB00_000330	2.266	0.163	4.679	20.019	19.12	-1.301	2.069	0.075	5.477	13.279	12.514	-1.123	2.214	0.263	3.951	20.267	19.378	-1.307
scaffold_110	60427	60428	EWB00_000330	8.729	0.488	4.647	57.954	56.698	-1.763	9.144	0.112	6.314	26.029	25.08	-1.415	8.324	0.162	6.133	32.262	31.227	-1.509
scaffold_110	104165	104166	EWB00_000332	0.953	0.307	2.989	12.112	11.348	-1.083	1.001	0.131	4.348	13.225	12.461	-1.121	1.312	0.283	3.589	16.768	15.933	-1.224
scaffold_110	104264	104265	EWB00_000332	1.159	0.524	2.57	13.433	12.643	-1.128	1.179	0.15	4.486	15.91	15.099	-1.202	1.558	0.485	3.131	20.021	19.135	-1.301
scaffold_110	112295	112296	EWB00_000332	2.24	1.066	2.939	33.164	32.106	-1.521	2.358	0.881	3.474	42.545	41.439	-1.629	2.665	1.375	2.848	39.296	38.193	-1.594
scaffold_110	115399	115400	EWB00_000332	1.107	0.741	2.609	16.234	15.393	-1.21	1.379	1.012	2.678	22.996	22.084	-1.362	1.333	1.153	2.263	17.56	16.712	-1.245
scaffold_110	121531	121532	EWB00_000333	0.721	0.126	4.327	12.195	11.429	-1.086	0.667	0.112	4.564	12.121	11.379	-1.084	0.697	0.121	4.364	11.374	10.639	-1.056
scaffold_110	121513	121514	EWB00_000333	0.85	0.126	4.616	14.127	13.324	-1.15	0.756	0.112	4.803	13.559	12.79	-1.132	0.718	0.121	4.457	11.868	11.123	-1.074
scaffold_110	121473	121474	EWB00_000333	1.365	0.126	4.998	17.454	16.594	-1.242	0.801	0.112	4.526	12.251	11.507	-1.088	0.923	0.121	4.518	12.539	11.78	-1.098
scaffold_110	121452	121453	EWB00_000333	1.493	0.126	5.08	18.168	17.296	-1.259	0.957	0.112	4.722	13.529	12.76	-1.131	0.984	0.121	4.563	12.854	12.088	-1.109
scaffold_110	120061	120062	EWB00_000333	1.159	2.349	1.746	11.88	11.121	-1.075	1.112	2.756	1.577	10.917	10.2	-1.038	1.21	2.346	1.769	14.057	13.269	-1.148
scaffold_110	120053	120054	EWB00_000333	1.21	2.15	1.934	14.445	13.636	-1.16	1.135	2.381	1.833	14.045	13.266	-1.148	1.251	2.002	2.058	18.031	17.176	-1.256
scaffold_110	119982	119983	EWB00_000333	1.416	3.307	1.526	11.52	10.768	-1.061	1.646	3.618	1.761	18.661	17.806	-1.271	1.558	3.62	1.514	14.042	13.254	-1.147
scaffold_110	119208	119209	EWB00_000333	5.073	2.982	2.906	80.779	79.386	-1.907	5.384	3.412	3.004	99.389	98.071	-1.998	5.167	3.6	2.682	79.948	78.568	-1.903
scaffold_110	119204	119205	EWB00_000333	5.073	2.078	3.316	84.975	83.561	-1.929	5.317	2.943	3.083	95.69	94.272	-1.981	5.146	2.164	3.302	87.009	85.592	-1.94
scaffold_110	119157	119158	EWB00_000333	7.75	2.403	3.505	100	100	-2.079	8.01	3.806	3.068	100	100	-2.111	7.586	2.285	3.572	100	100	-2.068
scaffold_110	117378	117379	EWB00_000333	10.84	2.331	3.689	100	100	-2.152	11.058	3.862	3.09	100	100	-2.167	10.518	2.468	3.587	100	100	-2.127
scaffold_110	117283	117284	EWB00_000333	1.777	0.741	2.734	21.436	20.516	-1.331	2.581	1.125	2.77	33.146	32.122	-1.52	2.624	1.315	2.493	29.399	28.396	-1.468
scaffold_110	115389	115390	EWB00_000333	1.107	0.741	2.447	14.411	13.602	-1.159	1.357	1.012	2.477	19.699	18.83	-1.294	1.312	1.153	2.08	14.912	14.108	-1.174
scaffold_110	138932	138933	EWB00_000334	1.339	0.831	1.978	11.2	10.456	-1.049	1.468	0.506	2.861	17.712	16.871	-1.248	1.784	0.162	4.772	18.759	17.892	-1.273
scaffold_110	138956	138957	EWB00_000334	1.313	0.795	2.058	11.69	10.935	-1.068	1.424	0.562	2.727	17.186	16.354	-1.235	1.763	0.263	4.1	21.192	20.29	-1.326
scaffold_110	150220	150221	EWB00_000334	1.287	0.542	3.168	21.018	20.104	-1.323	1.246	0.337	3.997	24.12	23.194	-1.382	0.861	0.506	2.714	13.318	12.543	-1.124
scaffold_110	150269	150270	EWB00_000334	1.262	0.759	2.762	19.356	18.467	-1.287	1.224	0.581	3.304	23.992	23.067	-1.38	0.902	0.465	3.007	15.566	14.751	-1.192
scaffold_110	155933	155934	EWB00_000334	1.236	0.072	5.214	11.723	10.967	-1.069	1.224	0.094	4.78	12.185	11.442	-1.086	1.435	0.061	5.695	10.967	10.24	-1.04
scaffold_110	158619	158620	EWB00_000334	1.416	0.181	4.047	15.778	14.945	-1.198	1.357	0.112	4.603	13.356	12.59	-1.126	1.497	0.061	5.712	11.043	10.315	-1.043
scaffold_110	158627	158628	EWB00_000334	1.416	0.217	3.784	16.039	15.202	-1.205	1.357	0.112	4.603	13.356	12.59	-1.126	1.558	0.061	5.77	11.264	10.531	-1.052
scaffold_110	158694	158695	EWB00_000334	1.699	0.434	3.489	23.763	22.812	-1.376	1.936	0.225	4.738	26.132	25.181	-1.417	2.03	0.101	5.87	18.464	17.602	-1.266
scaffold_110	158778	158779	EWB00_000334	1.493	0.253	3.987	20.073	19.173	-1.303	1.936	0.319	4.113	26.536	25.581	-1.424	1.989	0.142	5.26	20.22	19.332	-1.306
scaffold_110	167166	167167	EWB00_000335	1.957	1.771	2.118	21.42	20.5	-1.331	2.203	1.95	2.347	30.625	29.626	-1.486	1.968	0.93	3.079	32.244	31.209	-1.508
scaffold_110	166684	166685	EWB00_000335	1.081	1.753	1.835	11.539	10.787	-1.062	1.379	2.494	1.868	16.724	15.899	-1.223	0.964	1.153	2.28	15.28	14.47	-1.184
scaffold_110	164736	164737	EWB00_000335	1.777	1.138	2.209	18.108	17.237	-1.258	2.158	1.387	2.332	25.233	24.293	-1.402	2.296	1.78	1.959	21.115	20.213	-1.325
scaffold_110	164703	164704	EWB00_000335	2.575	1.608	2.198	25.152	24.183	-1.401	2.714	1.894	2.153	28.166	27.193	-1.45	3.096	1.719	2.392	33.948	32.895	-1.531
scaffold_110	164691	164692	EWB00_000335	2.807	1.699	2.243	27.944	26.942	-1.446	2.848	1.725	2.357	32.497	31.48	-1.512	3.321	1.476	2.713	40.164	39.054	-1.604
scaffold_110	164664	164665	EWB00_000335	3.399	1.536	2.761	42.656	41.513	-1.63	3.182	1.912	2.489	40.014	38.93	-1.602	3.506	1.557	2.811	45.325	44.17	-1.656
scaffold_110	164597	164598	EWB00_000335	4.815	1.355	3.348	64.221	62.923	-1.808	4.272	1.894	2.807	56.009	54.806	-1.748	4.572	0.829	4.006	59.601	58.342	-1.775
scaffold_110	164565	164566	EWB00_000335	5.433	1.735	3.119	68.599	67.275	-1.836	4.828	1.631	3.138	65.424	64.162	-1.816	5.105	1.335	3.431	65.691	64.393	-1.818
scaffold_110	164438	164439	EWB00_000335	3.914	2.674	2.116	36.529	35.439	-1.563	3.293	2.625	2.021	32.146	31.133	-1.507	3.567	2.791	1.946	31.867	30.837	-1.503
scaffold_110	164432	164433	EWB00_000335	3.862	2.512	2.092	34.449	33.379	-1.537	3.248	2.568	1.911	28.376	27.401	-1.453	3.649	2.508	2.036	33.106	32.062	-1.52
scaffold_110	164380	164381	EWB00_000335	2.884	1.265	2.392	27.154	26.161	-1.434	2.803	1.819	1.824	20.404	19.525	-1.31	3.034	1.214	2.541	30.224	29.211	-1.48
scaffold_110	164369	164370	EWB00_000335	2.292	0.958	2.336	20.282	19.379	-1.307	2.381	1.331	1.849	16.555	15.733	-1.219	2.44	0.971	2.417	22.235	21.318	-1.347
scaffold_110	164364	164365	EWB00_000335	2.214	0.94	2.273	18.823	17.942	-1.275	2.358	1.275	1.834	15.862	15.051	-1.2	2.46	0.951	2.416	21.96	21.047	-1.342
scaffold_110	164313	164314	EWB00_000335	2.395	0.687	2.605	20.474	19.568	-1.311	2.959	1.125	1.956	17.857	17.014	-1.252	2.85	0.789	2.648	23.694	22.758	-1.375
scaffold_110	164174	164175	EWB00_000335	2.601	0.795	2.512	21.572	20.65	-1.334	3.248	0.356	3.75	26.096	25.146	-1.417	3.137	0.485	3.487	27.765	26.781	-1.443
scaffold_110	163993	163994	EWB00_000335	2.832	0.867	2.868	30.135	29.109	-1.479	2.47	0.844	2.687	25.536	24.593	-1.407	2.522	0.506	3.493	27.89	26.904	-1.445
scaffold_110	163978	163979	EWB00_000335	2.755	0.94	2.798	30.047	29.022	-1.478	2.425	0.806	2.851	27.6	26.633	-1.441	2.542	0.627	3.283	29.35	28.347	-1.468
scaffold_110	203417	203418	EWB00_000336	3.991	1.319	2.758	40.904	39.776	-1.612	3.894	0.769	3.478	43.457	42.344	-1.638	3.403	0.465	4.046	35.997	34.925	-1.556
scaffold_110	203422	203423	EWB00_000336	4.094	1.247	2.792	40.671	39.545	-1.609	3.96	0.694	3.524	41.216	40.121	-1.615	3.506	0.485	3.94	35.58	34.512	-1.551
scaffold_110	203439	203440	EWB00_000336	4.403	1.265	2.717	39.764	38.646	-1.599	4.183	0.806	3.13	37.285	36.225	-1.572	3.813	0.526	3.776	35.434	34.368	-1.549
scaffold_110	203447	203448	EWB00_000336	4.532	1.265	2.797	42.423	41.282	-1.628	4.428	0.806	3.277	41.136	40.042	-1.614	3.977	0.465	4.055	36.79	35.71	-1.566
scaffold_110	203494	203495	EWB00_000336	5.279	1.175	3.164	53.132	51.909	-1.725	5.095	1.481	2.666	45.094	43.969	-1.654	4.203	1.052	3	40.483	39.37	-1.607
scaffold_110	203545	203546	EWB00_000336	5.639	1.03	3.787	69.33	68.002	-1.841	5.696	1.331	3.484	72.062	70.762	-1.858	4.757	1.052	3.532	56.891	55.651	-1.755
scaffold_110	203556	203557	EWB00_000336	3.064	0.723	3.555	41.015	39.886	-1.613	3.026	1.256	2.841	39.307	38.228	-1.594	2.337	1.011	2.704	27.957	26.971	-1.446
scaffold_110	203562	203563	EWB00_000336	3.167	0.741	3.521	41.309	40.178	-1.616	3.026	1.294	2.737	37.277	36.217	-1.571	2.358	1.133	2.506	26.1	25.135	-1.417
scaffold_110	203575	203576	EWB00_000336	3.219	0.705	3.571	41.076	39.946	-1.614	3.07	1.425	2.557	34.917	33.877	-1.543	2.46	1.133	2.52	26.739	25.766	-1.427
scaffold_110	203753	203754	EWB00_000336	2.523	1.066	2.121	18.646	17.768	-1.271	2.47	0.675	2.562	19.986	19.113	-1.301	2.399	0.849	2.374	19.541	18.662	-1.291
scaffold_110	203758	203759	EWB00_000336	2.755	0.958	2.29	20.773	19.863	-1.318	2.781	0.45	3.124	21.89	20.992	-1.34	2.788	0.849	2.47	21.813	20.903	-1.339
scaffold_110	203874	203875	EWB00_000336	2.343	1.156	2.309	22.291	21.359	-1.348	2.381	0.544	3.455	29.883	28.891	-1.475	2.522	1.416	2.142	22.752	21.829	-1.357
scaffold_110	476578	476579	EWB00_000340	2.91	2.476	1.8	22.316	21.384	-1.349	2.692	2.962	1.556	18.671	17.816	-1.271	2.276	2.751	1.318	12.339	11.583	-1.091
scaffold_110	476492	476493	EWB00_000340	10.222	2.729	2.983	100	99.992	-2.014	9.789	3.581	2.461	85.882	84.511	-1.934	9.287	3.62	2.446	81.792	80.403	-1.913
scaffold_110	476482	476483	EWB00_000340	11.664	3.144	3.052	100	100	-2.093	10.969	3.843	2.65	100	100	-2.033	10.559	3.802	2.648	99.999	99.958	-2.011
scaffold_110	476431	476432	EWB00_000340	13.673	4.301	2.787	100	100	-2.13	12.793	4.012	2.747	100	100	-2.095	12.219	4.652	2.524	100	100	-2.049
scaffold_110	476342	476343	EWB00_000340	6.772	2.711	2.567	67.321	66.005	-1.828	6.652	1.444	3.467	78.451	77.118	-1.895	5.884	2.832	2.319	54.388	53.164	-1.735
scaffold_110	541646	541647	EWB00_000342	1.777	1.789	1.509	10.89	10.152	-1.037	1.735	1.987	1.438	10.925	10.207	-1.038	1.968	1.78	1.688	14.958	14.154	-1.175
scaffold_110	541722	541723	EWB00_000342	3.27	1.572	2.528	35.936	34.851	-1.556	2.826	2.475	1.763	22.396	21.491	-1.35	3.096	1.82	2.261	31.561	30.534	-1.499
scaffold_110	541734	541735	EWB00_000342	3.373	1.789	2.387	35.005	33.93	-1.544	2.981	2.587	1.777	23.8	22.878	-1.377	3.157	1.82	2.29	32.554	31.516	-1.513
scaffold_110	541768	541769	EWB00_000342	4.274	1.699	2.711	47.58	46.397	-1.677	3.538	2.55	1.921	29.695	28.705	-1.473	3.752	1.82	2.445	39.136	38.035	-1.593
scaffold_110	541828	541829	EWB00_000342	4.738	1.753	2.769	52.396	51.178	-1.719	3.782	1.65	2.584	41.932	40.83	-1.623	3.752	1.315	2.868	42.695	41.562	-1.63
scaffold_110	541846	541847	EWB00_000342	5.33	2.042	2.81	61.818	60.537	-1.791	4.272	1.669	2.867	53.739	52.551	-1.73	4.449	1.719	2.82	52.249	51.041	-1.718
scaffold_110	541883	541884	EWB00_000342	5.819	2.024	3.09	76.277	74.909	-1.882	4.761	2.062	2.901	65.441	64.179	-1.816	5.003	1.841	3.034	65.29	63.995	-1.815
scaffold_110	541935	541936	EWB00_000342	5.073	1.988	2.966	66.443	65.132	-1.822	4.628	2.062	2.921	65.68	64.416	-1.817	4.346	2.043	2.73	54.776	53.55	-1.739
scaffold_110	541941	541942	EWB00_000342	4.352	2.006	2.781	55.671	54.43	-1.746	3.782	2.1	2.664	51.583	50.409	-1.713	3.403	2.063	2.412	39.875	38.767	-1.601
scaffold_110	566783	566784	EWB00_000343	3.631	0.759	4.627	73.929	72.574	-1.869	3.76	1.012	4.465	86.804	85.428	-1.939	3.731	1.274	3.933	77.216	75.851	-1.888
scaffold_110	590726	590727	EWB00_000345	2.781	5.584	1.078	10.929	10.19	-1.039	2.781	5.849	1.215	15.059	14.263	-1.178	2.665	4.935	1.217	14.405	13.61	-1.159
scaffold_110	581349	581350	EWB00_000345	2.781	4.987	1.241	13.749	12.953	-1.138	2.915	6.112	1.22	15.821	15.011	-1.199	2.686	5.097	1.182	13.844	13.059	-1.141
scaffold_111	50887	50888	EWB00_000355	2.034	1.879	1.828	16.987	16.134	-1.23	2.403	1.875	2.233	28.47	27.493	-1.454	1.927	1.962	1.714	15.954	15.132	-1.203
scaffold_111	50872	50873	EWB00_000355	2.008	2.096	1.754	16.294	15.452	-1.212	2.403	1.856	2.367	31.671	30.662	-1.501	1.948	1.841	1.923	19.298	18.423	-1.286
scaffold_111	26304	26305	EWB00_000355	1.88	1.5	1.892	15.826	14.992	-1.199	1.646	1.181	2.173	18.119	17.272	-1.258	1.599	0.87	2.47	19.006	18.136	-1.279
scaffold_111	132056	132057	EWB00_000369	1.159	0.994	1.986	11.426	10.676	-1.058	1.268	0.787	2.623	18.709	17.854	-1.272	1.005	0.748	2.215	12.049	11.3	-1.081
scaffold_111	132119	132120	EWB00_000369	1.339	0.488	2.928	17.235	16.378	-1.236	1.824	0.6	3.177	25.66	24.715	-1.409	1.394	0.607	2.695	17.115	16.274	-1.233
scaffold_111	132989	132990	EWB00_000369	1.416	0.271	3.765	18.786	17.905	-1.274	1.758	0.6	3	22.782	21.873	-1.358	1.558	0.566	2.861	18.835	17.967	-1.275
scaffold_111	133031	133032	EWB00_000369	1.339	0.235	3.983	18.564	17.686	-1.269	1.669	0.431	3.524	24.225	23.297	-1.384	1.538	0.303	3.837	20.575	19.682	-1.313
scaffold_111	133406	133407	EWB00_000369	1.828	0.904	2.488	20.329	19.425	-1.308	1.758	0.881	2.568	21.669	20.773	-1.336	2.235	0.809	2.961	28.217	27.227	-1.451
scaffold_111	133430	133431	EWB00_000369	1.905	0.904	2.548	21.602	20.68	-1.334	1.78	0.9	2.556	21.84	20.943	-1.339	2.214	0.89	2.81	27.201	26.223	-1.435
scaffold_111	133452	133453	EWB00_000369	1.751	0.885	2.455	19.275	18.387	-1.285	1.758	0.9	2.538	21.452	20.559	-1.331	2.091	0.769	2.939	26.389	25.421	-1.421
scaffold_111	133473	133474	EWB00_000369	1.751	0.885	2.274	16.69	15.842	-1.222	1.758	0.9	2.291	17.69	16.85	-1.248	2.091	0.769	2.753	23.299	22.369	-1.367
scaffold_111	176142	176143	EWB00_000369	1.519	1.915	1.919	15.878	15.044	-1.201	2.225	1.706	2.843	41.721	40.622	-1.62	2.091	2.225	2.182	27.745	26.76	-1.443
scaffold_111	176184	176185	EWB00_000369	1.519	1.843	1.749	13.21	12.424	-1.121	2.002	1.781	2.399	29.203	28.219	-1.465	2.009	1.82	2.194	24.988	24.036	-1.398
scaffold_111	292807	292808	EWB00_000372	2.008	1.482	2.692	31.696	30.654	-1.501	1.379	2.081	1.867	15.785	14.976	-1.198	1.579	1.739	2.132	20.642	19.748	-1.315
scaffold_111	292787	292788	EWB00_000372	2.652	1.59	2.934	44.16	43.004	-1.645	1.869	2.287	2.112	24.562	23.63	-1.39	2.091	1.659	2.55	32.325	31.29	-1.51
scaffold_111	289291	289292	EWB00_000372	2.601	1.337	3.328	50.933	49.725	-1.707	1.78	1.781	2.571	31.416	30.41	-1.497	2.112	1.638	2.75	37.275	36.191	-1.571
scaffold_111	285361	285362	EWB00_000372	2.343	1.735	2.462	31.011	29.975	-1.492	1.891	1.725	2.363	27.171	26.209	-1.434	2.132	1.719	2.362	28.687	27.692	-1.458
scaffold_111	285346	285347	EWB00_000372	1.365	1.518	1.93	13.914	13.115	-1.143	1.135	1.406	1.979	13.683	12.911	-1.136	1.497	1.78	1.856	15.654	14.837	-1.195
scaffold_111	285304	285305	EWB00_000372	1.648	1.518	1.883	14.738	13.923	-1.168	1.313	1.444	1.798	12.531	11.781	-1.098	1.681	1.739	1.741	14.578	13.78	-1.164
scaffold_111	284004	284005	EWB00_000372	1.493	1.409	1.797	12.474	11.703	-1.096	1.424	1.312	1.993	15.163	14.365	-1.181	1.415	1.072	2.14	15.638	14.822	-1.194
scaffold_111	283993	283994	EWB00_000372	1.648	1.193	2.18	17.455	16.595	-1.242	1.513	1.275	2.122	17.316	16.481	-1.238	1.661	0.789	2.814	23.15	22.222	-1.365
scaffold_111	283980	283981	EWB00_000372	1.751	1.373	2.064	17.293	16.435	-1.238	1.691	1.481	2.066	18.612	17.758	-1.27	1.804	0.91	2.727	24.518	23.572	-1.389
scaffold_111	283029	283030	EWB00_000372	2.343	1.626	2.447	29.732	28.711	-1.473	2.136	1.912	2.272	28.09	27.118	-1.449	2.522	1.193	3.025	39.589	38.484	-1.598
scaffold_111	282983	282984	EWB00_000372	2.781	1.59	2.727	39.135	38.022	-1.593	2.559	2.306	2.263	33.234	32.21	-1.522	2.809	1.153	3.23	45.373	44.218	-1.657
scaffold_111	282977	282978	EWB00_000372	2.781	1.608	2.818	41.968	40.83	-1.623	2.559	2.362	2.345	35.999	34.95	-1.556	2.809	1.173	3.311	48.186	47.01	-1.683
scaffold_111	282883	282884	EWB00_000372	0.978	0.994	1.951	10.144	9.424	-1.006	1.335	0.919	2.711	22.07	21.17	-1.344	1.312	0.627	3.064	21.843	20.931	-1.339
scaffold_111	282630	282631	EWB00_000372	2.369	1.934	1.957	21.149	20.233	-1.325	2.47	1.987	2.129	27.073	26.112	-1.433	2.194	1.173	2.593	27.828	26.842	-1.444
scaffold_111	280229	280230	EWB00_000372	3.631	1.861	3.047	59.274	58.008	-1.773	4.027	2.568	2.937	71.82	70.522	-1.856	3.752	0.849	4.249	65.975	64.676	-1.819
scaffold_111	280221	280222	EWB00_000372	3.759	1.879	2.974	57.659	56.405	-1.761	4.25	2.812	2.767	68.764	67.482	-1.837	3.854	0.93	4.049	64.845	63.552	-1.812
scaffold_111	280156	280157	EWB00_000372	5.742	1.626	3.386	78.391	77.011	-1.894	6.363	2.606	2.982	88.489	87.105	-1.947	6.192	1.254	3.895	83.118	81.722	-1.92
scaffold_111	273163	273164	EWB00_000372	11.227	1.843	4.371	100	100	-2.222	12.37	3.412	3.793	100	100	-2.317	12.342	2.164	4.302	100	100	-2.249
scaffold_111	273126	273127	EWB00_000372	12.282	1.952	4.522	100	100	-2.278	13.216	3.506	3.968	100	100	-2.372	13.265	2.205	4.482	100	100	-2.295
scaffold_111	273090	273091	EWB00_000372	12.282	1.915	4.395	100	100	-2.247	13.461	2.7	4.193	100	100	-2.333	13.142	1.396	4.975	100	100	-2.211
scaffold_111	273070	273071	EWB00_000372	9.398	1.608	4.261	100	100	-2.138	9.523	2.269	3.945	100	100	-2.19	9.657	1.274	4.662	100	100	-2.106
scaffold_111	272959	272960	EWB00_000372	5.433	0.976	4.092	76.782	75.411	-1.885	4.917	1.162	3.836	75.98	74.66	-1.881	5.044	0.526	4.902	60.571	59.305	-1.782
scaffold_111	324553	324554	EWB00_000373	1.262	0.578	3.046	20.11	19.21	-1.303	1.513	1.425	2.199	19.477	18.611	-1.29	1.517	0.91	2.683	22.407	21.488	-1.35
scaffold_111	324648	324649	EWB00_000373	2.137	0.596	3.176	26.281	25.299	-1.42	2.581	0.956	2.82	30.852	29.851	-1.489	2.276	1.011	2.525	24.345	23.401	-1.386
scaffold_111	324656	324657	EWB00_000373	2.034	0.398	3.645	25.28	24.31	-1.403	2.514	0.45	3.807	31.407	30.401	-1.497	2.235	0.506	3.453	26.732	25.76	-1.427
scaffold_111	331466	331467	EWB00_000374	1.184	0.253	3.607	15.885	15.051	-1.201	0.823	0.112	4.321	11.296	10.57	-1.053	0.779	0.121	4.084	10.234	9.525	-1.01
scaffold_111	331369	331370	EWB00_000374	2.292	0.253	4.382	25.665	24.69	-1.409	1.58	0.094	5.275	14.862	14.069	-1.172	1.804	0.142	4.891	17.521	16.674	-1.244
scaffold_111	331363	331364	EWB00_000374	2.292	0.253	4.34	25.192	24.222	-1.401	1.58	0.094	5.212	14.536	13.749	-1.162	1.804	0.142	4.846	17.225	16.382	-1.236
scaffold_111	394272	394273	EWB00_000376	7.081	0.687	5.03	89.842	88.403	-1.953	6.029	0.75	4.822	86.264	84.89	-1.936	6.827	0.667	5.044	81.392	80.005	-1.911
scaffold_111	394300	394301	EWB00_000376	7.107	0.524	5.28	78.006	76.628	-1.892	6.029	0.75	4.641	79.988	78.647	-1.903	6.725	0.566	5.113	72.016	70.681	-1.857
scaffold_111	404977	404978	EWB00_000376	1.159	0.325	3.7	19.736	18.841	-1.295	1.246	0.262	4.301	23.017	22.104	-1.362	1.005	0.405	3.206	16.555	15.723	-1.219
scaffold_111	405037	405038	EWB00_000376	1.493	0.452	3.541	24.263	23.306	-1.385	1.936	0.394	4.292	34.006	32.974	-1.532	1.271	0.405	3.493	20.631	19.737	-1.315
scaffold_111	405102	405103	EWB00_000376	1.365	0.325	3.989	23.719	22.768	-1.375	1.891	0.544	3.911	36.013	34.963	-1.556	1.189	0.162	4.823	18.414	17.552	-1.265
scaffold_111	405325	405326	EWB00_000376	0.824	0.47	2.731	12.424	11.653	-1.094	0.801	0.731	2.244	11.074	10.354	-1.044	0.738	0.243	3.55	13.109	12.338	-1.118
scaffold_111	428529	428530	EWB00_000377	4.429	7.029	1.201	19.316	18.428	-1.286	3.515	6.224	1.23	18.238	17.389	-1.261	3.567	6.674	0.989	12.908	12.141	-1.111
scaffold_111	426989	426990	EWB00_000377	8.78	4.789	1.952	60.88	59.605	-1.784	8.877	3.787	2.24	71.83	70.532	-1.856	8.467	2.933	2.617	78.351	76.98	-1.894
scaffold_111	426947	426948	EWB00_000377	11.922	5.078	2.268	95.525	94.058	-1.98	11.948	3.937	2.548	100	99.999	-2.017	11.973	3.641	2.762	100	100	-2.046
scaffold_111	426909	426910	EWB00_000377	13.673	5.927	2.242	100	100	-2.034	13.817	4.725	2.495	100	100	-2.073	13.818	4.166	2.774	100	100	-2.109
scaffold_111	420214	420215	EWB00_000377	4.249	5.06	1.128	15.077	14.256	-1.178	3.76	4.743	1.114	14.413	13.628	-1.159	3.485	4.753	0.954	10.585	9.868	-1.025
scaffold_111	420202	420203	EWB00_000377	4.197	4.228	1.461	22.794	21.856	-1.358	3.76	4.256	1.393	21.008	20.121	-1.322	3.424	3.904	1.306	17.273	16.43	-1.237
scaffold_111	414313	414314	EWB00_000377	4.068	4.265	1.312	18.337	17.463	-1.263	4.561	2.906	2.099	42.124	41.021	-1.625	4.593	5.056	1.262	21.024	20.124	-1.323
scaffold_111	414306	414307	EWB00_000377	4.352	3.994	1.503	23.996	23.042	-1.38	4.828	2.887	2.191	46.665	45.528	-1.669	4.9	4.793	1.433	26.928	25.953	-1.43
scaffold_111	414296	414297	EWB00_000377	4.455	3.957	1.596	27.126	26.133	-1.433	4.939	2.775	2.343	52.431	51.252	-1.72	4.921	4.632	1.535	30.281	29.268	-1.481
scaffold_111	410630	410631	EWB00_000377	5.382	5.078	1.418	26.59	25.603	-1.425	5.963	3.937	1.986	50.024	48.861	-1.699	5.7	6.149	1.245	24.921	23.97	-1.397
scaffold_111	410593	410594	EWB00_000377	5.896	5.132	1.447	29.133	28.119	-1.464	6.319	4.068	1.898	47.784	46.638	-1.679	6.007	6.128	1.235	25.123	24.169	-1.4
scaffold_111	410514	410515	EWB00_000377	3.94	2.584	1.525	19.308	18.42	-1.286	3.627	2.437	1.328	14.612	13.824	-1.165	3.649	2.771	1.315	15.279	14.469	-1.184
scaffold_111	410485	410486	EWB00_000377	3.476	1.084	2.598	30.715	29.683	-1.487	3.07	1.162	2.156	22.145	21.244	-1.345	3.198	0.546	3.468	30.344	29.33	-1.482
scaffold_1115	1241	1242	EWB00_000387	5.794	12.035	1.256	29.149	28.134	-1.465	5.985	12.055	1.506	46.464	45.329	-1.667	5.659	11.367	1.322	35.226	34.161	-1.547
scaffold_1115	1245	1246	EWB00_000387	5.896	12.197	1.262	29.889	28.866	-1.476	6.118	12.186	1.523	48.312	47.162	-1.684	5.843	11.407	1.363	38.198	37.105	-1.582
scaffold_1115	1280	1281	EWB00_000387	6.926	13.39	1.474	46.284	45.111	-1.665	6.964	13.33	1.688	66.245	64.978	-1.821	6.376	13.228	1.385	43.71	42.568	-1.641
scaffold_1115	1291	1292	EWB00_000387	7.081	13.679	1.361	40.514	39.389	-1.608	7.409	14.53	1.545	59.621	58.394	-1.775	6.438	14.502	1.156	31.935	30.904	-1.504
scaffold_1115	1311	1312	EWB00_000387	2.42	3.777	1.727	21.553	20.632	-1.334	2.581	4.125	1.895	29.927	28.935	-1.476	2.091	4.753	1.199	11.919	11.172	-1.076
scaffold_1115	1323	1324	EWB00_000387	2.575	3.885	1.775	23.846	22.894	-1.377	2.737	4.218	1.947	32.949	31.927	-1.518	2.317	4.814	1.328	15.417	14.604	-1.188
scaffold_1115	1345	1346	EWB00_000387	6.901	14.384	1.365	40.513	39.388	-1.608	7.008	14.136	1.613	61.895	60.654	-1.792	5.884	15.331	1.056	25.644	24.684	-1.409
scaffold_1115	1355	1356	EWB00_000387	7.158	14.275	1.536	52.17	50.953	-1.717	7.209	14.192	1.745	73.719	72.411	-1.868	6.171	15.574	1.203	34.172	33.118	-1.534
scaffold_1115	1367	1368	EWB00_000387	6.411	14.546	1.187	29.389	28.371	-1.468	7.142	15.036	1.498	55.245	54.047	-1.742	5.925	15.331	1.012	23.758	22.822	-1.376
scaffold_1115	1380	1381	EWB00_000387	6.489	14.384	1.22	31.193	30.156	-1.494	7.275	15.411	1.489	55.702	54.501	-1.746	5.987	16.1	0.956	21.767	20.857	-1.338
scaffold_1115	1404	1405	EWB00_000387	6.643	12.812	1.477	44.621	43.461	-1.65	7.209	12.955	1.779	74.497	73.185	-1.872	6.11	12.459	1.409	43.17	42.033	-1.635
scaffold_1115	1469	1470	EWB00_000387	7.544	13.697	1.279	37.561	36.462	-1.575	7.965	13.386	1.597	65.06	63.8	-1.813	7.791	12.904	1.433	52.582	51.372	-1.721
scaffold_1115	1554	1555	EWB00_000387	10.918	14.131	1.602	75.253	73.891	-1.877	10.768	12.955	1.905	100	100	-2.039	11.133	11.69	1.928	100	100	-2.043
scaffold_1115	1614	1615	EWB00_000387	9.785	10.752	2.117	100	100	-2.042	9.144	10.818	2.218	100	100	-2.097	9.595	8.859	2.387	100	100	-2.134
scaffold_1115	1651	1652	EWB00_000387	11.175	9.993	2.415	100	100	-2.175	10.835	11.455	2.38	100	100	-2.209	10.579	8.839	2.531	100	100	-2.204
scaffold_1115	1684	1685	EWB00_000387	9.913	10.047	2.349	100	100	-2.123	10.234	12.149	2.324	100	100	-2.186	10.128	9.668	2.45	100	100	-2.188
scaffold_1115	9938	9939	EWB00_000387	6.617	7.481	1.587	43.23	42.082	-1.636	7.253	9.843	1.495	48.445	47.293	-1.685	6.909	9.162	1.383	40.101	38.992	-1.603
scaffold_1115	9962	9963	EWB00_000387	5.562	7.318	1.019	16.577	15.731	-1.219	6.274	9.487	0.9	16.629	15.806	-1.221	5.638	8.859	0.785	12.121	11.371	-1.084
scaffold_112	92832	92833	EWB00_000389	2.42	4.662	1.754	23.517	22.569	-1.371	1.758	5.193	1.3	12.102	11.361	-1.083	2.276	4.996	1.557	20.738	19.842	-1.317
scaffold_112	92793	92794	EWB00_000389	2.884	5.439	1.564	22.226	21.295	-1.347	2.447	5.137	1.605	22.502	21.595	-1.352	2.665	4.45	1.75	27.555	26.572	-1.44
scaffold_112	92741	92742	EWB00_000389	3.837	6.379	1.691	32.752	31.699	-1.515	3.048	6.056	1.634	28.257	27.283	-1.451	3.588	5.279	1.88	40.172	39.062	-1.604
scaffold_112	92645	92646	EWB00_000389	3.837	5.602	1.428	22.805	21.867	-1.358	3.693	5.568	1.579	29.163	28.179	-1.465	3.444	5.987	1.201	17.463	16.617	-1.242
scaffold_112	92580	92581	EWB00_000389	6.231	4.59	2.105	58.906	57.643	-1.77	5.851	5.362	1.941	55.466	54.267	-1.744	5.536	5.542	1.688	41.975	40.848	-1.623
scaffold_112	92573	92574	EWB00_000389	6.617	4.554	2.355	75.28	73.917	-1.877	6.274	5.418	2.206	74.146	72.836	-1.87	6.007	5.461	1.979	59.03	57.775	-1.771
scaffold_112	92551	92552	EWB00_000389	7.725	4.933	2.515	96.012	94.542	-1.982	7.342	5.643	2.434	98.951	97.558	-1.996	7.135	5.542	2.258	83.213	81.816	-1.92
scaffold_112	78208	78209	EWB00_000389	10.428	5.837	2.602	100	100	-2.109	11.08	5.118	3.049	100	100	-2.238	10.005	4.713	2.877	100	100	-2.14
[truncated: 63,537 more rows]
