# Supplementary material for: N6-Methyladenosine on Key Messenger RNAs Governs Reproductive Development and Metabolic Adaptation in Human Blood Fluke
Source: Research (Wash D C). 2026 Jul 1;9:1328. doi: 10.34133/research.1328 (PMC13319631; doi:10.34133/research.1328)
Supplement: Supplementary 1 — Figs. S1 to S9 Tables S1 to S5 Videos S1 and S2 [file research.1328.f1.zip › Table S3.xlsx]

## Sheet: Male
		Table S3 The list of identified m6A peaks in males
chr	chromStart	chromEnd	geneID	RPM.IP_R1	RPM.input_R1	log2FC_R1	pvalue_R1	fdr_R1	score_R1	RPM.IP_R2	RPM.input_R2	log2FC_R2	pvalue_R2	fdr_R2	score_R2	RPM.IP_R3	RPM.input_R3	log2FC_R3	pvalue_R3	fdr_R3	score_R3
scaffold_1	19645	19646	EWB00_000003	7.83	1.407	3.816	100	100	161.721	8.137	0.236	6.27	92.442	91.019	92.442	8.093	1.441	3.87	100	100	184.643
scaffold_1	19602	19603	EWB00_000003	8.358	1.449	3.693	100	100	157.175	8.781	0.246	6.183	93.922	92.491	93.922	8.574	1.151	4.183	100	100	180.659
scaffold_1	19583	19584	EWB00_000003	7.8	2.909	2.54	100	100	122.043	8.403	0.318	5.715	99.997	99.922	102.174	7.821	2.992	2.644	100	100	147.551
scaffold_1	19554	19555	EWB00_000003	4.089	1.524	2.515	63.378	62.158	63.378	4.341	0.318	4.743	67.772	66.484	67.772	4.027	2.661	1.839	52.11	50.999	52.11
scaffold_1	19515	19516	EWB00_000003	3.666	1.524	2.325	52.34	51.191	52.34	4.089	0.318	4.633	64.382	63.113	64.382	3.547	2.661	1.635	39.08	38.064	39.08
scaffold_1	19470	19471	EWB00_000003	3.561	1.534	2.224	47.693	46.577	47.693	3.893	0.318	4.531	61.37	60.12	61.37	3.508	2.661	1.576	36.239	35.244	36.239
scaffold_100	18636	18637	EWB00_000008	3.832	0.298	5.137	71.096	69.829	71.096	3.949	0.257	5.197	66.34	65.059	66.34	3.456	1.681	2.479	67.683	66.475	67.683
scaffold_100	18586	18587	EWB00_000008	3.349	0.298	4.975	65.83	64.595	65.83	3.459	0.257	5.03	61.557	60.306	61.557	3.144	1.681	2.359	59.184	58.027	59.184
scaffold_100	18064	18065	EWB00_000008	2.278	0.298	4.483	51.097	49.957	51.097	2.437	1.622	1.916	33.204	32.17	33.204	2.156	0.7	3.11	51.271	50.165	51.271
scaffold_100	17706	17707	EWB00_000008	2.474	0.65	3.032	44.19	43.1	44.19	3.025	0.041	7.185	22.549	21.621	22.549	2.364	0.25	4.49	47.803	46.72	47.803
scaffold_100	14013	14014	EWB00_000008	1.207	0.852	2.143	20.545	19.661	20.545	1.078	1.099	1.378	10.081	9.316	10.081	1.364	0.73	2.432	28.026	27.102	28.026
scaffold_100	73689	73690	EWB00_000009	1.614	1.098	2.138	26.465	25.524	26.465	1.751	0.359	3.639	39.301	38.211	39.301	2.014	1.961	1.541	22.85	21.976	22.85
scaffold_100	215580	215581	EWB00_000012	2.64	2.131	1.703	29.714	28.743	29.714	2.885	3.625	0.877	11.685	10.892	11.685	2.728	4.102	0.82	10.988	10.256	10.988
scaffold_100	215789	215790	EWB00_000012	4.315	6.607	0.967	20.467	19.584	20.467	4.131	5.75	0.878	16.867	16.006	16.867	4.69	4.802	1.469	47.938	46.855	47.938
scaffold_100	215803	215804	EWB00_000012	4.692	6.607	1.148	29.929	28.956	29.929	4.468	5.75	1.04	24.37	23.423	24.37	5.014	4.802	1.593	58.286	57.135	58.286
scaffold_100	217195	217196	EWB00_000012	2.459	2.739	1.58	27.43	26.479	27.43	2.297	1.242	2.377	42.573	41.457	42.573	2.169	1.221	2.399	43.862	42.809	43.862
scaffold_100	217230	217231	EWB00_000012	3.47	2.089	2.468	68.894	67.64	68.894	3.095	1.448	2.586	61.696	60.445	61.696	2.897	1.211	2.828	67.073	65.869	67.073
scaffold_100	220400	220401	EWB00_000012	4.255	2.089	2.777	94.781	93.392	94.781	3.697	1.448	2.86	80.093	78.733	80.093	4.066	1.211	3.321	99.997	99.928	102.125
scaffold_100	220892	220893	EWB00_000012	11.315	1.034	4.52	100	100	184.976	10.335	0	13.374	10.55	9.775	10.55	10.432	0.42	5.861	100	100	144.839
scaffold_100	220939	220940	EWB00_000012	13.05	0.98	4.776	100	100	199.744	11.708	0.934	4.585	100	100	181.839	12.419	0.42	6.094	100	100	157.688
scaffold_100	220957	220958	EWB00_000012	12.356	0.373	6.091	100	100	131.714	11.302	0.934	4.534	100	100	177.238	11.965	0	13.875	11.277	10.541	11.277
scaffold_100	221005	221006	EWB00_000012	2.459	0.373	3.77	44.277	43.187	44.277	1.975	1.345	1.497	17.213	16.347	17.213	1.962	0.51	3.157	41.172	40.14	41.172
scaffold_100	487994	487995	EWB00_000017	7.589	5.744	1.41	55.54	54.37	55.54	7.605	8.902	0.694	18.115	17.238	18.115	7.95	5.473	1.709	89.726	88.402	89.726
scaffold_100	487985	487986	EWB00_000017	8.464	5.754	1.564	71.911	70.64	71.911	8.781	8.913	0.9	32.215	31.19	32.215	8.912	6.203	1.693	99.063	97.747	99.116
scaffold_100	487967	487968	EWB00_000017	9.535	5.754	1.736	93.306	91.923	93.306	9.845	8.913	1.065	47.499	46.344	47.499	10.016	8.204	1.458	89.859	88.534	89.859
scaffold_100	487949	487950	EWB00_000017	10.138	7.63	1.418	74.37	73.085	74.37	10.504	9.672	1.04	48.688	47.526	48.688	10.536	8.194	1.533	99.99	99.808	101.633
scaffold_100	434749	434750	EWB00_000017	10.274	12.137	0.863	34.614	33.599	34.614	10.854	6.017	1.833	100	100	118.78	10.847	5.793	2.155	100	100	167.431
scaffold_100	434733	434734	EWB00_000017	9.942	12.372	0.788	28.692	27.73	28.692	10.63	5.996	1.808	100	100	114.341	10.717	4.952	2.363	100	100	182.132
scaffold_100	402915	402916	EWB00_000017	8.811	10.645	0.859	29.847	28.875	29.847	9.061	5.606	1.696	90.596	89.181	90.596	9.457	4.062	2.486	100	100	169.891
scaffold_100	386968	386969	EWB00_000017	3.229	2.834	1.371	24.66	23.735	24.66	3.599	1.314	2.495	57.115	55.892	57.115	3.066	1.991	1.919	43.003	41.957	43.003
scaffold_100	356786	356787	EWB00_000017	1.976	1.684	1.24	12.766	11.974	12.766	1.723	1.109	1.554	15.813	14.965	15.813	1.832	1.281	1.694	21.481	20.622	21.481
scaffold_100	354117	354118	EWB00_000017	2.731	1.694	1.699	26.934	25.989	26.934	2.535	1.971	1.288	17.472	16.604	17.472	2.585	2.311	1.329	21.067	20.212	21.067
scaffold_100	354096	354097	EWB00_000017	2.776	1.694	1.725	27.938	26.983	27.938	2.619	1.971	1.338	19.066	18.177	19.066	2.676	2.311	1.377	22.947	22.072	22.947
scaffold_100	354091	354092	EWB00_000017	2.746	1.694	1.707	27.242	26.294	27.242	2.535	1.971	1.288	17.472	16.604	17.472	2.585	2.311	1.329	21.067	20.212	21.067
scaffold_100	338105	338106	EWB00_000017	3.229	0.32	4.385	54.384	53.221	54.384	2.717	1.068	2.29	38.569	37.486	38.569	3.157	1.971	1.894	42.243	41.203	42.243
scaffold_100	336261	336262	EWB00_000017	4.073	0.309	4.838	65.577	64.343	65.577	4.412	2.013	2.125	58.521	57.289	58.521	4.651	1.941	2.519	84.958	83.657	84.958
scaffold_100	330122	330123	EWB00_000017	3.561	1.588	2.367	54.98	53.813	54.98	3.207	3.809	0.808	10.883	10.103	10.883	3.508	2.391	1.859	47.279	46.2	47.279
scaffold_100	330107	330108	EWB00_000017	3.44	0.959	3.044	64.029	62.805	64.029	3.291	3.809	0.846	11.986	11.189	11.986	3.598	2.721	1.709	43.384	42.335	43.384
scaffold_100	330088	330089	EWB00_000017	3.379	0.959	3.06	64.362	63.136	64.362	3.417	3.809	0.932	14.627	13.794	14.627	3.702	2.721	1.773	47.216	46.138	47.216
scaffold_100	329910	329911	EWB00_000017	2.203	0.288	4.005	39.647	38.592	39.647	2.577	1.232	2.021	32.424	31.397	32.424	2.027	0.64	2.889	41.055	40.024	41.055
scaffold_100	329870	329871	EWB00_000017	2.746	0.288	4.277	46.426	45.319	46.426	2.815	0.934	2.516	42.924	41.804	42.924	2.442	0.64	3.124	50.205	49.107	50.205
scaffold_100	329835	329836	EWB00_000017	2.157	0.384	3.509	38.469	37.423	38.469	2.213	1.232	1.767	23.634	22.695	23.634	1.819	0.64	2.695	34.772	33.789	34.772
scaffold_100	318676	318677	EWB00_000017	2.52	0.48	3.402	44.358	43.267	44.358	2.745	0.863	2.593	42.794	41.676	42.794	2.442	2.071	1.406	21.718	20.855	21.718
scaffold_100	318632	318633	EWB00_000017	3.576	0.511	3.83	62.72	61.504	62.72	3.865	0.842	3.14	66.685	65.402	66.685	3.404	2.731	1.481	32.073	31.113	32.073
scaffold_100	318627	318628	EWB00_000017	3.349	0.032	7.741	19.875	18.998	19.875	3.431	0.842	2.974	58.298	57.068	58.298	3.157	1.411	2.326	51.93	50.82	51.93
scaffold_100	318606	318607	EWB00_000017	3.591	0.032	7.832	20.333	19.451	20.333	3.431	1.366	2.266	47.742	46.586	47.742	3.222	0.67	3.429	66.341	65.141	66.341
scaffold_100	318578	318579	EWB00_000017	4.496	0.639	3.827	77.989	76.682	77.989	4.285	1.366	2.579	65.949	64.671	65.949	4.014	2.761	1.705	45.787	44.719	45.787
scaffold_100	318566	318567	EWB00_000017	4.632	0.639	3.87	80.101	78.784	80.101	4.51	1.366	2.652	70.724	69.416	70.724	4.248	2.761	1.787	51.446	50.34	51.446
scaffold_100	318562	318563	EWB00_000017	4.692	0.639	3.886	80.927	79.604	80.927	4.496	1.366	2.645	70.262	68.958	70.262	4.3	2.761	1.806	52.79	51.674	52.79
scaffold_100	313981	313982	EWB00_000017	7.785	0.607	4.702	100	100	120.177	6.778	0.637	4.338	100	100	109.64	6.664	2.992	2.349	100	100	110.464
scaffold_100	539254	539255	EWB00_000021	2.067	1.311	2.112	31.621	30.633	31.621	1.891	0.832	2.438	32.876	31.844	32.876	1.988	0.43	3.648	48.16	47.075	48.16
scaffold_100	558941	558942	EWB00_000022	2.399	1.545	2.058	35.021	34.003	35.021	2.325	1.807	1.593	24.018	23.074	24.018	2.845	2.271	1.749	37.085	36.084	37.085
scaffold_100	558955	558956	EWB00_000022	1.66	1.044	2.035	23.792	22.875	23.792	1.583	1.448	1.313	12.539	11.734	12.539	2.221	1.361	2.102	36.408	35.412	36.408
scaffold_100	558981	558982	EWB00_000022	1.871	1.044	2.296	31.566	30.577	31.566	1.807	1.448	1.573	18.74	17.855	18.74	2.507	1.351	2.332	46.633	45.559	46.633
scaffold_100	565367	565368	EWB00_000022	1.856	1.076	2.272	31.335	30.349	31.335	1.709	0.493	3.072	35.408	34.352	35.408	1.663	0.56	3.025	38.712	37.699	38.712
scaffold_100	565466	565467	EWB00_000022	1.614	1.076	2.301	30.172	29.197	30.172	1.386	0.493	2.963	31.089	30.074	31.089	1.39	0.41	3.323	35.652	34.662	35.652
scaffold_100	581665	581666	EWB00_000022	2.806	0.501	3.688	54.836	53.671	54.836	2.633	0.585	3.226	49.062	47.897	49.062	2.624	1.291	2.33	46.153	45.083	46.153
scaffold_100	581765	581766	EWB00_000022	3.711	0.501	3.912	64.63	63.402	64.63	3.459	0.431	3.929	59.431	58.193	59.431	3.793	1.301	2.737	71.975	70.742	71.975
scaffold_100	582421	582422	EWB00_000022	2.489	1.982	1.531	22.771	21.864	22.771	2.171	1.766	1.354	16.931	16.069	16.931	2.156	2.061	1.372	19.409	18.572	19.409
scaffold_100	849355	849356	EWB00_000031	2.308	2.44	1.344	18.63	17.767	18.63	2.269	0.257	4.373	44.76	43.626	44.76	2.286	3.232	0.925	11.41	10.672	11.41
scaffold_100	849807	849808	EWB00_000031	3.787	2.003	2.342	63.158	61.939	63.158	3.291	3.738	1.046	17.634	16.764	17.634	3.053	1.971	2.055	48.798	47.709	48.798
scaffold_100	849868	849869	EWB00_000031	1.946	0.554	3.078	38.144	37.101	38.144	1.653	0.483	2.881	30.581	29.571	30.581	1.507	0.81	2.236	26.312	25.403	26.312
scaffold_100	849903	849904	EWB00_000031	1.916	0.554	2.992	35.952	34.927	35.952	1.793	0.472	2.981	32.849	31.818	32.849	1.481	0.82	2.159	24.601	23.709	24.601
scaffold_100	849935	849936	EWB00_000031	1.72	0.554	2.856	31.864	30.873	31.864	1.975	0.76	2.45	31.863	30.841	31.863	1.585	0.82	2.267	27.748	26.827	27.748
scaffold_100	849981	849982	EWB00_000031	1.75	0.554	2.973	34.596	33.581	34.596	2.143	0.78	2.6	37.327	36.255	37.327	1.91	0.82	2.586	38.229	37.22	38.229
scaffold_1007	5410	5411	EWB00_000038	2.112	0.362	3.998	47.178	46.066	47.178	2.213	2.372	1.153	14.31	13.481	14.31	2.442	3.562	0.895	11.535	10.795	11.535
scaffold_1007	5441	5442	EWB00_000038	2.459	1.982	1.797	30.738	29.757	30.738	2.325	2.423	1.218	16.417	15.562	16.417	2.637	2.251	1.684	33.058	32.089	33.058
scaffold_1007	5448	5449	EWB00_000038	2.55	1.982	1.913	35.317	34.296	35.317	2.325	2.423	1.269	17.726	16.855	17.726	2.663	1.341	2.478	53.494	52.374	53.494
scaffold_1007	7051	7052	EWB00_000038	3.349	0.98	3.385	79.421	78.107	79.421	3.263	0.698	3.605	73.01	71.689	73.01	2.871	1.151	2.837	65.139	63.947	65.139
scaffold_1007	9703	9704	EWB00_000038	3.349	0.98	3.258	73.71	72.428	73.71	3.249	0.698	3.496	68.716	67.421	68.716	2.975	1.151	2.826	65.429	64.234	65.429
scaffold_101	8496	8497	EWB00_000044	3.289	4.039	1.345	27.574	26.622	27.574	3.095	2.546	1.686	36.163	35.102	36.163	3.469	1.991	2.332	66.327	65.128	66.327
scaffold_101	8518	8519	EWB00_000044	3.229	4.838	1.086	19.243	18.373	19.243	3.235	4.518	0.946	15.466	14.622	15.466	3.585	2.791	1.904	54.096	52.971	54.096
scaffold_101	8608	8609	EWB00_000044	5.673	3.644	2.354	100	100	105.289	5.322	6.192	1.32	43.95	42.822	43.95	5.677	4.682	1.784	76.707	75.448	76.707
scaffold_101	8626	8627	EWB00_000044	6.518	4.039	2.406	100	100	123.722	5.84	6.859	1.307	47.305	46.152	47.305	6.443	3.902	2.23	100	100	115.006
scaffold_101	8636	8637	EWB00_000044	7.091	3.357	2.795	100	100	155.502	6.176	6.849	1.39	55.087	53.878	55.087	6.95	3.902	2.339	100	100	130.529
scaffold_101	8669	8670	EWB00_000044	8.479	5.744	2.331	100	100	157.758	7.507	6.849	1.665	87.672	86.272	87.672	8.288	5.973	2.045	100	100	136.295
scaffold_101	8679	8680	EWB00_000044	9.173	6.138	2.296	100	100	164.531	8.207	8.553	1.412	73.181	71.859	73.181	9.016	5.973	2.156	100	100	157.527
scaffold_101	15013	15014	EWB00_000044	13.05	10.795	1.587	100	100	124.423	11.89	13.009	1.013	56.039	54.824	56.039	12.874	8.274	2.004	100	100	190.842
scaffold_101	17184	17185	EWB00_000044	12.19	11.168	1.466	100	99.999	103.999	11.372	9.95	1.356	86.421	85.028	86.421	11.861	7.024	2.136	100	100	190.809
scaffold_101	17251	17252	EWB00_000044	5.295	1.375	3.148	99.158	97.813	99.226	4.972	1.407	2.878	87.118	85.721	87.118	5.248	0.92	3.818	100	100	115.713
scaffold_101	17890	17891	EWB00_000044	2.685	0.916	2.668	44.624	43.531	44.624	2.507	1.314	1.924	30.291	29.284	30.291	2.221	1.401	1.923	31.176	30.224	31.176
scaffold_101	17916	17917	EWB00_000044	2.882	0.916	2.855	51.997	50.851	51.997	2.801	1.684	1.791	31.617	30.597	31.617	2.416	1.401	2.093	38.023	37.015	38.023
scaffold_101	17934	17935	EWB00_000044	3.168	0.916	3.012	59.343	58.148	59.343	3.207	2.454	1.458	27.381	26.403	27.381	2.793	0.95	2.873	58.332	57.18	58.332
scaffold_101	18006	18007	EWB00_000044	7.106	2.749	2.684	100	100	127.017	6.638	2.967	2.305	99.974	99.551	101.208	6.067	0	13.053	10.094	9.378	10.094
scaffold_101	18095	18096	EWB00_000044	8.705	1.748	3.464	100	100	161.744	8.081	2.475	2.723	100	100	133.283	7.665	0.81	4.517	100	100	153.458
scaffold_101	18144	18145	EWB00_000044	2.731	1.748	1.693	27.169	26.221	27.169	2.605	1.181	2.084	33.702	32.663	33.702	2.416	0.81	2.79	47.396	46.317	47.396
scaffold_101	64382	64383	EWB00_000045	1.991	1.673	1.737	23.993	23.074	23.993	2.255	2.608	1.068	13.003	12.192	13.003	1.897	1.911	1.445	19.386	18.549	19.386
scaffold_101	64354	64355	EWB00_000045	2.384	2.866	1.188	15.985	15.152	15.985	2.815	3.645	0.88	11.626	10.834	11.626	2.455	3.192	1.061	15.256	14.466	15.256
scaffold_101	64331	64332	EWB00_000045	2.897	3.516	1.206	19.792	18.917	19.792	3.347	3.645	1.155	21.268	20.354	21.268	2.975	3.192	1.354	26.944	26.03	26.944
scaffold_101	64300	64301	EWB00_000045	3.485	3.538	1.402	29.398	28.43	29.398	4.187	2.824	1.798	49.874	48.703	49.874	3.78	3.192	1.668	45.743	44.676	45.743
scaffold_101	64201	64202	EWB00_000045	2.761	0.639	3.534	60.501	59.298	60.501	3.123	1.232	2.571	55.401	54.19	55.401	3.183	2.431	1.813	43.364	42.315	43.364
scaffold_101	64171	64172	EWB00_000045	3.274	1.609	2.419	55.968	54.796	55.968	3.851	2.392	1.893	48.727	47.565	48.727	3.728	2.451	2.014	57.537	56.39	57.537
scaffold_101	64048	64049	EWB00_000045	3.817	3.932	1.2	23.971	23.052	23.971	4.257	2.023	2.162	59.908	58.667	59.908	4.287	1.601	2.75	86.728	85.418	86.728
scaffold_101	52384	52385	EWB00_000045	3.002	3.314	1.252	21.227	20.336	21.227	2.997	3.265	1.083	16.973	16.11	16.973	3.598	0.991	3.27	83.055	81.764	83.055
scaffold_101	52221	52222	EWB00_000045	3.817	0.437	4.349	71.274	70.006	71.274	3.207	1.242	2.44	50.757	49.58	50.757	4.3	2.431	2.14	68.605	67.391	68.605
scaffold_101	52212	52213	EWB00_000045	3.078	0.437	4.038	59.701	58.503	59.701	2.843	1.232	2.278	42.377	41.262	42.377	3.637	2.421	1.905	50.709	49.608	50.709
scaffold_101	49129	49130	EWB00_000045	3.591	2.11	1.915	42.895	41.816	42.895	3.711	1.715	2.129	50.041	48.869	50.041	3.845	3.582	1.378	33.603	32.63	33.603
scaffold_101	45481	45482	EWB00_000045	3.093	0.309	4.809	62.926	61.709	62.926	2.689	1.93	1.756	32.045	31.021	32.045	2.689	1.481	2.317	49.889	48.793	49.889
scaffold_101	45350	45351	EWB00_000045	3.998	2.184	2.422	72.394	71.12	72.394	4.089	2.793	1.879	53.481	52.285	53.481	4.599	2.931	2.137	78.073	76.807	78.073
scaffold_101	45269	45270	EWB00_000045	3.425	1.439	2.453	54.746	53.582	54.746	3.879	2.403	1.748	41.958	40.847	41.958	3.767	2.601	1.841	50.036	48.939	50.036
scaffold_101	45228	45229	EWB00_000045	2.957	2.27	1.472	24.501	23.577	24.501	3.305	1.643	1.981	40.582	39.482	40.582	3.144	2.601	1.515	31.482	30.528	31.482
scaffold_101	43919	43920	EWB00_000045	2.595	0.852	2.697	42.967	41.887	42.967	2.647	2.054	1.339	19.542	18.648	19.542	2.611	0.91	2.762	51.425	50.318	51.425
scaffold_101	43836	43837	EWB00_000045	3.425	1.918	1.968	42.121	41.047	42.121	3.683	1.684	2.133	49.509	48.342	49.509	3.806	1.581	2.534	70.44	69.217	70.44
scaffold_101	43663	43664	EWB00_000045	2.731	0.767	3.075	52.389	51.24	52.389	2.395	0.75	2.764	42.319	41.205	42.319	2.845	1.101	2.699	57.264	56.119	57.264
scaffold_101	43621	43622	EWB00_000045	1.463	1.151	1.686	16.482	15.643	16.482	1.344	0.75	2.006	18.765	17.88	18.765	1.403	1.151	1.666	17.477	16.661	17.477
scaffold_101	43504	43505	EWB00_000045	3.138	2.792	1.508	28.962	27.997	28.962	3.263	2.495	1.55	31.293	30.276	31.293	2.845	1.411	2.392	52.802	51.686	52.802
scaffold_101	43391	43392	EWB00_000045	2.897	1.279	2.328	43.285	42.202	43.285	2.675	2.967	0.866	10.212	9.444	10.212	2.494	1.721	1.811	32.537	31.574	32.537
scaffold_101	43358	43359	EWB00_000045	2.323	1.279	2.083	32.02	31.028	32.02	2.395	1.222	2.043	32.026	31.002	32.026	2.325	1.721	1.752	29.542	28.604	29.542
scaffold_101	43351	43352	EWB00_000045	2.308	1.279	2.095	32.281	31.286	32.281	2.367	1.222	2.042	31.858	30.836	31.858	2.325	1.721	1.763	29.917	28.976	29.917
scaffold_101	43308	43309	EWB00_000045	1.795	1.236	2.088	28.177	27.219	28.177	2.031	1.222	2.062	30.46	29.452	30.46	1.91	1.861	1.525	21.305	20.447	21.305
scaffold_101	43255	43256	EWB00_000045	0.845	0.895	1.668	10.984	10.217	10.984	1.232	0.4	3.129	29.055	28.059	29.055	0.961	0.5	2.515	21.075	20.22	21.075
scaffold_101	93052	93053	EWB00_000046	1.388	1.62	1.295	11.271	10.5	11.271	1.344	0.554	2.581	25.452	24.493	25.452	1.572	1.471	1.568	18.37	17.544	18.37
scaffold_101	422902	422903	EWB00_000053	4.27	3.516	1.545	39.484	38.431	39.484	4.818	1.407	2.882	86.577	85.183	86.577	4.885	0.42	4.88	95.59	94.24	95.59
scaffold_101	422930	422931	EWB00_000053	5.793	3.516	2.009	76.416	75.119	76.416	6.19	1.376	3.293	100	100	118.122	6.482	0.42	5.301	100	100	115.333
scaffold_101	422935	422936	EWB00_000053	5.808	3.516	1.989	75.041	73.751	75.041	6.246	1.386	3.277	100	100	117.901	6.521	0.42	5.297	100	100	115.218
scaffold_101	422961	422962	EWB00_000053	5.884	3.516	1.986	75.202	73.912	75.202	6.61	1.9	2.887	100	100	117.363	6.755	0.42	5.336	100	100	117.197
scaffold_101	423036	423037	EWB00_000053	1.614	0.725	2.273	23.819	22.902	23.819	1.527	0.78	1.961	19.32	18.428	19.32	1.52	0.49	2.89	31.574	30.618	31.574
scaffold_101	423510	423511	EWB00_000053	1.569	0.778	2.023	19.689	18.814	19.689	1.667	0.503	2.647	26.816	25.843	26.816	1.715	1.151	1.757	21.175	20.319	21.175
scaffold_101	423520	423521	EWB00_000053	1.584	0.778	2.048	20.222	19.342	20.222	1.667	0.503	2.653	26.929	25.955	26.929	1.728	1.151	1.78	21.769	20.906	21.769
scaffold_101	431068	431069	EWB00_000054	13.789	10.699	1.916	100	100	185.128	14.047	6.633	2.412	100	100	240.354	13.238	4.862	2.933	100	100	297.201
scaffold_101	431045	431046	EWB00_000054	18.406	12.489	2.077	100	100	271.103	19.06	6.643	2.824	100	100	#NUM!	18.005	5.403	3.208	100	100	#NUM!
scaffold_101	430916	430917	EWB00_000054	1.826	1.886	1.098	10.262	9.508	10.262	2.129	0.349	3.622	39.548	38.457	39.548	1.637	0.07	5.821	24.864	23.969	24.864
scaffold_101	517239	517240	EWB00_000057	31.185	64.16	0.71	82.653	81.322	82.653	30.74	55.375	0.658	72.107	70.792	72.107	28.047	70.275	0.248	11.814	11.071	11.814
scaffold_101	517063	517064	EWB00_000057	42.817	36.103	1.489	100	100	#NUM!	43.849	33.145	1.492	100	100	#NUM!	40.999	33.747	1.61	100	100	#NUM!
scaffold_101	547331	547332	EWB00_000058	2.52	3.431	0.978	12.238	11.453	12.238	2.899	2.854	1.252	20.769	19.861	20.769	2.884	0.9	3.103	65.982	64.785	65.982
scaffold_101	547392	547393	EWB00_000058	5.069	0.586	4.567	100	100	104.584	5.154	1.407	3.127	100	99.996	103.553	5.43	1.321	3.479	100	100	128.492
scaffold_101	547451	547452	EWB00_000058	7.83	0.831	4.754	100	100	161.703	7.787	1.807	3.411	100	100	164.095	8.262	2.731	3.069	100	100	189.524
scaffold_101	547488	547489	EWB00_000058	8.584	1.407	3.898	100	100	171.732	8.193	1.109	4.009	100	100	154.692	8.457	2.131	3.342	100	100	188.905
scaffold_101	547492	547493	EWB00_000058	8.524	1.407	3.865	100	100	168.586	8.109	1.109	3.976	100	100	151.934	8.314	2.131	3.305	100	100	183.994
scaffold_101	547553	547554	EWB00_000058	8.871	1.407	3.725	100	100	157.874	8.193	1.263	3.654	100	100	143.372	8.769	2.131	3.268	100	100	182.249
scaffold_101	547601	547602	EWB00_000058	1.705	0.245	3.806	30.34	29.363	30.34	1.597	0.154	4.294	26.931	25.957	26.931	1.559	1.411	1.317	12.998	12.238	12.998
scaffold_101	574864	574865	EWB00_000059	11.738	9.249	1.385	83.766	82.43	83.766	10.448	9.98	1.004	45.9	44.758	45.9	11.263	7.654	1.766	100	100	133.977
scaffold_101	574874	574875	EWB00_000059	11.753	10.304	1.231	69.835	68.576	69.835	11.008	9.991	1.077	54.246	53.043	54.246	11.315	7.654	1.772	100	100	135.263
scaffold_101	574889	574890	EWB00_000059	12.763	9.569	1.494	100	99.993	103.232	11.988	9.991	1.227	73.205	71.883	73.205	12.082	7.654	1.893	100	100	158.7
scaffold_101	580400	580401	EWB00_000059	9.972	5.051	2.049	100	100	122.731	9.985	4.641	2.062	100	100	124.456	9.314	4.362	2.322	100	100	154.27
scaffold_101	580412	580413	EWB00_000059	8.871	4.007	2.25	100	100	122.927	9.061	2.937	2.608	100	100	142.523	8.431	3.002	2.74	100	100	162.483
scaffold_101	580462	580463	EWB00_000059	11.315	10.283	1.179	62.831	61.615	62.831	11.722	3.738	2.587	100	100	178.925	10.705	3.372	2.875	100	100	208.143
scaffold_101	580564	580565	EWB00_000059	21.378	22.378	1.051	99.221	97.887	99.3	20.279	8.553	2.238	100	100	278.27	20.344	11.006	2.144	100	100	#NUM!
scaffold_101	580667	580668	EWB00_000059	51.914	29.752	1.935	100	100	#NUM!	48.807	12.034	3.024	100	100	#NUM!	48.482	14.717	2.987	100	100	#NUM!
scaffold_101	580672	580673	EWB00_000059	49.198	29.421	1.89	100	100	#NUM!	45.838	10.319	3.167	100	100	#NUM!	45.351	14.097	2.962	100	100	#NUM!
scaffold_101	580711	580712	EWB00_000059	31.637	24.115	1.509	100	100	260.513	28.598	4.323	3.718	100	100	#NUM!	28.593	7.444	3.199	100	100	#NUM!
scaffold_101	600012	600013	EWB00_000060	6.623	4.817	1.725	70.787	69.523	70.787	6.512	6.284	1.157	38.424	37.343	38.424	5.794	5.973	1.297	46.376	45.304	46.376
scaffold_101	600000	600001	EWB00_000060	6.472	4.518	1.762	70.696	69.432	70.696	6.54	5.996	1.214	41.404	40.298	41.404	6.067	5.973	1.352	51.517	50.41	51.517
scaffold_101	599991	599992	EWB00_000060	6.668	4.529	1.78	73.29	72.012	73.29	6.68	5.586	1.33	48.482	47.321	48.482	6.301	5.973	1.395	55.893	54.757	55.893
scaffold_101	599235	599236	EWB00_000060	7.815	7.427	1.096	38.737	37.69	38.737	7.619	6.192	1.225	46.302	45.156	46.302	6.872	8.274	0.925	30.279	29.335	30.279
scaffold_101	599221	599222	EWB00_000060	5.793	7.289	0.696	13.728	12.923	13.728	5.532	4.528	1.218	33.713	32.674	33.713	5.079	5.263	1.147	32.244	31.283	32.244
scaffold_101	598193	598194	EWB00_000060	4.466	5.158	0.94	18.289	17.429	18.289	3.837	2.875	1.432	31.1	30.086	31.1	3.806	3.722	1.308	30.737	29.789	30.737
scaffold_101	598092	598093	EWB00_000060	4.677	3.218	2.057	69.195	67.94	69.195	3.893	4.538	1.082	22.254	21.329	22.254	4.209	1.551	2.912	94.486	93.141	94.486
scaffold_101	596797	596798	EWB00_000060	3.244	1.289	2.943	71.627	70.358	71.627	2.843	2.742	1.432	26.118	25.152	26.118	2.689	0.01	9.588	10.775	10.047	10.775
scaffold_101	596775	596776	EWB00_000060	2.565	1.289	2.478	46.848	45.738	46.848	2.199	2.742	0.96	10.732	9.955	10.732	2.247	0.01	9.267	10.124	9.407	10.124
scaffold_101	635573	635574	EWB00_000062	2.082	2.003	1.238	14.023	13.214	14.023	2.297	1.366	1.792	26.036	25.071	26.036	2.105	0.71	2.863	43.75	42.698	43.75
scaffold_101	634352	634353	EWB00_000062	2.097	0.661	2.679	33.603	32.597	33.603	1.821	1.386	1.322	13.356	12.54	13.356	1.988	1.511	1.561	20.707	19.856	20.707
scaffold_101	634348	634349	EWB00_000062	2.067	0.661	2.659	32.957	31.957	32.957	1.779	1.386	1.288	12.599	11.793	12.599	1.975	1.511	1.552	20.408	19.56	20.408
scaffold_101	634334	634335	EWB00_000062	2.127	0.661	2.703	34.325	33.312	34.325	1.863	1.386	1.359	14.197	13.37	14.197	1.988	1.511	1.56	20.684	19.832	20.684
scaffold_101	750502	750503	EWB00_000066	3.923	0.245	5.266	62.757	61.541	62.757	3.697	1.212	2.715	64.351	63.082	64.351	3.508	1.761	2.335	62.245	61.069	62.245
scaffold_101	750445	750446	EWB00_000066	3.877	0.586	3.843	71.466	70.197	71.466	3.263	1.15	2.497	50.788	49.611	50.788	3.326	1.501	2.406	58.726	57.572	58.726
scaffold_101	750382	750383	EWB00_000066	3.183	1.428	2.191	42.567	41.49	42.567	3.221	1.201	2.356	46.455	45.308	46.455	3.118	2.501	1.521	31.013	30.063	31.013
scaffold_101	750370	750371	EWB00_000066	3.198	1.428	2.197	42.901	41.821	42.901	3.221	1.201	2.356	46.455	45.308	46.455	3.183	2.501	1.55	32.514	31.551	32.514
scaffold_101	750357	750358	EWB00_000066	2.565	1.854	1.486	21.189	20.298	21.189	2.703	1.201	2.093	34.772	33.724	34.772	2.78	1.841	1.783	34.322	33.343	34.322
scaffold_101	750187	750188	EWB00_000066	1.328	0.991	1.433	10.921	10.156	10.921	1.33	0.626	2.006	16.935	16.073	16.935	1.221	0.44	2.653	23.417	22.537	23.417
scaffold_101	750161	750162	EWB00_000066	1.448	0.991	1.565	13.352	12.552	13.352	1.358	0.924	1.479	11.9	11.105	11.9	1.273	0.44	2.721	24.873	23.978	24.873
scaffold_101	772580	772581	EWB00_000067	10.847	8.759	1.95	100	100	153.976	10.742	11.695	1.282	80.259	78.898	80.259	10.847	10.015	1.646	100	100	130.517
scaffold_101	772483	772484	EWB00_000067	13.11	16.858	1.219	88.639	87.278	88.639	13.206	19.909	0.763	40.02	38.925	40.02	12.757	17.909	1.014	69.621	68.401	69.621
scaffold_101	772402	772403	EWB00_000067	9.037	13.011	1.143	56.393	55.218	56.393	9.481	16.778	0.605	19.633	18.738	19.633	8.769	11.746	1.122	57.858	56.709	57.858
scaffold_101	772229	772230	EWB00_000067	23.264	39.086	0.893	92.026	90.649	92.026	22.73	37.704	0.674	55.013	53.805	55.013	21.669	39.73	0.657	54.415	53.289	54.415
scaffold_101	772223	772224	EWB00_000067	23.701	40.163	0.908	97.123	95.724	97.123	23.346	40.414	0.636	51.075	49.896	51.075	22.15	41.241	0.647	54.189	53.064	54.189
scaffold_101	772206	772207	EWB00_000067	24.727	40.152	0.942	100	100	107.526	24.2	37.242	0.783	76.473	75.132	76.473	23.384	39.93	0.759	76.257	75.001	76.257
scaffold_101	818905	818906	EWB00_000069	3.41	0.554	3.769	64.292	63.066	64.292	3.501	0.37	4.259	61.177	59.929	61.177	3.443	0.86	3.276	74.375	73.13	74.375
scaffold_101	948198	948199	EWB00_000073	1.509	1.012	1.942	20.544	19.66	20.544	1.737	1.489	1.406	15.096	14.257	15.096	1.299	1.481	1.206	10.267	9.548	10.267
scaffold_101	948242	948243	EWB00_000073	2.323	1.023	2.701	46.582	45.474	46.582	2.283	1.479	1.93	31.187	30.171	31.187	2.312	1.391	2.205	41.135	40.104	41.135
scaffold_101	948276	948277	EWB00_000073	3.078	1.321	2.801	64.778	63.549	64.778	2.983	0.77	3.308	64.977	63.705	64.977	2.949	1.311	2.673	63.542	62.359	63.542
scaffold_101	948282	948283	EWB00_000073	3.078	0.682	3.816	75.662	74.37	75.662	2.857	0.77	3.296	63.782	62.517	63.782	2.897	1.051	2.995	68.432	67.219	68.432
scaffold_101	948329	948330	EWB00_000073	4.073	2.121	2.523	77.778	76.473	77.778	3.949	2.167	2.221	63.744	62.479	63.744	3.91	4.462	1.313	33.787	32.813	33.787
scaffold_101	948372	948373	EWB00_000073	4.858	3.804	1.965	69.85	68.591	69.85	5	2.906	2.163	78.724	77.371	78.724	4.768	4.862	1.489	49.955	48.859	49.955
scaffold_101	948378	948379	EWB00_000073	4.662	3.804	1.906	64.379	63.153	64.379	4.804	2.906	2.105	73.357	72.034	73.357	4.482	4.852	1.403	42.942	41.896	42.942
scaffold_101	948420	948421	EWB00_000073	5.054	3.442	1.82	58.421	57.232	58.421	4.93	5.545	0.936	20.857	19.948	20.857	4.976	6.633	0.926	23.132	22.255	23.132
scaffold_101	948430	948431	EWB00_000073	5.235	3.431	1.923	66.075	64.839	66.075	4.902	5.565	0.96	21.829	20.909	21.829	5.014	6.623	0.965	25.124	24.227	25.124
scaffold_101	954120	954121	EWB00_000073	2.746	2.728	1.127	15.4	14.574	15.4	3.361	1.088	2.619	54.221	53.018	54.221	2.663	2.231	1.513	26.956	26.042	26.956
scaffold_101	958628	958629	EWB00_000073	5.869	7.374	0.872	21.158	20.267	21.158	6.134	8.625	0.565	10.814	10.036	10.814	5.599	3.142	2.14	88.502	87.183	88.502
scaffold_101	969748	969749	EWB00_000073	5.869	4.156	1.63	55.584	54.414	55.584	6.036	6.787	0.834	20.326	19.423	20.326	5.56	2.611	2.357	95.691	94.341	95.691
scaffold_101	969787	969788	EWB00_000073	8.464	6.969	1.428	65.906	64.67	65.906	8.291	7.999	1.067	41.511	40.403	41.511	8.275	3.082	2.701	100	100	159.86
scaffold_101	977441	977442	EWB00_000073	11.074	5.978	1.9	100	100	121.529	10.125	5.093	1.917	100	100	114.55	10.419	3.532	2.728	100	100	192.121
scaffold_101	977461	977462	EWB00_000073	11.134	5.967	1.908	100	100	122.668	10.153	5.524	1.797	100	100	105.804	10.198	3.532	2.705	100	100	187.736
scaffold_101	977542	977543	EWB00_000073	10.244	3.857	2.458	100	100	150.669	10.335	4.846	2.036	100	100	126.239	10.081	4.082	2.518	100	100	178.799
scaffold_101	977595	977596	EWB00_000073	11.692	3.751	2.708	100	100	187.091	11.96	4.436	2.387	100	100	172.434	11.523	4.162	2.696	100	100	216.672
scaffold_101	977608	977609	EWB00_000073	13.095	5.978	2.222	100	100	177.381	13.319	4.425	2.562	100	100	205.047	13.16	4.152	2.906	100	100	261.288
scaffold_101	977655	977656	EWB00_000073	15.6	6.383	2.437	100	100	236.959	16.049	6.489	2.322	100	100	231.04	16.446	4.462	3.158	100	100	#NUM!
scaffold_101	978601	978602	EWB00_000073	17.561	6.404	2.721	100	100	#NUM!	18.108	7.947	2.294	100	100	267.694	18.109	6.163	2.896	100	100	#NUM!
scaffold_101	978610	978611	EWB00_000073	16.716	6.404	2.586	100	100	273.792	17.45	7.947	2.191	100	100	241.08	17.109	7.324	2.531	100	100	#NUM!
scaffold_101	978622	978623	EWB00_000073	18.165	6.394	2.75	100	100	#NUM!	18.906	6.458	2.638	100	100	#NUM!	18.161	8.194	2.477	100	100	#NUM!
scaffold_101	978649	978650	EWB00_000073	19.326	6.649	2.782	100	100	#NUM!	20.657	6.263	2.81	100	100	#NUM!	20.071	8.064	2.645	100	100	#NUM!
scaffold_101	978655	978656	EWB00_000073	19.553	6.649	2.845	100	100	#NUM!	21.063	6.263	2.873	100	100	#NUM!	20.513	8.064	2.701	100	100	#NUM!
scaffold_101	978661	978662	EWB00_000073	19.085	6.649	2.835	100	100	#NUM!	20.657	7.034	2.697	100	100	#NUM!	20.149	8.374	2.633	100	100	#NUM!
scaffold_101	978665	978666	EWB00_000073	18.843	6.649	2.816	100	100	#NUM!	20.307	7.044	2.67	100	100	#NUM!	19.928	7.874	2.706	100	100	#NUM!
scaffold_101	978683	978684	EWB00_000073	19.009	6.319	2.928	100	100	#NUM!	20.573	7.044	2.709	100	100	#NUM!	20.37	7.874	2.752	100	100	#NUM!
scaffold_101	978712	978713	EWB00_000073	18.738	6.671	2.804	100	100	#NUM!	20.489	8.379	2.433	100	100	#NUM!	20.175	7.254	2.843	100	100	#NUM!
scaffold_101	978728	978729	EWB00_000073	16.309	5.552	2.868	100	100	303.702	17.436	6.335	2.604	100	100	293.708	17.174	5.733	2.95	100	100	#NUM!
scaffold_101	978733	978734	EWB00_000073	15.947	4.934	2.981	100	100	300.556	16.89	6.725	2.452	100	100	268.244	16.55	5.733	2.883	100	100	#NUM!
scaffold_101	978789	978790	EWB00_000073	4.39	4.092	1.496	40.18	39.121	40.18	4.383	5.257	0.944	19.422	18.529	19.422	4.391	1.531	2.929	96.001	94.649	96.001
scaffold_101	978805	978806	EWB00_000073	5.145	6.053	1.189	32.927	31.927	32.927	5.406	7.352	0.786	17.49	16.622	17.49	5.43	3.032	2.265	95.741	94.389	95.741
scaffold_101	978826	978827	EWB00_000073	5.703	6.053	1.309	42.083	41.009	42.083	5.896	5.771	1.237	39.962	38.868	39.962	6.041	3.902	2.039	93.757	92.414	93.757
scaffold_101	978898	978899	EWB00_000073	9.565	7.587	1.674	99.539	98.302	99.724	10.083	10.525	1.101	55.108	53.9	55.108	10.237	8.814	1.596	100	100	112.307
scaffold_101	978909	978910	EWB00_000073	9.746	7.598	1.648	97.775	96.375	97.778	10.139	10.494	1.074	52.608	51.417	52.608	10.393	8.824	1.59	100	100	112.352
scaffold_101	978934	978935	EWB00_000073	10.772	9.217	1.679	100	100	116.834	11.526	8.389	1.712	100	100	127.092	11.653	8.824	1.841	100	100	159.047
scaffold_101	978967	978968	EWB00_000073	12.416	9.26	1.789	100	100	143.016	12.66	8.964	1.682	100	100	132.911	13.095	7.094	2.279	100	100	227.404
scaffold_101	978989	978990	EWB00_000073	12.854	9.239	1.742	100	100	137.83	13.361	8.153	1.818	100	100	151.28	13.679	7.094	2.289	100	100	233.435
scaffold_101	978993	978994	EWB00_000073	12.673	9.228	1.68	100	100	127.273	13.178	8.153	1.765	100	100	141.736	13.55	7.124	2.245	100	100	224.414
scaffold_101	979005	979006	EWB00_000073	12.401	8.45	1.797	100	100	137.713	13.024	8.153	1.764	100	100	140.884	13.368	5.283	2.668	100	100	261.171
scaffold_101	979022	979023	EWB00_000073	13.397	11.114	1.535	100	100	119.67	13.949	8.163	1.879	100	100	164.613	14.147	6.493	2.465	100	100	259.642
scaffold_101	979091	979092	EWB00_000073	10.41	6.82	1.775	100	100	110.889	10.181	1.602	3.697	100	100	184.965	9.665	1.581	3.898	100	100	208.458
scaffold_101	979117	979118	EWB00_000073	13.352	9.558	1.599	100	100	120.673	12.436	3.553	2.8	100	100	205.556	12.51	2.841	3.396	100	100	265.881
scaffold_101	979169	979170	EWB00_000073	15.69	10.198	1.671	100	100	146.952	14.355	4.097	2.752	100	100	228.836	14.472	3.372	3.316	100	100	298.757
scaffold_101	989586	989587	EWB00_000074	2.248	2.472	1.317	17.768	16.914	17.768	2.185	2.69	0.953	10.489	9.716	10.489	2.001	0.96	2.498	40.033	39.01	40.033
scaffold_101	1177629	1177630	EWB00_000076	4.285	1.748	2.426	65.468	64.235	65.468	3.711	0.483	3.947	66.51	65.229	66.51	3.547	1.571	2.442	63.623	62.439	63.623
scaffold_101	1177689	1177690	EWB00_000076	4.134	4.774	1.159	25.233	24.303	25.233	3.515	1.232	2.697	63.216	61.955	63.216	3.469	2.941	1.632	40.416	39.39	40.416
scaffold_101	1177702	1177703	EWB00_000076	4.013	4.763	1.147	24.313	23.391	24.313	3.823	1.232	2.84	71.79	70.477	71.79	3.547	3.392	1.473	35.747	34.756	35.747
scaffold_101	1177817	1177818	EWB00_000076	5.929	4.476	1.956	82.704	81.373	82.704	5.518	3.378	2.037	79.299	77.943	79.299	6.093	3.222	2.407	100	100	117.158
scaffold_101	1177900	1177901	EWB00_000076	7.498	4.326	2.217	100	100	116.369	7.38	3.358	2.366	100	100	119.57	8.041	3.042	2.827	100	100	171.798
scaffold_101	1177943	1177944	EWB00_000076	7.076	4.326	2.104	99.998	99.94	102.255	7.198	3.337	2.315	100	100	113.106	7.691	3.032	2.752	100	100	160.189
scaffold_101	1177993	1177994	EWB00_000076	4.239	7.459	0.797	14.59	13.774	14.59	4.313	1.263	3.152	92.824	91.398	92.824	4.703	3.472	1.955	72.335	71.101	72.335
scaffold_101	1198415	1198416	EWB00_000076	9.822	7.502	1.654	98.272	96.875	98.28	8.207	6.777	1.382	63.462	62.199	63.462	9.185	5.633	2.046	100	100	138.743
scaffold_101	1198465	1198466	EWB00_000076	8.449	4.294	2.159	100	100	115.733	8.067	2.598	2.677	100	100	133.192	8.145	4.842	2.046	100	100	121.065
scaffold_101	1198542	1198543	EWB00_000076	6.336	2.334	2.532	97.979	96.579	97.983	6.484	2.444	2.381	94.665	93.23	94.665	6.028	2.501	2.511	100	100	108.584
scaffold_101	1198564	1198565	EWB00_000076	6.97	2.344	2.676	100	100	113.055	7.142	2.444	2.53	100	100	110.08	6.755	2.501	2.683	100	100	128.57
scaffold_101	1199958	1199959	EWB00_000076	8.237	2.344	2.871	100	100	136.659	8.165	2.444	2.69	100	100	129.339	8.002	1.671	3.48	100	100	167.865
scaffold_101	1199963	1199964	EWB00_000076	8.358	2.344	2.902	100	100	140.156	8.249	2.444	2.711	100	100	131.806	8.132	1.671	3.51	100	100	171.311
scaffold_101	1199990	1199991	EWB00_000076	7.89	2.344	2.792	100	100	127.723	7.675	2.444	2.589	100	100	117.759	7.275	1.671	3.331	100	100	150.699
scaffold_101	1228669	1228670	EWB00_000078	6.834	6.735	1.416	56.774	55.596	56.774	7.927	8.194	1.158	47.921	46.764	47.921	7.002	3.372	2.463	100	100	133.052
scaffold_101	1228595	1228596	EWB00_000078	8.781	6.735	1.722	95.456	94.064	95.456	10.237	10.329	1.15	60.043	58.801	60.043	9.146	4.932	2.271	100	100	157.848
scaffold_101	1228570	1228571	EWB00_000078	8.66	6.767	1.81	100	100	104.819	10.083	9.056	1.408	83.708	82.327	83.708	8.951	6.663	1.865	100	100	124.726
scaffold_101	1228420	1228421	EWB00_000078	3.923	1.62	2.459	62.128	60.916	62.128	3.921	4.456	0.858	14.353	13.523	14.353	3.91	4.442	1.112	24.549	23.658	24.549
scaffold_101	1228363	1228364	EWB00_000078	4.692	1.62	2.848	88.1	86.742	88.1	4.538	4.456	1.169	27.895	26.911	27.895	4.755	4.442	1.465	46.467	45.395	46.467
scaffold_101	1255623	1255624	EWB00_000079	4.239	3.794	1.896	60.511	59.308	60.511	4.019	1.561	2.855	86.199	84.807	86.199	3.572	1.241	3.095	87.092	85.78	87.092
scaffold_101	1255646	1255647	EWB00_000079	4.843	5.381	1.614	54.94	53.774	54.94	4.608	1.283	3.39	100	100	110.385	4.339	1.241	3.364	100	100	108.506
scaffold_101	1255655	1255656	EWB00_000079	4.3	5.392	1.44	40.953	39.888	40.953	4.089	0.452	4.725	90.759	89.344	90.759	3.962	1.331	3.132	96.492	95.137	96.492
scaffold_101	1255666	1255667	EWB00_000079	4.436	5.392	1.474	43.716	42.63	43.716	4.145	1.181	3.36	99.19	97.803	99.263	4.105	1.341	3.159	99.531	98.332	99.711
scaffold_101	1255724	1255725	EWB00_000079	3.455	3.655	1.603	38.35	37.305	38.35	3.445	1.191	3.06	78.677	77.324	78.677	3.598	2.131	2.236	64.412	63.224	64.412
scaffold_101	1264056	1264057	EWB00_000080	1.644	1.588	1.569	17.5	16.649	17.5	1.583	1.253	1.641	17.822	16.949	17.822	1.546	1.081	1.988	24.774	23.881	24.774
scaffold_101	1264037	1264038	EWB00_000080	1.856	1.588	1.711	21.969	21.07	21.969	1.793	0.75	2.536	32.675	31.645	32.675	1.689	1.081	2.1	28.591	27.662	28.591
scaffold_101	1263974	1263975	EWB00_000080	2.504	1.588	2.081	36.995	35.961	36.995	2.451	0.75	2.938	47.967	46.81	47.967	2.468	1.081	2.616	50.734	49.633	50.734
scaffold_101	1263753	1263754	EWB00_000080	3.681	0.352	5.104	80.7	79.379	80.7	3.417	1.643	2.528	66.062	64.783	66.062	4.131	2.701	2.175	73.748	72.506	73.748
scaffold_101	1306009	1306010	EWB00_000081	8.901	10.592	1.267	63.64	62.418	63.64	8.683	4.723	2.182	100	100	132.959	8.717	7.284	1.731	100	100	110.893
scaffold_101	1306053	1306054	EWB00_000081	9.731	13.991	0.962	43.309	42.226	43.309	9.873	7.917	1.597	99.519	98.227	99.693	9.99	11.246	1.285	80.325	79.048	80.325
scaffold_101	1307296	1307297	EWB00_000081	14.091	17.231	0.999	63.236	62.017	63.236	13.487	17.538	0.745	37.155	36.085	37.155	13.29	17.049	0.994	67.578	66.371	67.578
scaffold_101	1307303	1307304	EWB00_000081	15.057	24.743	0.526	21.574	20.68	21.574	14.775	20.741	0.599	27.384	26.405	27.384	14.485	20.64	0.818	52.129	51.018	52.129
scaffold_101	1307326	1307327	EWB00_000081	15.374	25.319	0.502	20.134	19.255	20.134	15.125	19.345	0.717	38.335	37.254	38.335	14.498	18.94	0.932	65.25	64.056	65.25
scaffold_101	1313409	1313410	EWB00_000081	15.917	23.113	0.61	28.989	28.025	28.989	15.531	17.609	0.834	50.496	49.321	50.496	14.81	17.499	1.035	78.84	77.571	78.84
scaffold_101	1313438	1313439	EWB00_000081	19.568	30.828	0.546	29.314	28.346	29.314	19.271	20.988	0.933	76.421	75.081	76.421	18.083	24.402	0.874	72.29	71.056	72.29
scaffold_101	1313448	1313449	EWB00_000081	20.594	35.644	0.43	20.11	19.231	20.11	20.377	23.565	0.862	70.728	69.42	70.728	19.525	27.824	0.807	67.854	66.645	67.854
scaffold_101	1313630	1313631	EWB00_000081	6.231	0.757	4.054	100	100	105.631	5.238	1.633	2.602	80.473	79.111	80.473	5.417	2.381	2.369	90.392	89.065	90.392
scaffold_101	1388705	1388706	EWB00_000083	3.425	6.117	0.832	13.029	12.233	13.029	3.599	5.545	0.805	13.04	12.228	13.04	3.404	5.543	0.84	14.383	13.605	14.383
scaffold_102	89668	89669	EWB00_000090	25.557	40.248	0.986	100	100	120.475	27.435	38.761	0.906	100	100	112.203	27.827	36.188	1.152	100	100	188.157
scaffold_102	89656	89657	EWB00_000090	25.98	41.185	0.977	100	100	120.348	28.304	39.778	0.914	100	100	117.42	28.216	39.65	1.04	100	100	160.259
scaffold_102	89648	89649	EWB00_000090	27.398	41.068	1.028	100	100	137.966	29.634	39.336	0.971	100	100	135.995	29.269	39.88	1.071	100	100	174.197
scaffold_102	89474	89475	EWB00_000090	17.697	23.518	1.076	94.174	92.787	94.174	17.884	24.961	0.797	57.106	55.884	57.106	16.979	17.869	1.382	100	100	152.202
scaffold_102	89457	89458	EWB00_000090	16.656	23.774	0.853	57.665	56.481	57.665	17.394	22.292	0.826	57.87	56.642	57.87	16.589	16.578	1.395	100	100	148.301
scaffold_102	89423	89424	EWB00_000090	18.828	21.365	1.131	100	100	104.425	19.635	22.733	0.932	79.394	78.037	79.394	19.11	16.508	1.578	100	100	203.872
scaffold_102	89372	89373	EWB00_000090	12.779	7.875	2.038	100	100	172.821	12.688	5.031	2.498	100	100	208.842	13.134	3.232	3.403	100	100	297.758
scaffold_102	89353	89354	EWB00_000090	13.457	7.353	2.358	100	100	227.592	13.094	4.22	2.912	100	100	254.468	13.939	3.692	3.372	100	100	#NUM!
scaffold_102	89348	89349	EWB00_000090	13.986	8.035	2.286	100	100	228.516	13.347	3.943	3.037	100	100	265.376	14.147	3.692	3.394	100	100	#NUM!
scaffold_102	89023	89024	EWB00_000090	17.425	25.798	1.103	99.955	99.416	100.965	15.475	24.54	0.763	47.46	46.306	47.46	17.187	25.523	0.973	87.719	86.404	87.719
scaffold_102	89009	89010	EWB00_000090	19.854	29.89	1.104	100	100	115.645	17.576	30.752	0.643	39.726	38.633	39.726	19.759	30.075	0.948	96.376	95.021	96.376
scaffold_102	88847	88848	EWB00_000090	30.611	15.782	2.537	100	100	#NUM!	28.374	22.353	1.699	100	100	#NUM!	29.346	18.649	2.157	100	100	#NUM!
scaffold_102	88813	88814	EWB00_000090	17.984	4.486	3.645	100	100	#NUM!	16.764	6.417	2.79	100	100	#NUM!	17.122	8.034	2.623	100	100	#NUM!
scaffold_102	88755	88756	EWB00_000090	10.184	0.799	5.038	100	100	180.588	9.453	2.721	2.981	100	100	178.25	9.964	1.941	3.754	100	100	229.595
scaffold_102	46036	46037	EWB00_000091	2.203	1.321	1.959	28.3	27.341	28.3	2.899	3.409	0.838	10.572	9.797	10.572	2.546	1.281	2.309	44.619	43.56	44.619
scaffold_102	46078	46079	EWB00_000091	3.41	1.875	2.176	50.452	49.316	50.452	3.753	4.579	0.856	14.086	13.26	14.086	3.118	0.991	3.021	68.381	67.168	68.381
scaffold_102	46158	46159	EWB00_000091	4.224	2.323	2.349	72.195	70.923	72.195	4.608	5.791	0.948	20.876	19.967	20.876	4.027	0.991	3.479	96.485	95.13	96.485
scaffold_102	53675	53676	EWB00_000091	2.565	1.353	2.591	52.513	51.363	52.513	2.689	1.735	2.06	41.329	40.223	41.329	2.637	1.241	2.631	57.207	56.063	57.207
scaffold_102	55515	55516	EWB00_000091	3.334	3.026	1.752	41.335	40.268	41.335	3.389	1.735	2.346	58.738	57.505	58.738	3.469	1.241	3.001	81.236	79.953	81.236
scaffold_102	55571	55572	EWB00_000091	4.677	3.016	2.215	77.375	76.072	77.375	4.944	3.83	1.723	57.784	56.557	57.784	4.911	1.241	3.488	100	100	120.271
scaffold_102	57052	57053	EWB00_000091	3.817	4.38	1.225	25.964	25.027	25.964	4.552	5.976	0.836	16.549	15.692	16.549	4.04	2.671	2.021	62.838	61.659	62.838
scaffold_102	78798	78799	EWB00_000091	8.222	6.415	1.449	64.271	63.045	64.271	8.123	2.238	2.832	100	100	134.404	7.509	5.403	1.717	87.518	86.204	87.518
scaffold_102	78953	78954	EWB00_000091	7.649	7.907	0.963	30.631	29.651	30.631	6.638	1.93	2.701	100	99.999	104.227	6.638	5.813	1.373	55.052	53.921	55.052
scaffold_102	78961	78962	EWB00_000091	7.664	7.896	0.968	30.943	29.96	30.943	6.638	1.93	2.701	100	99.999	104.227	6.625	5.813	1.37	54.775	53.646	54.775
scaffold_102	153622	153623	EWB00_000093	2.233	2.216	1.377	18.457	17.596	18.457	2.395	0.996	2.45	40.281	39.183	40.281	2.364	1.161	2.421	44.871	43.81	44.871
scaffold_102	153674	153675	EWB00_000093	2.731	0.501	3.841	59.051	57.858	59.051	2.773	1.756	1.865	34.807	33.758	34.807	2.832	0.46	4.03	66.009	64.811	66.009
scaffold_102	159078	159079	EWB00_000094	7.89	8.504	1.158	45.718	44.617	45.718	7.352	5.678	1.478	63.04	61.78	63.04	7.872	14.497	0.46	10.67	9.944	10.67
scaffold_102	159073	159074	EWB00_000094	8.177	8.504	1.209	50.8	49.661	50.8	7.675	5.688	1.538	69.606	68.306	69.606	8.093	13.157	0.64	19.436	18.598	19.436
scaffold_102	159062	159063	EWB00_000094	9.791	9.463	1.292	66.982	65.74	66.982	9.103	5.688	1.767	99.062	97.657	99.115	9.561	13.117	0.873	38.995	37.98	38.995
scaffold_102	159049	159050	EWB00_000094	11.345	10.187	1.522	100	99.995	103.411	10.602	5.842	2.044	100	100	143.363	10.653	16.608	0.754	34.013	33.037	34.013
scaffold_102	158792	158793	EWB00_000094	22.012	10.422	2.629	100	100	#NUM!	21.287	4.59	3.543	100	100	#NUM!	21.24	17.649	1.755	100	100	274.566
scaffold_102	158731	158732	EWB00_000094	29.103	9.899	3.197	100	100	#NUM!	29.34	7.475	3.377	100	100	#NUM!	28.359	18.86	2.12	100	100	#NUM!
scaffold_102	158680	158681	EWB00_000094	25.225	5.957	3.568	100	100	#NUM!	25.125	4.323	3.817	100	100	#NUM!	24.345	9.515	2.811	100	100	#NUM!
scaffold_102	158668	158669	EWB00_000094	30.551	7.47	3.371	100	100	#NUM!	29.732	7.475	3.155	100	100	#NUM!	29.022	10.445	2.855	100	100	#NUM!
scaffold_102	158646	158647	EWB00_000094	41.187	7.481	3.663	100	100	#NUM!	39.787	7.475	3.469	100	100	#NUM!	38.193	10.445	3.177	100	100	#NUM!
scaffold_102	158617	158618	EWB00_000094	46.211	7.47	3.831	100	100	#NUM!	44.815	7.475	3.64	100	100	#NUM!	43.078	11.516	3.21	100	100	#NUM!
scaffold_102	158531	158532	EWB00_000094	19.009	1.524	4.706	100	100	298.748	17.114	1.756	4.24	100	100	283.247	16.369	3.032	3.658	100	100	#NUM!
scaffold_102	182454	182455	EWB00_000095	1.448	1.492	1.324	11.657	10.88	11.657	2.045	0.554	3.067	40.208	39.111	40.208	2.481	2.631	1.31	21.182	20.326	21.182
scaffold_102	182462	182463	EWB00_000095	1.388	1.492	1.262	10.45	9.693	10.45	2.143	0.554	3.134	42.449	41.334	42.449	2.377	2.551	1.292	19.938	19.095	19.938
scaffold_102	182532	182533	EWB00_000095	1.961	0.842	2.422	31.547	30.558	31.547	3.011	2.146	1.545	27.843	26.86	27.843	3.196	3.012	1.392	28.821	27.889	28.821
scaffold_102	182700	182701	EWB00_000095	2.535	0.277	4.617	51.663	50.519	51.663	3.025	4.004	0.825	11.097	10.314	11.097	2.897	2.982	1.383	26.874	25.96	26.874
scaffold_102	182771	182772	EWB00_000095	2.61	1.012	2.706	48.407	47.285	48.407	2.521	2.916	0.953	11.686	10.893	11.686	2.559	3.282	1.022	14.701	13.918	14.701
scaffold_102	182781	182782	EWB00_000095	2.882	1.012	2.823	54.333	53.171	54.333	2.717	2.362	1.345	21.25	20.336	21.25	2.741	3.282	1.107	17.761	16.942	17.761
scaffold_102	182800	182801	EWB00_000095	3.651	1.524	2.574	63.768	62.546	63.768	3.487	2.588	1.573	33.838	32.798	33.838	3.248	4.852	0.787	11.925	11.18	11.925
scaffold_102	183612	183613	EWB00_000095	3.364	5.552	0.827	12.415	11.628	12.415	4.005	4.374	1.202	27.24	26.263	27.24	3.508	4.782	1.04	20.864	20.011	20.864
scaffold_102	183639	183640	EWB00_000095	3.123	5.552	0.864	12.81	12.017	12.81	3.795	4.744	1.129	24.116	23.171	24.116	3.443	4.712	1.101	22.844	21.969	22.844
scaffold_102	186815	186816	EWB00_000095	1.524	0.821	2.207	23.602	22.688	23.602	1.639	1.479	1.291	12.491	11.687	12.491	1.403	1.021	1.826	19.613	18.773	19.613
scaffold_102	199033	199034	EWB00_000095	8.781	12.286	0.758	24.63	23.705	24.63	7.857	5.812	1.523	69.857	68.555	69.857	8.418	10.335	1.033	45.893	44.825	45.893
scaffold_102	199109	199110	EWB00_000095	17.38	14.29	1.465	100	100	140.602	16.063	9.693	1.771	100	100	171.249	16.771	10.435	1.98	100	100	237.955
scaffold_102	201266	201267	EWB00_000095	17.621	14.29	1.524	100	100	153.143	16.61	9.703	1.847	100	100	189.151	17.174	10.445	2.035	100	100	253.928
scaffold_102	201286	201287	EWB00_000095	19.025	12.649	1.791	100	100	206.436	18.01	9.703	1.949	100	100	217.736	18.382	10.445	2.122	100	100	284.143
scaffold_102	201327	201328	EWB00_000095	12.462	3.9	2.808	100	100	210.53	12.296	5.75	2.1	100	100	159.174	12.108	3.982	2.871	100	100	241.766
scaffold_103	11556	11557	EWB00_000098	3.44	1.396	2.313	48.024	46.905	48.024	3.347	0.349	4.181	55.89	54.676	55.89	3.326	1.931	1.967	45.982	44.913	45.982
scaffold_103	11631	11632	EWB00_000098	6.11	1.993	2.707	99.414	98.127	99.545	5.98	0.349	5.071	86.192	84.8	86.192	5.781	2.241	2.609	100	100	107.534
scaffold_103	11646	11647	EWB00_000098	6.352	1.993	2.751	100	99.999	103.993	6.386	0.349	5.157	89.508	88.099	89.508	6.366	2.231	2.747	100	100	122.395
scaffold_103	11658	11659	EWB00_000098	6.985	2.813	2.416	100	99.999	104.09	6.764	0.349	5.258	93.348	91.92	93.348	6.794	2.251	2.843	100	100	134.474
scaffold_103	11663	11664	EWB00_000098	6.668	2.813	2.362	97.957	96.557	97.961	6.61	0.349	5.235	92.407	90.984	92.407	6.56	2.241	2.807	100	100	129.384
scaffold_103	11749	11750	EWB00_000098	1.735	0.821	2.171	24.091	23.171	24.091	1.653	0.606	2.421	25.47	24.511	25.47	1.715	1.521	1.415	16.077	15.277	16.077
scaffold_103	11762	11763	EWB00_000098	1.584	0.821	2.053	20.907	20.019	20.907	1.442	0.606	2.234	20.911	20.001	20.911	1.429	1.261	1.43	13.824	13.053	13.824
scaffold_103	16770	16771	EWB00_000098	14.106	13.736	1.524	100	100	133.162	13.08	14.991	1.081	71.155	69.845	71.155	13.874	9.045	2.073	100	100	221.4
scaffold_103	16801	16802	EWB00_000098	16.55	10.965	2.048	100	100	234.333	15.349	14.981	1.288	100	100	110.123	16.005	9.075	2.258	100	100	279.908
scaffold_103	16811	16812	EWB00_000098	16.565	9.569	2.342	100	100	284.565	15.419	12.383	1.646	100	100	164.44	15.641	8.884	2.304	100	100	284.904
scaffold_103	16819	16820	EWB00_000098	14.68	7.235	2.539	100	100	270.831	13.361	8.882	1.893	100	100	171.385	13.705	8.144	2.223	100	100	238.745
scaffold_103	16901	16902	EWB00_000098	9.942	5.68	2.202	100	100	150.913	9.229	4.282	2.314	100	100	144.503	9.47	3.782	2.733	100	100	195.89
scaffold_103	16906	16907	EWB00_000098	9.082	5.658	2.049	100	100	125.354	8.249	4.261	2.137	100	100	117.765	8.6	2.761	3.033	100	100	188.847
scaffold_103	63565	63566	EWB00_000100	3.938	1.343	2.717	67.091	65.848	67.091	3.501	0.329	4.442	60.012	58.771	60.012	3.754	0.4	4.515	76.41	75.153	76.41
scaffold_103	63559	63560	EWB00_000100	4.058	1.353	2.786	71.525	70.256	71.525	3.585	0.329	4.504	61.831	60.579	61.831	3.78	0.4	4.546	77.497	76.234	77.497
scaffold_103	63543	63544	EWB00_000100	4.043	2.483	1.905	48.776	47.652	48.776	3.725	0.329	4.56	63.583	62.32	63.583	3.858	1.751	2.446	70.401	69.177	70.401
scaffold_103	63522	63523	EWB00_000100	4.119	2.483	1.913	49.568	48.438	49.568	3.655	0.329	4.518	62.32	61.065	62.32	3.975	1.751	2.479	73.023	71.785	73.023
scaffold_103	63496	63497	EWB00_000100	3.998	2.483	1.819	44.368	43.276	44.368	3.851	0.329	4.555	63.668	62.404	63.668	4.17	1.751	2.519	76.628	75.37	76.628
scaffold_103	63475	63476	EWB00_000100	3.048	2.078	1.67	30.326	29.349	30.326	2.815	0.575	3.284	50.858	49.681	50.858	2.884	4.032	0.774	10.174	9.457	10.174
scaffold_103	63465	63466	EWB00_000100	2.927	2.078	1.626	28.284	27.325	28.284	2.927	0.575	3.351	53.344	52.148	53.344	2.923	4.032	0.803	10.938	10.207	10.938
scaffold_103	169926	169927	EWB00_000102	2.067	0.852	2.305	29.463	28.494	29.463	1.681	0.801	1.998	21.07	20.158	21.07	1.494	0.63	2.443	26.775	25.863	26.775
scaffold_103	169964	169965	EWB00_000102	2.338	0.852	2.559	37.57	36.532	37.57	1.877	0.801	2.211	26.574	25.603	26.574	1.78	0.39	3.439	38.977	37.962	38.977
scaffold_103	169979	169980	EWB00_000102	2.338	0.852	2.547	37.208	36.173	37.208	1.863	0.801	2.191	26.043	25.078	26.043	1.806	0.39	3.452	39.384	38.365	39.384
scaffold_103	287186	287187	EWB00_000106	5.552	1.46	2.94	91.71	90.334	91.71	5.672	1.93	2.475	83.745	82.365	83.745	6.093	4.332	1.675	67.529	66.322	67.529
scaffold_103	287207	287208	EWB00_000106	5.703	1.492	2.942	93.999	92.613	93.999	6.022	3.286	1.793	63.166	61.905	63.166	6.521	5.723	1.364	53.451	52.331	53.451
scaffold_103	287216	287217	EWB00_000106	5.748	1.812	2.674	89.38	88.016	89.38	5.882	3.255	1.773	60.845	59.599	60.845	6.379	7.044	1.032	33.629	32.656	33.629
scaffold_103	287234	287235	EWB00_000106	6.125	1.833	2.754	97.309	95.909	97.309	6.246	3.275	1.86	68.774	67.479	68.774	6.781	7.084	1.103	39.639	38.619	39.639
scaffold_103	287270	287271	EWB00_000106	5.899	2.6	2.19	76.824	75.525	76.824	6.12	3.245	1.837	66.171	64.892	66.171	6.288	7.734	0.872	25.013	24.118	25.013
scaffold_103	287301	287302	EWB00_000106	8.268	3.154	2.399	100	100	117.162	8.067	4.056	1.915	91.359	89.941	91.359	8.028	10.305	0.808	27.769	26.847	27.769
scaffold_103	287336	287337	EWB00_000106	9.128	3.154	2.551	100	100	136.707	8.669	4.025	2.03	100	100	104.883	8.574	11.296	0.791	28.643	27.713	28.643
scaffold_103	287369	287370	EWB00_000106	7.709	1.897	3.064	100	100	131.1	7.184	3.707	1.892	80.836	79.472	80.836	7.249	10.885	0.622	16.199	15.398	16.199
scaffold_103	296411	296412	EWB00_000106	3.515	3.335	1.103	18.318	17.459	18.318	3.403	0.38	4.092	57.697	56.471	57.697	3.43	2.992	1.395	29.925	28.984	29.925
scaffold_103	296436	296437	EWB00_000106	3.681	3.889	0.955	15.21	14.386	15.21	3.795	0.38	4.253	63.068	61.807	63.068	3.676	3.002	1.495	35.477	34.489	35.477
scaffold_103	328782	328783	EWB00_000106	14.333	11.221	1.642	100	100	142.296	15.237	16.706	0.991	68.453	67.16	68.453	14.212	11.696	1.635	100	100	159.4
scaffold_103	328786	328787	EWB00_000106	15.479	11.775	1.638	100	100	150.693	16.105	17.466	0.971	69.188	67.891	69.188	15.394	11.696	1.725	100	100	184.645
scaffold_103	328838	328839	EWB00_000106	20.88	11.37	2.099	100	100	278.848	21.847	17.579	1.386	100	100	165.337	20.915	15.238	1.774	100	100	259.023
scaffold_103	328860	328861	EWB00_000106	20.563	12.233	1.992	100	100	260.019	22.394	18.585	1.357	100	100	165.012	20.85	14.457	1.857	100	100	275.623
scaffold_103	328864	328865	EWB00_000106	19.96	10.603	2.135	100	100	271.909	21.805	18.564	1.304	100	100	150.259	20.552	14.087	1.862	100	100	271.518
scaffold_103	328872	328873	EWB00_000106	19.99	11.253	2.051	100	100	259.821	21.637	17.805	1.353	100	100	157.93	20.396	15.478	1.716	100	100	241.18
scaffold_103	328992	328993	EWB00_000106	11.587	12.478	1.025	52.442	51.292	52.442	11.862	13.564	0.81	36.852	35.785	36.852	12.043	16.338	0.827	43.697	42.645	43.697
scaffold_103	329004	329005	EWB00_000106	11.436	13.693	0.844	36.908	35.875	36.908	11.876	13.246	0.825	37.83	36.754	37.83	12.263	17.089	0.771	39.215	38.198	39.215
scaffold_103	329089	329090	EWB00_000106	13.91	15.718	0.903	49.798	48.666	49.798	14.481	17.414	0.698	34.151	33.108	34.151	15.108	21.331	0.737	44.141	43.086	44.141
scaffold_103	329115	329116	EWB00_000106	18.512	23.624	0.796	53.819	52.66	53.819	19.397	26.532	0.564	31.355	30.338	31.355	19.577	33.067	0.52	30.637	29.69	30.637
scaffold_103	329157	329158	EWB00_000106	20.05	29.933	0.665	43.171	42.089	43.171	21.609	29.048	0.662	47.151	45.999	47.151	21.513	32.787	0.721	61.31	60.139	61.31
scaffold_103	329242	329243	EWB00_000106	20.548	25.745	0.94	82.01	80.682	82.01	22.001	21.994	1.106	100	100	117.445	22.721	21.431	1.425	100	100	205.998
scaffold_103	329303	329304	EWB00_000106	11.27	5.03	2.429	100	100	179.957	11.036	4.733	2.327	100	100	166.121	10.795	6.423	2.09	100	100	166.923
scaffold_103	329307	329308	EWB00_000106	11.481	5.03	2.413	100	100	178.768	11.246	4.744	2.317	100	100	166.135	11.016	6.423	2.096	100	100	169.273
scaffold_103	329333	329334	EWB00_000106	12.205	5.03	2.568	100	100	206.959	11.596	4.733	2.416	100	100	182.259	11.627	6.443	2.205	100	100	191.891
scaffold_103	329342	329343	EWB00_000106	11.436	5.019	2.502	100	100	191.538	10.98	4.025	2.591	100	100	184.858	10.808	6.433	2.115	100	100	171.153
scaffold_103	329396	329397	EWB00_000106	9.022	2.504	3.061	100	100	166.713	8.781	1.889	3.281	100	100	161.553	8.639	1.711	3.648	100	100	190.714
scaffold_103	428120	428121	EWB00_000109	7.679	7.193	1.434	63.861	62.638	63.861	7.142	8.841	0.855	25.873	24.91	25.873	7.184	10.946	0.773	24.301	23.412	24.301
scaffold_103	428110	428111	EWB00_000109	8.464	7.161	1.607	84.114	82.776	84.114	7.969	8.83	1.036	39.868	38.775	39.868	7.963	10.936	0.937	37.469	36.465	37.469
scaffold_103	428087	428088	EWB00_000109	8.313	3.953	2.467	100	100	142.551	8.333	7.208	1.415	68.953	67.656	68.953	8.21	4.932	2.144	100	100	134.62
scaffold_103	428073	428074	EWB00_000109	8.554	3.687	2.58	100	100	151.097	8.823	3.471	2.53	100	100	148.743	8.223	5.913	1.87	100	100	113.281
scaffold_103	427993	427994	EWB00_000109	26.447	5.04	3.433	100	100	#NUM!	26.721	5.709	3.164	100	100	#NUM!	24.787	9.975	2.521	100	100	#NUM!
scaffold_103	426106	426107	EWB00_000109	43.133	2.643	5.132	100	100	#NUM!	42.939	6.325	3.745	100	100	#NUM!	41.688	2.091	5.567	100	100	#NUM!
scaffold_103	426092	426093	EWB00_000109	37.687	2.643	4.951	100	100	#NUM!	37.785	4.764	3.98	100	100	#NUM!	36.972	2.561	5.109	100	100	#NUM!
scaffold_103	426067	426068	EWB00_000109	35.439	2.643	4.893	100	100	#NUM!	35.208	3.974	4.163	100	100	#NUM!	34.79	2.561	5.04	100	100	#NUM!
scaffold_103	599694	599695	EWB00_000111	3.923	3.346	1.543	36.832	35.8	36.832	3.697	1.273	2.681	64.898	63.627	64.898	3.339	4.372	0.978	17.477	16.661	17.477
scaffold_103	594881	594882	EWB00_000111	4.375	2.834	1.791	48.001	46.883	48.001	4.664	2.762	1.784	50.99	49.811	50.99	4.768	1.501	2.953	98.594	97.246	98.612
scaffold_103	594844	594845	EWB00_000111	2.655	0.895	2.701	44.825	43.73	44.825	2.969	3.306	0.848	10.831	10.052	10.831	2.806	1.451	2.218	46.105	45.035	46.105
scaffold_103	585542	585543	EWB00_000111	12.009	9.697	1.552	100	100	108.398	11.12	16.305	0.536	17.209	16.344	17.209	11.25	10.625	1.411	99.946	99.385	100.881
scaffold_103	581891	581892	EWB00_000111	4.39	2.121	2.339	69.091	67.836	69.091	4.972	3.953	1.455	42.305	41.192	42.305	4.404	3.612	1.64	50.619	49.518	50.619
scaffold_103	581878	581879	EWB00_000111	4.481	2.121	2.281	66.327	65.089	66.327	5.084	3.953	1.419	40.804	39.702	40.804	4.417	4.622	1.241	32.943	31.976	32.943
scaffold_103	580842	580843	EWB00_000111	4.073	1.577	2.735	76.289	74.992	76.289	4.664	1.273	3.057	89.802	88.391	89.802	4.313	2.971	1.932	62.662	61.484	62.662
scaffold_103	580825	580826	EWB00_000111	4.813	1.577	2.976	95.122	93.731	95.122	4.986	0.996	3.508	99.44	98.116	99.58	4.846	3.842	1.729	60.643	59.477	60.643
scaffold_103	580754	580755	EWB00_000111	6.155	1.087	4.196	100	100	151.69	5.504	0.277	5.762	89.207	87.799	89.207	5.924	1.751	3.312	100	100	146.569
scaffold_103	580719	580720	EWB00_000111	6.125	1.087	4.257	100	100	155.935	5.644	0.277	5.869	92.642	91.217	92.642	6.249	1.751	3.409	100	100	157.433
scaffold_103	580675	580676	EWB00_000111	6.367	0	13.359	10.524	9.765	10.524	5.686	0.277	5.809	90.827	89.411	90.827	6.34	1.751	3.41	100	100	158.106
scaffold_103	580669	580670	EWB00_000111	6.623	0	13.416	10.605	9.846	10.605	5.84	0.277	5.847	92.166	90.744	92.166	6.729	1.751	3.496	100	100	168.659
scaffold_103	580559	580560	EWB00_000111	6.895	0	13.069	10.116	9.365	10.116	6.736	0.678	4.437	100	100	120.976	7.418	0.38	5.64	100	100	120.003
scaffold_103	580541	580542	EWB00_000111	6.94	0	13.156	10.237	9.484	10.237	6.89	0.678	4.53	100	100	126.368	7.431	0.38	5.683	100	100	121.837
scaffold_103	655427	655428	EWB00_000112	4.028	5.85	1.074	23.016	22.107	23.016	4.075	5.986	0.825	15.102	14.263	15.102	4.781	3.302	2.052	78.076	76.811	78.076
scaffold_103	649568	649569	EWB00_000112	6.336	9.697	0.968	29.535	28.565	29.535	6.456	5.966	1.469	59.469	58.231	59.469	7.08	4.132	2.28	100	100	129.199
scaffold_103	649558	649559	EWB00_000112	6.548	9.708	0.886	25.515	24.582	25.515	6.666	5.966	1.413	56.137	54.921	56.137	7.288	4.132	2.258	100	100	128.353
scaffold_103	649537	649538	EWB00_000112	6.487	9.697	0.874	24.717	23.791	24.717	6.554	5.966	1.389	53.767	52.568	53.767	7.262	4.132	2.253	100	100	127.584
scaffold_103	666969	666970	EWB00_000113	9.128	9.335	1.652	100	99.997	103.662	8.767	6.551	1.948	100	100	126.866	8.756	6.553	1.898	100	100	126.593
scaffold_103	667191	667192	EWB00_000113	28.635	14.503	2.015	100	100	#NUM!	26.777	12.321	2.053	100	100	#NUM!	26.073	17.139	1.808	100	100	#NUM!
scaffold_103	667203	667204	EWB00_000113	29.419	14.503	2.099	100	100	#NUM!	27.337	12.321	2.114	100	100	#NUM!	26.722	16.768	1.906	100	100	#NUM!
scaffold_103	667233	667234	EWB00_000113	7.121	0.416	5.231	100	100	104.577	6.904	4.302	1.686	68.821	67.525	68.821	7.041	0.51	5.053	100	100	125.959
scaffold_103	667243	667244	EWB00_000113	7.046	0.416	5.248	100	100	105.177	6.75	4.107	1.745	71.11	69.8	71.11	6.872	0.51	5.037	100	100	124.907
scaffold_103	708915	708916	EWB00_000114	3.108	5.605	0.911	14.122	13.311	14.122	3.123	3.625	1.306	25.764	24.802	25.764	2.65	3.082	1.356	24.973	24.077	24.973
scaffold_103	708767	708768	EWB00_000114	2.399	2.547	1.227	16.326	15.49	16.326	3.011	3.224	1.044	15.838	14.989	15.838	2.663	1.791	1.939	39.01	37.994	39.01
scaffold_103	707246	707247	EWB00_000114	2.173	2.557	1.131	13.288	12.489	13.288	2.773	3.193	0.98	13.414	12.597	13.414	2.572	2.481	1.446	25.452	24.551	25.452
scaffold_103	704140	704141	EWB00_000114	0.966	0.458	2.318	15.74	14.91	15.74	1.176	0.031	6.343	13.441	12.624	13.441	1.039	0.76	1.78	14.174	13.398	14.174
scaffold_103	704123	704124	EWB00_000114	1.524	0.895	2.056	21.622	20.727	21.622	1.821	0.76	2.384	29.43	28.432	29.43	1.39	0.76	2.224	24.346	23.456	24.346
scaffold_103	700986	700987	EWB00_000114	1.886	1.321	1.827	23.075	22.165	23.075	2.311	1.407	1.859	28.437	27.448	28.437	1.767	1.101	2.05	28.1	27.175	28.1
scaffold_103	700982	700983	EWB00_000114	1.931	1.321	1.914	25.491	24.558	25.491	2.423	1.407	1.968	32.387	31.36	32.387	1.949	1.101	2.219	34.079	33.102	34.079
scaffold_103	700948	700949	EWB00_000114	2.897	2.344	1.7	32.379	31.384	32.379	3.347	2.495	1.63	34.895	33.845	34.895	2.702	0.85	3.077	61.215	60.045	61.215
scaffold_103	700930	700931	EWB00_000114	3.259	2.344	1.93	43.882	42.795	43.882	3.627	2.803	1.625	38.135	37.056	38.135	3.118	0.85	3.314	73.58	72.339	73.58
scaffold_103	720334	720335	EWB00_000115	6.578	6.287	1.432	55.201	54.034	55.201	6.386	6.489	1.161	38.768	37.684	38.768	5.937	6.243	1.322	49.657	48.562	49.657
scaffold_103	720345	720346	EWB00_000115	6.668	6.287	1.35	49.651	48.52	49.651	6.526	6.458	1.121	36.578	35.513	36.578	6.119	6.243	1.312	49.782	48.686	49.782
scaffold_103	720360	720361	EWB00_000115	6.608	6.287	1.237	41.645	40.575	41.645	6.554	6.438	1.054	32.549	31.52	32.549	6.158	6.243	1.266	46.585	45.512	46.585
scaffold_103	720366	720367	EWB00_000115	6.412	6.287	1.193	38.212	37.168	38.212	6.218	6.428	0.981	27.497	26.518	27.497	5.807	6.243	1.181	39.429	38.41	39.429
scaffold_103	721277	721278	EWB00_000115	2.821	3.048	1.624	32.602	31.605	32.602	3.067	1.448	2.573	60.875	59.628	60.875	2.884	2.651	1.69	37.516	36.512	37.516
scaffold_103	721329	721330	EWB00_000115	3.591	2.248	2.438	70.985	69.72	70.985	3.753	1.787	2.592	75.63	74.295	75.63	3.56	3.172	1.74	48.007	46.923	48.007
scaffold_103	721371	721372	EWB00_000115	3.817	5.488	1.227	28.104	27.147	28.104	3.683	1.992	2.394	68.389	67.097	68.389	3.728	2.982	1.895	56.391	55.251	56.391
scaffold_103	721380	721381	EWB00_000115	3.349	4.646	1.279	26.534	25.592	26.534	3.053	1.992	2.123	49.846	48.676	49.846	3.157	1.011	3.216	78.667	77.398	78.667
scaffold_103	721426	721427	EWB00_000115	3.983	4.081	1.727	50.208	49.074	50.208	3.711	1.992	2.419	70.029	68.725	70.029	3.975	0.71	4.058	99.929	99.284	100.752
scaffold_103	721594	721595	EWB00_000115	4.285	1.279	3.23	93.555	92.171	93.555	4.734	1.355	3.082	95.816	94.376	95.816	4.391	1.701	2.824	95.826	94.474	95.826
scaffold_103	721612	721613	EWB00_000115	4.255	1.492	2.966	87.58	86.224	87.58	4.678	1.622	2.781	88.244	86.842	88.244	4.183	2.261	2.327	76.704	75.445	76.704
scaffold_104	54242	54243	EWB00_000125	2.218	0.97	2.507	38.373	37.328	38.373	2.423	1.93	1.471	21.721	20.803	21.721	2.105	2.311	1.232	16.395	15.591	16.395
scaffold_104	54161	54162	EWB00_000125	3.666	0.97	3.313	77.49	76.187	77.49	3.263	1.941	1.956	43.191	42.07	43.191	3.248	1.491	2.532	64.09	62.903	64.09
scaffold_104	54143	54144	EWB00_000125	4.285	0.97	3.51	90.281	88.913	90.281	3.627	1.941	2.086	51.206	50.026	51.206	3.65	0.01	9.906	11.445	10.706	11.445
scaffold_104	54134	54135	EWB00_000125	4.632	0.97	3.622	97.804	96.404	97.807	3.879	2.649	1.734	43.467	42.344	43.467	3.962	0.01	10.024	11.697	10.955	11.697
scaffold_104	54129	54130	EWB00_000125	4.737	0.97	3.712	100	99.992	103.173	4.061	2.649	1.846	50.099	48.928	50.099	4.066	0.01	10.091	11.841	11.097	11.841
scaffold_104	54099	54100	EWB00_000125	5.311	0.97	3.82	100	100	111.808	4.664	1.858	2.511	78.838	77.484	78.838	4.495	0.35	5.076	87.155	85.842	87.155
scaffold_104	58050	58051	EWB00_000126	2.61	2.962	1.272	19.356	18.485	19.356	2.297	0.739	2.889	45.11	43.974	45.11	2.273	0.72	3.098	52.657	51.543	52.657
scaffold_104	58054	58055	EWB00_000126	2.67	3.73	0.972	12.868	12.074	12.868	2.353	0.739	2.923	46.498	45.351	46.498	2.416	0.72	3.186	56.562	55.421	56.562
scaffold_104	58100	58101	EWB00_000126	3.591	1.407	2.806	71.424	70.156	71.424	3.221	0.462	4.055	66.192	64.912	66.192	3.3	0.08	6.805	38.992	37.976	38.992
scaffold_104	58139	58140	EWB00_000126	3.379	1.407	2.783	68.735	67.483	68.735	3.473	0.493	4.121	72.898	71.578	72.898	3.339	0.06	7.269	33.811	32.836	33.811
scaffold_104	58154	58155	EWB00_000126	4.179	1.417	3.11	92.386	91.008	92.386	3.935	0.493	4.326	81.745	80.375	81.745	3.949	0.09	6.942	45.508	44.443	45.508
scaffold_104	58164	58165	EWB00_000126	4.285	1.407	3.219	99.101	97.747	99.159	4.187	0.503	4.437	88.175	86.773	88.175	4.248	0.09	7.078	47.338	46.259	47.338
scaffold_104	58176	58177	EWB00_000126	4.36	1.396	3.161	95.689	94.296	95.689	4.201	0.503	4.365	85.438	84.048	85.438	4.157	0.03	8.586	24.271	23.382	24.271
scaffold_104	58189	58190	EWB00_000126	4.526	1.385	3.226	99.79	98.765	100.206	4.44	0.503	4.445	89.185	87.777	89.185	4.391	0.03	8.664	24.709	23.816	24.709
scaffold_104	58213	58214	EWB00_000126	4.481	0.65	4.335	99.954	99.409	100.956	4.103	1.489	2.792	80.557	79.194	80.557	4.378	2.741	2.163	75.431	74.18	75.431
scaffold_104	58278	58279	EWB00_000126	5.839	1.012	3.922	100	100	124.209	5.084	1.653	2.827	94.701	93.266	94.701	5.248	2.711	2.362	96.11	94.757	96.11
scaffold_104	58363	58364	EWB00_000126	6.623	2.216	2.893	100	100	124.993	6.148	3.358	2.016	81.118	79.752	81.118	6.184	3.372	2.242	100	100	105.184
scaffold_104	58423	58424	EWB00_000126	5.461	2.174	2.783	100	100	107.205	5.532	3.317	1.991	75.181	73.848	75.181	5.404	3.372	2.12	89.025	87.704	89.025
scaffold_104	58460	58461	EWB00_000126	6.125	2.174	2.949	100	100	124.963	5.994	3.317	2.107	86.966	85.57	86.966	6.288	3.372	2.339	100	100	115.128
scaffold_104	58493	58494	EWB00_000126	4.677	2.174	2.623	90.037	88.67	90.037	5.028	2.341	2.406	85.93	84.538	85.93	5.014	1.361	3.354	100	100	119.764
scaffold_104	70196	70197	EWB00_000127	6.442	2.525	2.993	100	100	144.201	7.156	3.727	2.346	100	100	123.61	6.807	1.211	4.022	100	100	167.78
scaffold_104	70250	70251	EWB00_000127	8.162	7.523	1.73	97.341	95.941	97.342	8.949	6.962	1.742	100	100	105.928	8.561	3.612	2.763	100	100	187.584
scaffold_104	70293	70294	EWB00_000127	8.464	8.781	1.313	61.677	60.467	61.677	9.117	7.742	1.42	75.158	73.826	75.158	8.873	3.582	2.703	100	100	180.904
scaffold_104	71298	71299	EWB00_000127	32.376	38.521	0.932	100	100	123.826	33.121	42.499	0.682	74.771	73.441	74.771	32.841	28.414	1.505	100	100	#NUM!
scaffold_105	53156	53157	EWB00_000131	2.142	1.684	1.96	31.441	30.454	31.441	2.017	2.485	1.079	12.222	11.422	12.222	1.91	0.03	7.509	18.65	17.821	18.65
scaffold_105	53083	53084	EWB00_000131	1.81	1.694	1.361	14.516	13.701	14.516	1.891	1.982	1.038	10.141	9.374	10.141	2.001	0.06	6.4	26.107	25.201	26.107
scaffold_105	55244	55245	EWB00_000132	3.259	3.602	1.374	27.381	26.431	27.381	3.039	4.384	0.775	10.229	9.461	10.229	3.352	5.553	0.743	11.399	10.661	11.399
scaffold_105	54357	54358	EWB00_000132	2.474	1.375	2.542	50.256	49.122	50.256	2.885	0.021	8.585	16.558	15.701	16.558	2.884	1.541	2.458	58.937	57.781	58.937
scaffold_105	54325	54326	EWB00_000132	2.806	1.662	2.49	56.492	55.316	56.492	3.333	0.021	8.832	17.481	16.613	17.481	3.209	0.73	3.704	82.335	81.047	82.335
scaffold_105	54273	54274	EWB00_000132	1.946	1.321	2.307	36.608	35.578	36.608	2.535	0.021	8.451	16.062	15.211	16.062	2.234	0.73	3.185	55.852	54.716	55.852
scaffold_105	104302	104303	EWB00_000134	2.293	0.405	3.516	40.731	39.668	40.731	2.339	0.585	2.919	39.308	38.218	39.308	2.014	0.3	3.931	42.056	41.016	42.056
scaffold_105	190421	190422	EWB00_000135	5.326	0	13.174	10.259	9.506	10.259	5.462	4.066	1.972	81.422	80.054	81.422	5.235	2.321	2.731	100	100	116.339
scaffold_105	190369	190370	EWB00_000135	10.229	1.449	4.582	100	100	249.998	10.56	4.898	2.63	100	100	212.678	10.172	0	14.006	11.471	10.732	11.471
scaffold_105	190360	190361	EWB00_000135	11.904	1.449	4.8	100	100	280.832	11.68	6.304	2.411	100	100	216.349	11.822	0.87	5.337	100	100	237.931
scaffold_105	190303	190304	EWB00_000135	26.387	3.367	4.686	100	100	#NUM!	26.245	9.6	2.99	100	100	#NUM!	26.475	6.213	3.597	100	100	#NUM!
scaffold_105	190247	190248	EWB00_000135	45.985	3.762	5.363	100	100	#NUM!	45.291	8.789	3.872	100	100	#NUM!	46.52	6.233	4.473	100	100	#NUM!
scaffold_105	190229	190230	EWB00_000135	49.244	3.762	5.352	100	100	#NUM!	48.765	8.789	3.877	100	100	#NUM!	50.626	6.233	4.553	100	100	#NUM!
scaffold_105	190149	190150	EWB00_000135	6.065	0.789	4.31	100	100	122.864	6.218	0.308	5.519	91.021	89.604	91.021	6.405	0	13.159	10.242	9.523	10.242
scaffold_105	190137	190138	EWB00_000135	6.005	0.789	4.194	100	100	116.283	6.176	0.308	5.431	88.142	86.74	88.142	6.288	0	13.079	10.13	9.414	10.13
scaffold_105	248873	248874	EWB00_000137	2.776	0.277	4.49	49.479	48.35	49.479	3.235	0.832	2.988	57.468	56.243	57.468	2.897	3.352	1.075	17.49	16.675	17.49
scaffold_105	248839	248840	EWB00_000137	3.063	3.026	1.182	18.612	17.749	18.612	3.585	3.583	1.029	17.657	16.787	17.657	3.118	4.192	0.858	13.006	12.246	13.006
scaffold_105	241312	241313	EWB00_000137	6.563	2.046	3.105	100	100	135.809	6.792	5.658	1.493	61.603	60.352	61.603	6.651	7.764	1.201	47.98	46.896	47.98
scaffold_105	241248	241249	EWB00_000137	10.546	7.054	2.098	100	100	157.965	10.462	10.309	1.325	80.103	78.744	80.103	9.743	13.107	1.044	55.827	54.692	55.827
scaffold_105	241162	241163	EWB00_000137	14.046	11.317	1.893	100	100	187.387	14.215	17.188	1.081	78.676	77.324	78.676	13.407	13.357	1.508	100	100	139.967
scaffold_105	240903	240904	EWB00_000137	14.182	10.848	1.726	100	100	153.71	14.145	17.435	0.861	50.597	49.421	50.597	13.069	13.197	1.366	100	100	112.896
scaffold_105	240852	240853	EWB00_000137	5.326	2.003	2.805	99.998	99.959	102.429	4.426	6.592	0.631	10.018	9.254	10.018	4.677	7.974	0.639	11.82	11.076	11.82
scaffold_105	240819	240820	EWB00_000137	4.481	2.025	2.485	76.345	75.048	76.345	4.243	4.087	1.217	28.045	27.06	28.045	4.274	5.263	1.08	26.064	25.158	26.064
scaffold_105	240754	240755	EWB00_000137	3.953	2.025	2.069	50.75	49.612	50.75	3.879	2.074	1.886	44.882	43.748	44.882	4.261	3.962	1.355	35.842	34.851	35.842
scaffold_105	265681	265682	EWB00_000138	0.89	1.012	1.565	10.53	9.771	10.53	0.896	0.031	6.37	13.411	12.595	13.411	1.091	0.93	1.803	16.288	15.486	16.288
scaffold_105	265686	265687	EWB00_000138	0.981	1.012	1.723	13.23	12.432	13.23	1.022	0.031	6.586	14.333	13.505	14.333	1.078	0.93	1.785	15.891	15.094	15.891
scaffold_105	265703	265704	EWB00_000138	0.981	1.012	1.72	13.193	12.395	13.193	1.092	0.739	2.11	18.743	17.858	18.743	1.078	0.9	1.818	16.206	15.405	16.206
scaffold_105	267502	267503	EWB00_000138	2.022	0.448	3.183	35.301	34.281	35.301	2.073	1.756	1.16	12.409	11.606	12.409	2.144	0.15	5.007	37.468	36.464	37.468
scaffold_105	267517	267518	EWB00_000138	2.188	0.448	3.3	38.527	37.481	38.527	1.975	1.766	1.081	10.667	9.891	10.667	2.156	0.15	5.026	37.771	36.765	37.771
scaffold_105	298388	298389	EWB00_000139	3.47	0.341	5.016	75.408	74.117	75.408	3.613	1.941	2.325	63.146	61.885	63.146	3.715	1.321	3.036	88.527	87.208	88.527
scaffold_105	298370	298371	EWB00_000139	3.908	0.341	5.187	81.642	80.316	81.642	3.753	3.676	1.458	35.502	34.445	35.502	4.365	1.321	3.268	100	100	107.338
scaffold_105	298357	298358	EWB00_000139	4.179	0.341	5.31	86.064	84.716	86.064	3.865	2.3	2.199	64.037	62.77	64.037	4.586	1.321	3.35	100	100	114.228
scaffold_105	298233	298234	EWB00_000139	10.334	1.332	4.672	100	100	242.681	10.111	4.528	2.63	100	100	199.493	10.185	2.711	3.472	100	100	255.182
scaffold_105	298229	298230	EWB00_000139	9.972	1.332	4.598	100	100	233.826	9.859	4.528	2.573	100	100	189.163	9.782	2.711	3.405	100	100	242.968
scaffold_105	298135	298136	EWB00_000139	10.772	1.332	4.355	100	100	212.376	10.672	5.206	2.199	100	100	155.36	10.185	2.881	3.202	100	100	227.185
scaffold_105	298111	298112	EWB00_000139	6.095	1.332	3.437	100	100	119.432	5.826	1.694	2.87	100	99.993	103.275	5.599	1.851	2.926	100	100	117.38
scaffold_105	520576	520577	EWB00_000145	2.866	0.959	3.249	68.888	67.635	68.888	3.207	0.667	3.693	73.692	72.367	73.692	3.066	1.721	2.376	60.237	59.073	60.237
scaffold_105	521336	521337	EWB00_000145	1.614	1.289	1.81	20.792	19.905	20.792	1.695	0.38	3.435	36.393	35.329	36.393	1.767	0.89	2.444	35.025	34.041	35.025
scaffold_105	521364	521365	EWB00_000145	1.358	1.289	1.364	11.251	10.481	11.251	1.527	0.38	3.13	29.699	28.697	29.699	1.377	1.121	1.651	16.819	16.011	16.819
scaffold_105	521436	521437	EWB00_000145	1.72	0.714	2.608	31.411	30.424	31.411	1.961	0.4	3.455	39.504	38.413	39.504	1.91	1.181	2.074	30.845	29.896	30.845
scaffold_105	521479	521480	EWB00_000145	1.75	0.714	2.811	36.528	35.499	36.528	2.087	0.4	3.685	45.346	44.208	45.346	1.91	1.191	2.153	33.3	32.33	33.3
scaffold_105	538838	538839	EWB00_000146	5.341	5.232	1.041	24.667	23.742	24.667	4.944	4.333	1.11	26.127	25.161	26.127	4.69	6.823	0.64	11.336	10.599	11.336
scaffold_105	538802	538803	EWB00_000146	6.412	4.017	1.697	61.63	60.421	61.63	6.008	4.261	1.421	45.994	44.851	45.994	6.158	6.043	1.22	42.795	41.751	42.795
scaffold_105	538785	538786	EWB00_000146	6.171	4.017	1.687	59.873	58.675	59.873	6.078	4.179	1.497	50.673	49.497	50.673	6.327	6.223	1.251	46.145	45.075	46.145
scaffold_105	538760	538761	EWB00_000146	6.563	2.121	2.679	100	99.999	103.971	6.302	4.056	1.579	56.311	55.094	56.311	6.392	5.993	1.307	49.719	48.624	49.719
scaffold_105	535791	535792	EWB00_000146	21.921	32.65	1.037	100	100	112.436	22.38	23.657	1.3	100	100	168.19	21.812	19.83	1.655	100	100	261.698
scaffold_105	535738	535739	EWB00_000146	28.469	36.518	1.191	100	100	181.877	28.794	24.766	1.547	100	100	278.934	28.229	20.4	1.956	100	100	#NUM!
scaffold_105	533942	533943	EWB00_000146	14.453	10.091	1.761	100	100	155.978	14.733	7.177	2.126	100	100	199.891	15.615	8.464	2.213	100	100	255.524
scaffold_105	533905	533906	EWB00_000146	14.242	9.313	1.878	100	100	168.874	13.557	7.167	2.025	100	100	175.382	14.186	8.534	2.074	100	100	216.868
scaffold_105	533856	533857	EWB00_000146	8.494	7.768	1.442	70.603	69.339	70.603	7.633	1.869	3.173	100	100	145.123	8.431	1.331	4.03	100	100	188.921
scaffold_105	533832	533833	EWB00_000146	8.69	7.768	1.616	89.388	88.024	89.388	7.479	1.879	3.246	100	100	151.645	8.418	2.651	3.106	100	100	191.23
scaffold_105	533808	533809	EWB00_000146	5.13	1.641	3.13	100	100	110.095	4.397	0.01	10.021	11.692	10.899	11.692	4.599	2.651	2.25	81.744	80.458	81.744
scaffold_105	533719	533720	EWB00_000146	5.688	0.863	4.086	100	100	117.927	5.35	0.811	3.906	100	100	105.914	5.573	2.251	2.702	100	100	114.19
scaffold_105	565675	565676	EWB00_000147	64.21	11.104	3.797	100	100	#NUM!	67.097	23.709	2.606	100	100	#NUM!	70.008	10.625	4.061	100	100	#NUM!
scaffold_105	565860	565861	EWB00_000147	22.449	8.162	2.682	100	100	#NUM!	23.43	6.294	2.968	100	100	#NUM!	22.461	13.437	2.059	100	100	#NUM!
scaffold_105	565869	565870	EWB00_000147	20.699	8.525	2.523	100	100	#NUM!	22.702	6.808	2.826	100	100	#NUM!	21.279	12.786	2.064	100	100	#NUM!
scaffold_105	565909	565910	EWB00_000147	25.512	9.132	2.821	100	100	#NUM!	27.715	9.457	2.714	100	100	#NUM!	26.514	11.586	2.575	100	100	#NUM!
scaffold_105	565943	565944	EWB00_000147	34.594	10.741	3.142	100	100	#NUM!	38.443	8.656	3.404	100	100	#NUM!	37.972	9.435	3.449	100	100	#NUM!
scaffold_105	565980	565981	EWB00_000147	48.912	12.67	3.343	100	100	#NUM!	53.134	13.656	3.166	100	100	#NUM!	53.756	15.788	3.177	100	100	#NUM!
scaffold_105	566018	566019	EWB00_000147	66.85	18.339	3.416	100	100	#NUM!	74.323	15.843	3.559	100	100	#NUM!	73.71	20.27	3.35	100	100	#NUM!
scaffold_105	566036	566037	EWB00_000147	76.49	27.567	3.054	100	100	#NUM!	85.653	21.778	3.33	100	100	#NUM!	84.831	26.073	3.205	100	100	#NUM!
scaffold_105	566042	566043	EWB00_000147	76.973	30.306	2.926	100	100	#NUM!	86.115	21.85	3.333	100	100	#NUM!	84.974	26.073	3.207	100	100	#NUM!
scaffold_105	566063	566064	EWB00_000147	83.053	33.236	2.871	100	100	#NUM!	93.118	22.671	3.367	100	100	#NUM!	91.157	26.543	3.268	100	100	#NUM!
scaffold_105	566086	566087	EWB00_000147	88.439	34.973	2.824	100	100	#NUM!	98.818	23.842	3.329	100	100	#NUM!	96.678	30.615	3.115	100	100	#NUM!
scaffold_105	566156	566157	EWB00_000147	41.549	21.003	2.701	100	100	#NUM!	43.597	11.613	3.38	100	100	#NUM!	44.767	23.952	2.465	100	100	#NUM!
scaffold_105	566187	566188	EWB00_000147	41.127	22.708	2.592	100	100	#NUM!	44.325	12.157	3.357	100	100	#NUM!	44.494	22.691	2.54	100	100	#NUM!
scaffold_105	566207	566208	EWB00_000147	49.545	24.083	2.792	100	100	#NUM!	52.966	14.211	3.405	100	100	#NUM!	52.795	22.751	2.787	100	100	#NUM!
scaffold_105	566258	566259	EWB00_000147	43.013	16.89	3.018	100	100	#NUM!	47.448	10.34	3.626	100	100	#NUM!	45.611	15.048	3.143	100	100	#NUM!
scaffold_105	566585	566586	EWB00_000147	53.392	15.089	3.405	100	100	#NUM!	57.349	12.691	3.531	100	100	#NUM!	58.901	16.158	3.369	100	100	#NUM!
scaffold_105	567045	567046	EWB00_000147	27.368	3.389	4.5	100	100	#NUM!	29.676	7.773	3.211	100	100	#NUM!	31.477	7.844	3.46	100	100	#NUM!
scaffold_105	567063	567064	EWB00_000147	27.745	3.698	4.362	100	100	#NUM!	30.544	10.093	2.851	100	100	#NUM!	32.399	8.824	3.316	100	100	#NUM!
scaffold_105	567136	567137	EWB00_000147	17.561	4.848	3.223	100	100	#NUM!	17.842	8.615	2.235	100	100	265.455	19.123	3.882	3.695	100	100	#NUM!
scaffold_105	567204	567205	EWB00_000147	20.609	5.85	3.303	100	100	#NUM!	20.405	8.615	2.522	100	100	#NUM!	21.786	3.712	4.009	100	100	#NUM!
scaffold_105	570313	570314	EWB00_000147	26.055	0.405	7.402	100	100	214.444	27.575	5.288	3.589	100	100	#NUM!	28.125	4.082	4.193	100	100	#NUM!
scaffold_105	570331	570332	EWB00_000147	25.135	0.522	6.955	100	100	242.166	27.085	5.288	3.541	100	100	#NUM!	27.502	4.082	4.147	100	100	#NUM!
scaffold_105	577489	577490	EWB00_000148	6.427	5.083	1.824	79.822	78.506	79.822	6.106	6.613	1.163	38.215	37.135	38.215	6.223	3.912	2.125	100	99.993	103.184
scaffold_105	577496	577497	EWB00_000148	5.884	3.367	2.355	99.999	99.98	102.75	5.756	6.192	1.224	39.725	38.632	39.725	5.638	3.582	2.142	95.637	94.287	95.637
scaffold_105	577521	577522	EWB00_000148	6.186	3.367	2.395	100	100	108.565	5.952	6.192	1.247	41.957	40.846	41.957	5.729	3.592	2.145	96.746	95.39	96.746
scaffold_105	577579	577580	EWB00_000148	5.929	3.367	2.398	100	100	106.809	5.686	6.192	1.232	39.941	38.847	39.941	5.638	3.782	2.079	92.825	91.486	92.825
scaffold_105	687242	687243	EWB00_000152	2.851	2.653	1.207	17.683	16.831	17.683	2.969	1.787	1.715	30.793	29.782	30.793	3.105	4.132	0.837	12.332	11.581	12.332
scaffold_105	706562	706563	EWB00_000153	4.767	3.101	1.724	48.545	47.423	48.545	4.103	4.056	0.999	18.877	17.99	18.877	4.404	0.76	3.784	94.435	93.089	94.435
scaffold_105	706513	706514	EWB00_000153	6.035	3.101	2.125	81.075	79.752	81.075	5.21	4.518	1.234	33.506	32.469	33.506	5.599	0.76	4.166	100	100	118.751
scaffold_105	747031	747032	EWB00_000154	2.821	0.884	3.342	68.649	67.397	68.649	3.193	2.67	1.686	37.558	36.484	37.558	3.04	3.212	1.464	31.739	30.781	31.739
scaffold_105	747308	747309	EWB00_000154	4.224	3.058	1.86	52.767	51.615	52.767	3.795	1.602	2.451	63.665	62.401	63.665	3.819	2.071	2.292	68.213	67.002	68.213
scaffold_105	747428	747429	EWB00_000154	8.916	6.287	1.818	100	99.996	103.5	8.445	2.742	2.766	100	100	149.533	8.535	4.462	2.302	100	100	148.731
scaffold_105	747487	747488	EWB00_000154	11.662	6.809	1.978	100	100	144.613	11.918	6.14	2.013	100	100	150.343	11.12	7.574	1.86	100	100	146.889
scaffold_105	747508	747509	EWB00_000154	12.296	9.154	1.691	100	100	126.577	12.786	6.838	2.008	100	100	163.904	11.458	6.693	2.117	100	100	179.681
scaffold_105	747569	747570	EWB00_000154	14.317	12.276	1.487	100	100	121.878	14.565	8.995	1.801	100	100	162.734	13.913	7.994	2.141	100	100	220.66
scaffold_105	747600	747601	EWB00_000154	17.184	13.086	1.636	100	100	166.887	16.778	9.488	1.911	100	100	200.584	16.602	8.975	2.217	100	100	272.108
scaffold_105	747668	747669	EWB00_000154	17.712	11.775	1.811	100	100	196.633	16.764	9.919	1.829	100	100	188.458	17.772	10.055	2.139	100	100	278.543
scaffold_105	747724	747725	EWB00_000154	19.281	11.466	2.039	100	100	255.257	17.814	10.638	1.868	100	100	209.671	18.798	9.775	2.297	100	100	#NUM!
scaffold_105	753579	753580	EWB00_000154	7.664	0	13.545	10.792	10.029	10.792	6.708	2.546	2.777	100	100	133.302	6.807	3.292	2.566	100	100	140.622
scaffold_105	753661	753662	EWB00_000154	11.692	1.087	4.741	100	100	213.248	10.223	0.575	5.295	100	100	153.963	11.211	2.591	3.48	100	100	253.617
scaffold_105	753796	753797	EWB00_000154	2.157	1.311	1.747	22.443	21.539	22.443	2.493	1.304	1.864	28.302	27.314	28.302	2.442	0.95	2.559	44.676	43.617	44.676
scaffold_105	753887	753888	EWB00_000154	4.058	2.888	1.54	34.9	33.883	34.9	4.524	1.941	2.164	59.866	58.626	59.866	4.326	3.932	1.352	35.875	34.883	35.875
scaffold_105	753916	753917	EWB00_000154	4.692	2.888	1.791	50.034	48.901	50.034	5.168	1.941	2.386	75.892	74.555	75.892	4.989	3.942	1.581	52.319	51.207	52.319
scaffold_105	753978	753979	EWB00_000154	2.323	1.577	1.638	22.518	21.614	22.518	2.787	1.376	1.983	34.328	33.284	34.328	2.663	0.59	3.408	57.111	55.967	57.111
scaffold_105	772784	772785	EWB00_000155	2.746	0.831	2.926	50.34	49.205	50.34	2.339	1.951	1.318	17.452	16.584	17.452	2.702	0.69	3.275	59.595	58.435	59.595
scaffold_105	772779	772780	EWB00_000155	2.776	0.831	2.942	51.031	49.892	51.031	2.381	1.951	1.344	18.255	17.377	18.255	2.728	0.69	3.289	60.226	59.062	60.226
scaffold_105	876683	876684	EWB00_000159	7.875	6.095	1.613	75.731	74.438	75.731	8.291	11.336	0.637	17.658	16.787	17.658	8.002	8.754	1.199	55.863	54.727	55.863
scaffold_105	892039	892040	EWB00_000159	1.871	0.938	2.037	23.701	22.785	23.701	1.765	0.472	2.839	29.796	28.794	29.796	1.689	1.181	1.725	20.576	19.726	20.576
scaffold_105	896425	896426	EWB00_000159	8.675	1.247	3.931	100	100	158.545	7.815	0	13.018	10.046	9.282	10.046	7.898	0.02	9.891	21.738	20.875	21.738
scaffold_105	896452	896453	EWB00_000159	9.822	2.216	3.313	100	100	182.319	8.949	0.39	5.548	100	100	116.936	8.756	0	13.502	10.731	10.004	10.731
scaffold_105	896498	896499	EWB00_000159	8.931	2.216	3.114	100	100	157.558	7.787	0.39	5.301	100	100	106.022	7.885	0	13.314	10.463	9.741	10.463
scaffold_105	896503	896504	EWB00_000159	8.283	1.417	3.638	100	100	149.623	7.254	0.39	5.19	99.974	99.547	101.201	7.34	0	13.203	10.305	9.585	10.305
scaffold_105	896523	896524	EWB00_000159	7.83	1.417	3.507	100	100	137.644	6.596	0.39	5.017	94.051	92.619	94.051	7.041	0	13.11	10.174	9.456	10.174
scaffold_105	899870	899871	EWB00_000160	2.625	0.884	2.909	51.188	50.047	51.188	2.591	0.051	6.82	25.048	24.093	25.048	2.156	2.151	1.384	20.089	19.244	20.089
scaffold_105	899817	899818	EWB00_000160	3.379	1.247	2.728	61.273	60.065	61.273	3.459	0.051	7.198	27.937	26.952	27.937	3.235	3.302	1.324	27.401	26.483	27.401
scaffold_105	899813	899814	EWB00_000160	3.364	1.247	2.698	59.876	58.677	59.876	3.445	0.051	7.174	27.756	26.774	27.756	3.235	3.302	1.312	26.907	25.993	26.907
scaffold_105	898166	898167	EWB00_000160	3.892	1.247	2.721	63.823	62.6	63.823	3.907	1.643	2.214	53.602	52.404	53.602	3.598	2.761	1.616	39.194	38.177	39.194
scaffold_105	898147	898148	EWB00_000160	4.164	1.247	2.872	72.361	71.088	72.361	4.019	1.653	2.285	57.81	56.583	57.81	3.819	2.761	1.735	46.247	45.176	46.247
scaffold_105	898139	898140	EWB00_000160	4.3	1.247	2.903	74.612	73.325	74.612	4.089	1.653	2.299	58.848	57.614	58.848	3.923	2.761	1.765	48.414	47.327	48.414
scaffold_105	898117	898118	EWB00_000160	4.194	2.078	2.196	59.276	58.081	59.276	4.355	1.592	2.494	68.797	67.502	68.797	4.079	2.091	2.26	68.499	67.286	68.499
scaffold_105	898090	898091	EWB00_000160	3.968	2.078	2.199	58.083	56.896	58.083	3.921	1.592	2.407	61.905	60.652	61.905	3.845	2.091	2.22	64.619	63.429	64.619
scaffold_105	898078	898079	EWB00_000160	3.364	2.078	2.09	48.963	47.838	48.963	3.221	1.581	2.233	49.543	48.374	49.543	3.378	2.091	2.101	54.94	53.81	54.94
scaffold_105	898048	898049	EWB00_000160	3.666	2.078	2.185	55.504	54.334	55.504	3.403	1.592	2.281	52.939	51.746	52.939	3.585	2.091	2.172	60.17	59.006	60.17
scaffold_105	999809	999810	EWB00_000164	4.209	0.682	3.684	75.37	74.079	75.37	3.725	3.83	0.909	14.697	13.863	14.697	4.118	4.152	1.209	28.84	27.908	28.84
scaffold_105	1022501	1022502	EWB00_000166	16.505	0.597	6.244	100	100	218.594	16.442	0.585	6.065	100	100	210.535	16.524	0.72	5.959	100	100	254.417
scaffold_105	1022493	1022494	EWB00_000166	16.46	0.607	6.215	100	100	220.166	16.596	0.585	6.079	100	100	211.553	16.576	0.72	5.964	100	100	254.843
scaffold_105	1016936	1016937	EWB00_000166	4.752	0.437	4.492	78.058	76.751	78.058	3.949	1.787	2.087	50.495	49.32	50.495	4.508	1.611	2.699	85.262	83.959	85.262
scaffold_105	1016898	1016899	EWB00_000166	4.511	1.897	2.291	62.721	61.505	62.721	4.075	0.893	3.127	69.985	68.682	69.985	4.521	2.021	2.37	76.556	75.299	76.556
scaffold_105	1016866	1016867	EWB00_000166	4.586	1.897	2.308	64.006	62.782	64.006	4.061	3.245	1.257	26.346	25.378	26.346	4.495	2.241	2.207	70.743	69.517	70.743
scaffold_105	1016723	1016724	EWB00_000166	4.028	1.897	2.481	70.237	68.976	70.237	4.145	4.518	1.082	23.018	22.084	23.018	4.066	4.272	1.338	35.212	34.226	35.212
scaffold_105	1016719	1016720	EWB00_000166	3.998	1.897	2.442	67.89	66.643	67.89	4.075	4.518	1.035	20.972	20.062	20.972	4.027	4.272	1.309	33.602	32.629	33.602
scaffold_106	109166	109167	EWB00_000173	8.434	10.454	0.905	31.878	30.887	31.878	9.061	5.996	1.662	90.139	88.726	90.139	8.366	8.174	1.347	69.806	68.586	69.806
scaffold_106	109068	109069	EWB00_000173	12.643	11.732	1.626	100	100	133.005	13.291	7.413	2.146	100	100	198.844	11.887	11.096	1.571	100	100	130.9
scaffold_106	109041	109042	EWB00_000173	8.931	10.858	1.142	52.532	51.382	52.532	9.775	7.567	1.599	97.294	95.847	97.295	8.613	9.835	1.233	64.396	63.208	64.396
scaffold_106	109023	109024	EWB00_000173	10.169	12.18	1.194	64.696	63.468	64.696	11.19	8.04	1.73	100	100	125.291	9.964	11.666	1.212	72.585	71.349	72.585
scaffold_106	108885	108886	EWB00_000173	8.449	11.168	0.992	38.986	37.936	38.986	9.173	10.442	1.019	44.727	43.593	44.727	9.198	18.349	0.413	10.289	9.569	10.289
scaffold_106	108798	108799	EWB00_000173	8.735	11.519	1.242	62.347	61.133	62.347	8.935	13.441	0.816	31.234	30.218	31.234	9.483	20.01	0.454	12.763	12.007	12.763
scaffold_106	108744	108745	EWB00_000173	9.897	8.44	1.871	100	100	132.884	10.504	11.962	1.217	72.159	70.843	72.159	10.821	17.709	0.821	41.322	40.289	41.322
scaffold_106	108689	108690	EWB00_000173	10.44	22.516	0.56	18.418	17.557	18.418	9.901	9.508	1.487	94.158	92.726	94.158	10.782	22.011	0.514	17.942	17.121	17.942
scaffold_106	108677	108678	EWB00_000173	12.311	23.465	0.832	44.515	43.423	44.515	11.554	11.408	1.54	100	100	118.862	12.095	24.792	0.538	21.852	20.988	21.852
scaffold_106	108502	108503	EWB00_000173	46.89	54.42	1.074	100	100	234.458	43.877	44.101	1.116	100	100	237.5	44.923	56.488	1.023	100	100	236.134
scaffold_106	108418	108419	EWB00_000173	53.438	61.624	1.016	100	100	238.615	50.823	50.929	1.069	100	100	251.783	50.613	69.445	0.861	100	100	194.92
scaffold_106	108349	108350	EWB00_000173	53.709	54.09	1.279	100	100	#NUM!	52.294	50.241	1.182	100	100	#NUM!	51.717	69.105	0.936	100	100	232.503
scaffold_106	108307	108308	EWB00_000173	51.22	54.09	1.123	100	100	269.684	50.011	46.873	1.15	100	100	278.424	50.08	67.394	0.878	100	100	199.075
scaffold_106	179202	179203	EWB00_000175	1.494	1.012	1.678	15.562	14.734	15.562	1.919	0.667	2.516	30.58	29.57	30.58	2.156	0.39	3.724	47.263	46.185	47.263
scaffold_106	438544	438545	EWB00_000179	6.005	7.363	1.019	28.825	27.861	28.825	6.022	7.773	0.775	18.527	17.645	18.527	5.911	6.353	1.263	45.641	44.574	45.641
scaffold_106	438536	438537	EWB00_000179	6.065	6.937	1.095	32.575	31.578	32.575	5.798	5.966	1.083	31.032	30.018	31.032	5.755	6.323	1.218	41.834	40.797	41.834
scaffold_106	438493	438494	EWB00_000179	9.188	7.417	1.492	77.08	75.779	77.08	8.165	9.067	0.891	30.541	29.532	30.541	8.665	9.325	1.19	59.041	57.885	59.041
scaffold_106	438392	438393	EWB00_000179	15.856	12.095	1.508	100	100	131.252	14.201	18.308	0.626	27.878	26.895	27.878	14.719	17.449	1.012	75.112	73.863	75.112
scaffold_106	438350	438351	EWB00_000179	14.649	12.894	1.233	87.18	85.825	87.18	13.543	17.291	0.591	23.757	22.816	23.757	14.29	18.339	0.854	53.929	52.806	53.929
scaffold_106	438323	438324	EWB00_000179	14.936	12.574	1.306	97.58	96.179	97.581	14.019	18.862	0.521	19.731	18.834	19.731	14.459	18.89	0.835	52.495	51.381	52.495
scaffold_106	438255	438256	EWB00_000179	7.121	6.543	1.27	46.473	45.366	46.473	7.395	9.837	0.604	14.243	13.415	14.243	7.106	11.636	0.564	13.651	12.883	13.651
scaffold_106	438251	438252	EWB00_000179	7.091	6.553	1.279	46.995	45.885	46.995	7.282	9.118	0.704	18.312	17.433	18.312	6.963	11.646	0.544	12.581	11.827	12.581
scaffold_106	436965	436966	EWB00_000179	13.85	9.963	1.741	100	100	148.231	15.111	18.431	0.819	48.739	47.577	48.739	13.705	9.705	1.839	100	100	180.179
scaffold_106	435575	435576	EWB00_000179	20.88	12.457	1.862	100	100	231.258	23.752	17.353	1.445	100	100	186.377	22.526	14.918	1.853	100	100	288.988
scaffold_106	435567	435568	EWB00_000179	21.152	13.032	1.816	100	100	226.644	24.214	18.472	1.383	100	100	177.802	23.059	15.298	1.85	100	100	295.241
scaffold_106	435559	435560	EWB00_000179	19.492	11.253	1.896	100	100	219.853	22.057	16.634	1.389	100	100	162.676	21.136	14.958	1.748	100	100	250.405
scaffold_106	435548	435549	EWB00_000179	20.111	13.704	1.686	100	100	195.879	22.772	17.199	1.409	100	100	172.634	21.63	16.959	1.618	100	100	231.238
scaffold_106	435457	435458	EWB00_000179	19.356	15.185	1.616	100	100	185.725	21.273	16.685	1.456	100	100	175.507	21.201	18.88	1.508	100	100	209.637
scaffold_106	435438	435439	EWB00_000179	21.966	18.861	1.485	100	100	185.742	23.542	21.388	1.244	100	100	152.022	23.955	22.541	1.429	100	100	217.9
scaffold_106	435420	435421	EWB00_000179	23.475	19.969	1.455	100	100	189.702	25.741	21.203	1.352	100	100	187.249	25.995	24.382	1.41	100	100	229.779
scaffold_106	433241	433242	EWB00_000179	24.094	19.969	1.536	100	100	214.216	26.637	21.942	1.385	100	100	203.366	26.839	25.613	1.409	100	100	238.586
scaffold_106	433202	433203	EWB00_000179	17.863	14.588	1.475	100	100	145.913	18.99	19.17	1.028	88.375	86.972	88.375	18.707	18.529	1.31	100	100	146.752
scaffold_106	433133	433134	EWB00_000179	13.714	16.506	0.865	46.249	45.143	46.249	14.033	21.45	0.391	12.084	11.285	12.084	14.303	26.053	0.402	14.313	13.536	14.313
scaffold_106	411342	411343	EWB00_000179	11.179	13.981	0.991	50.09	48.957	50.09	11.078	17.846	0.455	13.016	12.205	13.016	11.367	11.276	1.378	99.271	97.988	99.36
scaffold_106	411334	411335	EWB00_000179	10.712	13.65	0.916	41.497	40.427	41.497	10.98	16.583	0.511	15.681	14.834	15.681	11.042	11.296	1.308	88.306	86.988	88.306
scaffold_106	411116	411117	EWB00_000179	5.311	0.011	10.029	11.713	10.936	11.713	5.504	0.729	3.873	95.818	94.378	95.818	5.599	3.302	1.989	78.822	77.552	78.822
scaffold_106	411104	411105	EWB00_000179	6.352	0.011	10.337	12.383	11.596	12.383	6.848	2.279	2.58	100	100	107.743	6.937	3.332	2.316	100	100	116.537
scaffold_106	411083	411084	EWB00_000179	11.436	1.183	4.405	100	100	197.917	12.926	4.867	2.413	100	100	192.088	13.017	7.374	2.087	100	100	194.773
scaffold_106	411077	411078	EWB00_000179	11.783	1.183	4.434	100	100	201.198	13.291	4.867	2.442	100	100	198.521	13.472	7.374	2.127	100	100	205.3
scaffold_106	411050	411051	EWB00_000179	13.457	1.822	4.128	100	100	257.011	15.251	9.785	1.729	100	100	160.263	15.147	14.247	1.417	100	100	136.175
scaffold_106	393371	393372	EWB00_000179	13.97	10.272	1.576	100	100	124.121	14.173	15.802	0.847	47.218	46.066	47.218	14.29	19.99	0.782	46.871	45.796	46.871
scaffold_106	389231	389232	EWB00_000179	35.409	37.712	0.967	100	100	139.522	37.113	58.126	0.302	18.534	17.652	18.534	38.18	71.956	0.306	21.789	20.926	21.789
scaffold_106	389165	389166	EWB00_000179	33.523	36.646	0.95	100	100	128.975	35.46	48.362	0.517	47.404	46.251	47.404	35.634	60.621	0.468	44.623	43.564	44.623
scaffold_106	389133	389134	EWB00_000179	32.799	34.675	1.01	100	100	140.628	34.41	47.93	0.495	42.643	41.526	42.643	34.816	64.593	0.35	25.632	24.73	25.632
scaffold_106	389128	389129	EWB00_000179	21.665	24.775	0.874	72.475	71.201	72.475	21.931	29.315	0.538	31.987	30.963	31.987	23.41	35.708	0.618	49.274	48.182	49.274
scaffold_106	370840	370841	EWB00_000179	12.628	10.123	1.467	99.99	99.788	101.621	12.94	15.854	0.723	32.976	31.943	32.976	13.173	17.969	0.828	47.92	46.837	47.92
scaffold_106	370827	370828	EWB00_000179	15.63	12.99	1.415	100	100	118.737	16.344	19.098	0.791	48.358	47.198	48.358	16.459	21.031	0.922	71.821	70.589	71.821
scaffold_106	370819	370820	EWB00_000179	16.882	12.99	1.51	100	100	140.636	17.702	19.93	0.833	56.968	55.746	56.968	17.603	21.651	0.968	83.157	81.865	83.157
scaffold_106	370809	370810	EWB00_000179	18.497	12.244	1.76	100	100	193.564	19.313	19.211	1.036	90.591	89.177	90.591	19.214	21.721	1.109	100	100	114.567
scaffold_106	370768	370769	EWB00_000179	24.924	14.577	1.808	100	100	257.051	26.357	24.561	1.035	100	100	119.382	25.995	28.975	1.046	100	100	136.951
scaffold_106	370723	370724	EWB00_000179	25.391	20.001	1.385	100	100	179.514	27.589	30.886	0.775	76.201	74.862	76.201	27.489	31.226	1.024	100	100	139.869
scaffold_106	370667	370668	EWB00_000179	27.337	19.905	1.492	100	100	215.402	28.85	30.947	0.831	89.965	88.553	89.965	29.411	28.124	1.267	100	100	212.053
scaffold_106	366555	366556	EWB00_000179	18.904	10.528	1.894	100	100	208.532	19.13	20.238	0.862	64.155	62.888	64.155	19.149	18.289	1.28	100	100	141.378
scaffold_106	366535	366536	EWB00_000179	15.509	9.313	1.785	100	100	158.834	15.657	17.661	0.769	43.384	42.261	43.384	15.251	13.017	1.443	100	100	135.813
scaffold_106	366519	366520	EWB00_000179	10.772	6.308	1.84	100	100	116.073	11.246	8.604	1.343	78.794	77.441	78.794	10.705	4.912	2.351	100	100	179.238
scaffold_106	364461	364462	EWB00_000179	3.651	4.113	0.896	13.745	12.94	13.745	4.397	1.181	2.853	73.153	71.831	73.153	3.923	2.011	2.191	62.075	60.9	62.075
scaffold_106	583743	583744	EWB00_000181	18.647	16.496	1.256	100	100	114.825	20.041	18.79	1.057	95.353	93.914	95.353	18.954	19.82	1.17	100	100	121.699
scaffold_106	583725	583726	EWB00_000181	20.684	16.517	1.457	100	100	162.893	22.45	19.807	1.184	100	100	129.898	21.136	23.472	1.115	100	100	126.499
scaffold_106	583710	583711	EWB00_000181	21.589	17.305	1.436	100	100	165.583	23.374	19.139	1.281	100	100	152.548	22.072	23.612	1.161	100	100	140.621
scaffold_106	642607	642608	EWB00_000182	3.334	1.673	2.308	52.619	51.468	52.619	3.417	1.509	2.322	53.18	51.986	53.18	3.43	1.961	2.173	57.028	55.885	57.028
scaffold_106	660261	660262	EWB00_000183	2.731	1.961	1.581	25.229	24.299	25.229	2.493	0.688	2.84	42.492	41.376	42.492	2.767	1.201	2.454	49.805	48.71	49.805
scaffold_106	660336	660337	EWB00_000183	3.425	1.961	1.937	41.302	40.234	41.302	3.487	0.688	3.345	63.268	62.006	63.268	3.521	1.201	2.819	70.594	69.369	70.594
scaffold_106	660444	660445	EWB00_000183	2.565	0.011	9.225	10.04	9.291	10.04	2.871	0.832	2.93	53.604	52.406	53.604	2.585	0.61	3.449	59.57	58.41	59.57
scaffold_106	660455	660456	EWB00_000183	2.61	0.011	9.225	10.042	9.293	10.042	2.829	0.832	2.89	51.961	50.775	51.961	2.611	0.61	3.451	59.752	58.592	59.752
scaffold_106	661347	661348	EWB00_000183	2.716	1.854	1.578	24.406	23.483	24.406	2.577	0.616	2.993	43.836	42.709	43.836	2.611	0.6	3.319	54.69	53.562	54.69
scaffold_106	701784	701785	EWB00_000183	1.313	0.543	2.389	20.528	19.645	20.528	1.218	0.472	2.36	18.837	17.951	18.837	1.286	0.49	2.649	25.427	24.527	25.427
scaffold_106	723302	723303	EWB00_000184	4.994	5.371	1.381	41.283	40.216	41.283	4.58	4.559	1.285	33.912	32.871	33.912	4.352	6.653	0.843	17.873	17.053	17.873
scaffold_106	723587	723588	EWB00_000184	9.731	3.591	2.529	100	100	149.5	7.857	0	12.995	10.015	9.251	10.015	8.964	2.771	2.935	100	100	179.505
scaffold_106	723631	723632	EWB00_000184	6.502	0.852	4.01	100	100	114.962	5.378	1.715	2.613	84.612	83.227	84.612	6.119	1.711	3.073	100	100	125.348
scaffold_106	723744	723745	EWB00_000184	2.927	0.384	3.941	50.776	49.638	50.776	2.787	1.725	1.611	26.097	25.131	26.097	2.845	2.421	1.411	25.292	24.394	25.292
scaffold_106	780363	780364	EWB00_000185	10.153	10.368	1.172	58.582	57.392	58.582	10.546	12.239	0.842	35.606	34.549	35.606	9.99	17.949	0.461	13.214	12.451	13.214
scaffold_106	780351	780352	EWB00_000185	10.742	9.974	1.329	76.175	74.879	76.175	11.12	12.239	0.934	44.886	43.751	44.886	10.756	18.509	0.534	18.397	17.571	18.397
scaffold_106	780306	780307	EWB00_000185	9.957	9.537	1.227	61.291	60.084	61.291	10.462	11.859	0.847	35.484	34.428	35.484	10.042	17.389	0.494	14.9	14.114	14.9
scaffold_106	776145	776146	EWB00_000185	1.75	0.831	2.153	23.968	23.049	23.968	1.933	1.787	1.078	10.549	9.774	10.549	2.001	1.481	1.668	23.319	22.44	23.319
scaffold_106	776084	776085	EWB00_000185	2.278	1.46	1.7	23.062	22.153	23.062	2.423	0.955	2.293	34.66	33.613	34.66	2.689	1.481	2.081	40.527	39.5	40.527
scaffold_106	774656	774657	EWB00_000185	2.595	1.471	1.877	29.616	28.646	29.616	2.745	0.955	2.473	41.768	40.658	41.768	3.04	1.671	2.084	45.705	44.638	45.705
scaffold_106	774637	774638	EWB00_000185	2.685	1.471	2.017	34.479	33.466	34.479	2.801	0.955	2.568	45.23	44.093	45.23	3.144	1.671	2.188	50.926	49.823	50.926
scaffold_106	774579	774580	EWB00_000185	2.836	1.471	2.191	41.384	40.316	41.384	2.689	0.955	2.582	45.127	43.99	45.127	3.378	0.66	3.684	76.193	74.937	76.193
scaffold_106	988882	988883	EWB00_000189	1.735	0.874	2.039	22.15	21.249	22.15	1.681	0.657	2.298	24.406	23.458	24.406	1.936	0.18	4.64	37.588	36.583	37.588
scaffold_106	988870	988871	EWB00_000189	1.554	0.874	1.934	19.178	18.308	19.178	1.541	0.657	2.211	22.036	21.113	22.036	1.78	0.9	2.233	29.704	28.764	29.704
scaffold_106	988843	988844	EWB00_000189	1.629	0.874	2.016	21.152	20.262	21.152	1.611	0.657	2.286	23.824	22.882	23.824	1.806	1.391	1.635	20.755	19.903	20.755
scaffold_106	988828	988829	EWB00_000189	1.644	0.874	2.016	21.222	20.331	21.222	1.625	0.657	2.288	23.938	22.995	23.938	1.806	1.391	1.626	20.555	19.706	20.555
scaffold_106	1135084	1135085	EWB00_000191	22.917	17.636	1.691	100	100	238.335	23.528	10.576	2.297	100	100	#NUM!	21.656	19.21	1.54	100	100	222.577
scaffold_106	1135126	1135127	EWB00_000191	37.657	29.24	1.654	100	100	#NUM!	38.877	17.384	2.285	100	100	#NUM!	37.739	31.556	1.612	100	100	#NUM!
scaffold_106	1135269	1135270	EWB00_000191	47.448	46.215	1.62	100	100	#NUM!	49.003	34.654	1.855	100	100	#NUM!	46.52	43.062	1.614	100	100	#NUM!
scaffold_106	1135286	1135287	EWB00_000191	30.475	35.197	1.342	100	100	237.495	30.516	25.639	1.58	100	100	305.204	29.827	32.736	1.353	100	100	259.76
scaffold_106	1135353	1135354	EWB00_000191	26.176	29.475	1.41	100	100	223.157	26.819	29.387	1.223	100	100	180.865	25.267	24.622	1.54	100	100	270.859
scaffold_106	1135398	1135399	EWB00_000191	23.113	27.684	1.163	100	100	137.898	23.906	28.124	0.995	100	100	110.328	22.461	23.892	1.335	100	100	188.329
scaffold_106	1135419	1135420	EWB00_000191	5.205	2.781	2.193	76.229	74.932	76.229	5.028	2.279	2.265	75.084	73.752	75.084	4.586	3.972	1.561	49.072	47.981	49.072
scaffold_106	1166465	1166466	EWB00_000193	2.399	0.32	4.197	47.937	46.819	47.937	2.493	1.119	2.279	38.151	37.072	38.151	2.78	0.64	3.472	63.585	62.401	63.585
scaffold_106	1166524	1166525	EWB00_000193	2.097	0.32	3.979	42.298	41.223	42.298	2.157	1.119	2.052	29.496	28.496	29.496	1.962	1.621	1.616	22.704	21.831	22.704
scaffold_106	1166794	1166795	EWB00_000193	1.991	1.652	1.636	21.296	20.404	21.296	1.779	1.242	1.702	20.092	19.192	20.092	1.78	0.72	2.699	37.386	36.383	37.386
scaffold_106	1166803	1166804	EWB00_000193	2.127	1.652	1.76	25.271	24.34	25.271	2.003	1.242	1.895	25.983	25.019	25.983	1.988	0.72	2.873	43.712	42.66	43.712
scaffold_106	1166829	1166830	EWB00_000193	1.765	1.652	1.52	17.404	16.554	17.404	1.484	1.242	1.486	14.313	13.484	14.313	1.299	0.31	3.49	31.552	30.597	31.552
scaffold_106	1166853	1166854	EWB00_000193	1.599	1.652	1.439	14.91	14.09	14.91	1.555	1.242	1.601	16.822	15.961	16.822	1.273	0.31	3.493	31.45	30.495	31.45
scaffold_106	1166876	1166877	EWB00_000193	1.509	1.332	1.604	16.227	15.391	16.227	1.456	1.242	1.459	13.699	12.878	13.699	1.13	0.31	3.29	27.244	26.327	27.244
scaffold_106	1179309	1179310	EWB00_000193	1.539	1.332	1.726	18.818	17.953	18.818	1.569	1.242	1.64	17.66	16.789	17.66	1.182	0.31	3.402	29.379	28.443	29.379
scaffold_106	1213196	1213197	EWB00_000195	2.444	0.416	3.614	44.384	43.293	44.384	2.549	1.099	2.163	34.396	33.351	34.396	2.611	2.231	1.447	24.521	23.63	24.521
scaffold_106	1213222	1213223	EWB00_000195	2.308	0.416	3.591	43.352	42.269	43.352	2.619	0.832	2.647	42.867	41.749	42.867	2.663	2.231	1.513	26.956	26.042	26.956
scaffold_106	1235369	1235370	EWB00_000197	2.655	0.011	9.25	10.091	9.341	10.091	2.913	1.212	2.389	46.402	45.256	46.402	2.429	1.741	1.834	33.127	32.158	33.127
scaffold_106	1255866	1255867	EWB00_000198	3.334	0.277	5.351	71.155	69.888	71.155	3.123	3.707	1.274	24.766	23.815	24.766	3.676	0.86	3.669	94.349	93.004	94.349
scaffold_106	1255975	1255976	EWB00_000198	5.386	0.916	3.659	98.495	97.102	98.509	4.678	1.376	2.748	76.996	75.653	76.996	4.989	0.86	3.785	100	100	106.763
scaffold_106	1260802	1260803	EWB00_000199	5.22	1.236	3.112	89.49	88.125	89.49	5.336	2.752	1.888	60.13	58.888	60.13	4.833	3.632	1.615	51.573	50.466	51.573
scaffold_106	1260762	1260763	EWB00_000199	3.244	1.236	2.428	47.894	46.776	47.894	3.193	1.386	2.138	41.968	40.857	41.968	3.001	1.431	2.273	49.179	48.088	49.179
scaffold_107	16113	16114	EWB00_000204	2.067	0.33	3.81	39.816	38.76	39.816	2.283	0.411	3.503	42.657	41.54	42.657	2.04	0.66	2.913	42.666	41.622	42.666
scaffold_107	12145	12146	EWB00_000204	2.912	2.664	1.495	26.82	25.875	26.82	2.871	1.869	1.804	34.209	33.166	34.209	2.923	2.551	1.591	33.032	32.064	33.032
scaffold_107	12063	12064	EWB00_000204	3.938	3.005	1.876	51.346	50.204	51.346	3.557	1.869	2.207	55.469	54.258	55.469	3.767	4.032	1.358	33.924	32.948	33.924
scaffold_107	12053	12054	EWB00_000204	4.089	2.984	1.94	55.696	54.525	55.696	3.823	2.249	2.044	54.557	53.352	54.557	3.949	5.163	1.069	24.228	23.34	24.228
scaffold_107	12024	12025	EWB00_000204	3.847	2.344	2.169	59.584	58.387	59.584	3.529	2.249	1.904	45.851	44.709	45.851	3.91	3.942	1.428	37.818	36.812	37.818
scaffold_107	10936	10937	EWB00_000204	1.614	1.513	1.548	16.579	15.739	16.579	1.737	0.38	3.446	36.808	35.741	36.808	2.04	1.301	2.089	33.857	32.882	33.857
scaffold_107	8308	8309	EWB00_000204	5.19	3.975	1.674	53.898	52.739	53.898	4.804	5.853	0.839	17.054	16.191	17.054	5.404	1.751	2.98	100	100	115.86
scaffold_107	8183	8184	EWB00_000204	7.86	3.346	2.814	100	100	163.661	7.451	4.775	1.997	100	100	104.951	7.95	1.571	3.843	100	100	194.347
scaffold_107	8106	8107	EWB00_000204	7.227	2.749	2.734	100	100	132.517	6.946	6.038	1.365	53.918	52.718	53.918	6.651	0.68	4.67	100	100	138.356
scaffold_107	8076	8077	EWB00_000204	5.537	1.343	3.309	100	100	108.924	5.238	3.265	1.787	58.896	57.661	58.896	4.95	0.36	5.122	91.723	90.39	91.723
scaffold_107	6933	6934	EWB00_000204	6.186	1.343	3.722	100	100	141.085	5.812	2.095	2.776	100	100	111.702	5.898	0	13.118	10.183	9.465	10.183
scaffold_107	6894	6895	EWB00_000204	5.401	1.343	3.677	100	100	133.264	4.874	2.095	2.646	95.694	94.254	95.694	5.599	0	13.114	10.178	9.46	10.178
scaffold_107	6888	6889	EWB00_000204	5.658	1.343	3.811	100	100	144.692	5.154	2.095	2.789	100	100	108.266	5.833	0	13.199	10.297	9.577	10.297
scaffold_107	6777	6778	EWB00_000204	7.196	0.629	5.201	100	100	150.023	6.568	0.811	4.545	100	100	147.525	7.08	0	13.389	10.569	9.844	10.569
scaffold_107	6766	6767	EWB00_000204	8.494	0.629	5.495	100	100	170.099	7.647	0	13.529	10.769	9.991	10.769	8.041	0.41	5.821	100	100	137.72
scaffold_107	6274	6275	EWB00_000204	28.062	5.275	3.897	100	100	#NUM!	27.407	7.701	3.11	100	100	#NUM!	28.515	5.773	3.76	100	100	#NUM!
scaffold_107	6145	6146	EWB00_000204	13.593	0	13.818	11.193	10.424	11.193	12.856	0	13.682	10.995	10.213	10.995	11.965	0	13.887	11.295	10.559	11.295
scaffold_107	35778	35779	EWB00_000205	3.847	4.817	1.015	18.885	18.019	18.885	4.341	3.152	1.625	44.033	42.905	44.033	3.495	1.891	2.266	61.1	59.931	61.1
scaffold_107	37188	37189	EWB00_000205	4.224	2.888	1.732	44.628	43.534	44.628	5.14	2.854	1.89	60.597	59.353	60.597	4.482	1.881	2.548	84.141	82.844	84.141
scaffold_107	37781	37782	EWB00_000205	4.058	2.898	1.708	42.681	41.603	42.681	4.524	2.546	1.901	54.484	53.279	54.484	4.105	2.641	1.954	58.886	57.731	58.886
scaffold_107	37859	37860	EWB00_000205	2.127	0.597	3.099	41.702	40.631	41.702	2.255	2.485	0.965	10.628	9.852	10.628	2.611	0.96	2.784	54.128	53.003	54.128
scaffold_107	37902	37903	EWB00_000205	3.666	1.204	2.973	72.763	71.487	72.763	3.501	4.456	0.836	12.84	12.031	12.84	3.975	2.311	2.177	66.71	65.508	66.71
scaffold_107	38244	38245	EWB00_000205	6.668	0.799	4.083	100	100	113.275	5.616	2.752	1.954	65.657	64.381	65.657	5.625	0.4	5.006	97.463	96.105	97.464
scaffold_107	38250	38251	EWB00_000205	6.94	0.799	4.132	100	100	116.647	5.966	2.752	2.037	72.886	71.566	72.886	5.781	0.4	5.037	98.853	97.517	98.885
scaffold_107	38299	38300	EWB00_000205	8.69	1.162	3.915	100	100	148.346	7.857	0.986	3.914	100	100	132.817	7.704	0.4	5.448	100	100	117.798
scaffold_107	38335	38336	EWB00_000205	7.468	1.162	3.696	100	100	129.089	7.184	2.762	2.299	98.963	97.547	99.005	7.067	0.4	5.324	100	100	111.92
scaffold_107	43575	43576	EWB00_000206	16.475	19.852	1.4	100	100	142.579	16.638	11.336	1.982	100	100	236.383	16.537	11.406	2.079	100	100	273.223
scaffold_107	42685	42686	EWB00_000206	19.417	17.923	1.784	100	100	244.144	19.873	12.044	2.151	100	100	#NUM!	19.291	11.726	2.262	100	100	#NUM!
scaffold_107	42653	42654	EWB00_000206	19.175	14.62	1.973	100	100	269.868	19.691	11.254	2.162	100	100	302.299	18.941	11.716	2.196	100	100	#NUM!
scaffold_107	42620	42621	EWB00_000206	10.289	11.519	1.261	71.018	69.752	71.018	10.896	8.245	1.631	100	100	111.468	10.042	4.862	2.47	100	100	191.851
scaffold_107	69724	69725	EWB00_000208	5.054	1.364	3.192	99.768	98.713	100.151	5.364	0.996	3.563	100	99.999	104.246	5.352	2.121	2.696	100	100	107.884
scaffold_107	69644	69645	EWB00_000208	6.895	1.385	3.581	100	100	137.185	7.465	1.674	3.263	100	100	140.43	7.483	2.691	2.816	100	100	153.561
scaffold_107	69596	69597	EWB00_000208	5.431	1.204	3.395	100	100	105.172	5.798	1.694	2.847	99.986	99.712	101.493	6.21	2.401	2.688	100	100	122.236
scaffold_107	69588	69589	EWB00_000208	4.933	1.204	3.236	93.484	92.1	93.484	5.084	1.704	2.633	84.085	82.703	84.085	5.625	2.401	2.535	100	100	105.224
scaffold_107	69562	69563	EWB00_000208	4.27	1.204	3.092	82.21	80.881	82.21	4.468	1.715	2.487	72.396	71.078	72.396	4.924	2.401	2.377	88.326	87.008	88.326
scaffold_107	63615	63616	EWB00_000208	9.942	0.511	5.546	100	100	145.396	10.069	0.719	4.914	100	100	162.534	10.042	0.36	6.142	100	100	137.191
scaffold_107	63541	63542	EWB00_000208	9.384	0.511	5.661	100	100	150.794	9.453	0.719	4.978	100	100	165.779	9.198	0.36	6.119	100	100	135.605
scaffold_107	82980	82981	EWB00_000209	9.384	18.531	0.568	16.77	15.927	16.77	9.733	10.638	1.201	64.231	62.963	64.231	9.185	13.807	0.9	40.996	39.965	40.996
scaffold_107	83135	83136	EWB00_000209	12.763	17.636	0.988	58.615	57.424	58.615	11.974	16.963	0.751	34.63	33.583	34.63	12.419	19.65	0.778	42.117	41.077	42.117
scaffold_107	83170	83171	EWB00_000209	13.231	19.16	1.107	77.093	75.792	77.093	12.366	17.599	0.895	50.332	49.158	50.332	13.069	19.64	0.943	63.398	62.216	63.398
scaffold_107	83177	83178	EWB00_000209	13.201	19.82	1.108	77.864	76.558	77.864	12.436	16.644	1.03	65.141	63.868	65.141	13.303	19.64	0.992	70.711	69.486	70.711
scaffold_107	83188	83189	EWB00_000209	10.123	19.81	0.7	26.675	25.731	26.675	9.677	13.995	0.896	39.926	38.832	39.926	10.302	16.999	0.821	39.524	38.504	39.524
scaffold_107	83199	83200	EWB00_000209	5.808	12.212	0.622	12.907	12.113	12.907	5.266	6.797	1.082	30.768	29.757	30.768	6.132	8.064	1.159	43.234	42.186	43.234
scaffold_107	83295	83296	EWB00_000209	3.379	4.678	0.925	14.549	13.733	14.549	3.193	2.865	1.363	25.735	24.773	25.735	3.482	3.432	1.43	33.572	32.599	33.572
scaffold_107	87492	87493	EWB00_000209	3.953	5.094	0.877	14.894	14.074	14.894	3.711	3.368	1.228	24.492	23.544	24.492	3.715	3.842	1.281	29.509	28.572	29.509
scaffold_107	87509	87510	EWB00_000209	4.194	5.094	0.963	18.352	17.492	18.352	3.977	3.204	1.4	31.896	30.874	31.896	4.001	2.391	2.072	61.884	60.711	61.884
scaffold_107	87641	87642	EWB00_000209	14.544	8.322	1.884	100	100	161.637	12.982	7.896	1.682	100	100	125.778	12.562	3.692	3.001	100	100	252.849
scaffold_107	88682	88683	EWB00_000209	32.316	10.731	2.792	100	100	#NUM!	29.662	9.857	2.646	100	100	#NUM!	30.126	5.303	3.813	100	100	#NUM!
scaffold_107	88756	88757	EWB00_000209	27.066	7.672	3.337	100	100	#NUM!	25.321	4.004	3.964	100	100	#NUM!	26.346	3.272	4.481	100	100	#NUM!
scaffold_107	88788	88789	EWB00_000209	11.406	1.641	3.98	100	100	213.313	10.98	0.698	5.017	100	100	166.157	12.043	2.481	3.575	100	100	262.794
scaffold_107	88795	88796	EWB00_000209	11.466	1.641	3.953	100	100	210.614	11.064	0.698	5.002	100	100	165.244	11.887	2.481	3.536	100	100	256.476
scaffold_107	131616	131617	EWB00_000210	19.356	19.373	1.242	100	100	122.809	18.584	12.763	1.63	100	100	179.861	18.642	9.525	2.298	100	100	#NUM!
scaffold_107	131545	131546	EWB00_000210	22.057	16.645	1.892	100	100	284.017	22.212	15.669	1.782	100	100	259.466	22.137	11.776	2.366	100	100	#NUM!
scaffold_107	131486	131487	EWB00_000210	10.878	4.944	2.451	100	100	178.802	11.708	8.101	1.674	100	100	120.468	11.237	5.143	2.494	100	100	211.188
scaffold_107	131451	131452	EWB00_000210	11.511	5.935	2.178	100	100	161.107	11.61	6.931	1.816	100	100	129.831	11.315	5.923	2.251	100	100	188.24
scaffold_107	131447	131448	EWB00_000210	11.481	5.946	2.192	100	100	163.276	11.148	6.479	1.871	100	100	130.369	11.198	6.263	2.167	100	100	179.581
scaffold_107	131435	131436	EWB00_000210	11.421	5.946	2.281	100	100	176.214	11.092	6.838	1.861	100	100	132.48	11.016	6.263	2.195	100	100	182.881
scaffold_107	131413	131414	EWB00_000210	12.356	8.28	1.972	100	100	163.607	11.778	6.458	2.073	100	100	163.171	11.718	6.253	2.315	100	100	208.307
scaffold_107	131388	131389	EWB00_000210	7.936	7.512	1.368	60.432	59.23	60.432	7.409	5.729	1.495	64.918	63.646	64.918	7.314	3.492	2.42	100	100	133.466
scaffold_107	131350	131351	EWB00_000210	6.533	6.234	1.522	61.754	60.544	61.754	6.498	6.284	1.302	48.216	47.058	48.216	5.911	3.392	2.241	100	99.997	103.524
scaffold_107	131337	131338	EWB00_000210	5.854	5.509	1.482	52.373	51.224	52.373	5.854	6.253	1.111	33.406	32.369	33.406	5.261	4.102	1.768	68.087	66.877	68.087
scaffold_107	125097	125098	EWB00_000210	5.808	6.244	1.565	60.958	59.752	60.958	5.784	5.134	1.6	62.045	60.791	62.045	5.391	5.453	1.527	58.921	57.765	58.921
scaffold_107	124998	124999	EWB00_000210	5.039	2.941	2.446	96.032	94.638	96.032	4.916	1.222	3.436	100	100	111.245	4.677	3.032	2.169	82.421	81.132	82.421
scaffold_107	124942	124943	EWB00_000210	6.171	1.801	3.418	100	100	147.592	5.728	2.177	2.8	100	100	115.999	5.833	2.101	3.004	100	100	136.523
scaffold_107	124914	124915	EWB00_000210	5.944	4.486	1.956	82.924	81.591	82.924	5.84	3.82	1.942	79.013	77.659	79.013	5.976	3.862	2.117	99.648	98.519	99.904
scaffold_107	124843	124844	EWB00_000210	6.91	5.967	1.793	86.209	84.86	86.209	6.792	7.003	1.311	52.393	51.205	52.393	7.119	3.482	2.535	100	100	144.491
scaffold_107	124834	124835	EWB00_000210	7.619	5.967	1.965	100	100	108.686	7.31	7.003	1.442	65.788	64.511	65.788	7.756	3.482	2.673	100	100	165.722
scaffold_107	124041	124042	EWB00_000210	8.841	6.969	2.06	100	100	138.598	8.459	7.003	1.744	100	99.994	103.364	9.068	3.482	2.943	100	100	211.786
scaffold_107	124005	124006	EWB00_000210	10.636	6.5	2.292	100	100	181.097	10.307	6.14	2.102	100	100	153.93	10.666	3.522	3.102	100	100	249.194
scaffold_107	123989	123990	EWB00_000210	9.867	2.334	3.774	100	100	245.731	9.635	0.452	5.865	100	100	150.237	9.678	0.89	4.996	100	100	208.917
scaffold_107	123982	123983	EWB00_000210	10.591	2.334	3.876	100	100	263.615	10.406	0.452	5.976	100	100	156.604	10.081	0.89	5.055	100	100	214.734
scaffold_107	123933	123934	EWB00_000210	17.546	2.334	4.605	100	100	#NUM!	16.792	2.433	4.237	100	100	#NUM!	16.161	0.89	5.736	100	100	287.029
scaffold_107	123927	123928	EWB00_000210	18.225	2.334	4.659	100	100	#NUM!	17.506	2.433	4.297	100	100	#NUM!	16.667	0.89	5.78	100	100	292.066
scaffold_107	123906	123907	EWB00_000210	16.837	1.353	5.123	100	100	#NUM!	16.203	2.433	4.013	100	100	#NUM!	15.589	0.89	5.586	100	100	271.631
scaffold_107	123876	123877	EWB00_000210	17.697	0.352	7.171	100	100	174.056	16.54	2.433	4.068	100	100	#NUM!	16.096	0.89	5.648	100	100	278.279
scaffold_107	123847	123848	EWB00_000210	13.292	0	14.122	11.645	10.868	11.645	12.226	2.433	3.535	100	100	244.939	12.38	0	14.125	11.65	10.908	11.65
scaffold_107	123822	123823	EWB00_000210	10.787	0	13.85	11.239	10.469	11.239	9.677	2.433	3.221	100	100	192.862	9.99	0	13.83	11.211	10.475	11.211
scaffold_107	123805	123806	EWB00_000210	8.962	0	13.613	10.891	10.127	10.891	7.927	0.349	5.758	100	100	112.705	8.249	0	13.57	10.829	10.1	10.829
scaffold_107	162273	162274	EWB00_000211	19.9	32.107	0.828	67.229	65.986	67.229	19.565	31.943	0.596	37.274	36.202	37.274	19.889	26.623	1.051	100	100	113.765
scaffold_107	162252	162253	EWB00_000211	22.57	36.817	0.844	79.268	77.955	79.268	22.226	33.648	0.731	61.214	59.966	61.214	22.63	27.814	1.19	100	100	160.071
scaffold_107	162169	162170	EWB00_000211	24.139	36.742	1.006	100	100	117.196	22.954	28.452	1.07	100	100	124.839	23.955	31.886	1.105	100	100	150.63
scaffold_107	162061	162062	EWB00_000211	42.771	63.393	1.074	100	100	232.915	40.67	56.638	0.927	100	100	172.328	42.013	58.86	1.045	100	100	239.527
scaffold_107	161959	161960	EWB00_000211	40.674	56.392	0.842	100	100	133.957	39.339	48.567	0.839	100	100	131.195	40.454	50.365	1.051	100	100	223.431
scaffold_108	121404	121405	EWB00_000220	2.082	1.002	2.238	30.694	29.713	30.694	1.933	0.863	2.206	27.956	26.972	27.956	1.676	0.25	4.04	37.168	36.166	37.168
scaffold_108	121390	121391	EWB00_000220	1.991	1.002	2.193	29.007	28.042	29.007	1.933	0.863	2.221	28.31	27.322	28.31	1.689	0.25	4.062	37.601	36.596	37.601
scaffold_108	118933	118934	EWB00_000220	3.183	1.321	2.451	50.54	49.404	50.54	3.263	2.423	1.471	27.926	26.942	27.926	2.91	4.222	0.759	10.003	9.289	10.003
scaffold_108	118919	118920	EWB00_000220	3.44	1.321	2.563	56.652	55.475	56.652	3.543	2.382	1.615	34.416	33.371	34.416	3.326	4.222	0.951	16.375	15.571	16.375
scaffold_108	118914	118915	EWB00_000220	3.455	1.321	2.535	55.513	54.343	55.513	3.585	2.372	1.612	34.395	33.35	34.395	3.391	4.222	0.96	16.822	16.014	16.822
scaffold_108	118862	118863	EWB00_000220	3.576	1.321	2.515	55.32	54.151	55.32	3.837	2.002	1.903	44.578	43.446	44.578	3.456	5.003	0.7	10.102	9.386	10.102
scaffold_108	118629	118630	EWB00_000220	1.463	0.448	3.164	32.081	31.088	32.081	1.527	1.304	1.481	14.716	13.882	14.716	1.364	0.78	2.245	24.96	24.064	24.96
scaffold_108	116979	116980	EWB00_000220	2.173	2.216	1.136	12.724	11.932	12.724	2.535	2.095	1.304	18.354	17.474	18.354	2.182	0.38	3.807	48.423	47.336	48.423
scaffold_108	116897	116898	EWB00_000220	2.278	1.588	1.704	24.122	23.202	24.122	2.591	2.074	1.363	20.086	19.186	20.086	2.195	0.38	3.826	48.938	47.848	48.938
scaffold_108	116131	116132	EWB00_000220	0.815	0.501	2.068	12.478	11.689	12.478	0.91	0.267	2.954	18.255	17.377	18.255	0.896	0.19	3.632	21.891	21.027	21.891
scaffold_108	115338	115339	EWB00_000220	3.908	5.115	1.097	22.537	21.633	22.537	4.005	5.463	0.831	14.686	13.853	14.686	4.261	5.333	1.132	28.598	27.669	28.598
scaffold_108	115264	115265	EWB00_000220	3.319	1.279	2.862	67.999	66.751	67.999	3.543	2.423	1.826	44.035	42.907	44.035	3.339	5.093	0.847	14.06	13.285	14.06
scaffold_108	115219	115220	EWB00_000220	3.696	0.874	3.535	81.786	80.459	81.786	3.795	1.509	2.584	68.008	66.718	68.008	3.884	6.473	0.703	11.79	11.047	11.79
scaffold_108	115209	115210	EWB00_000220	3.666	0.874	3.523	81.085	79.762	81.085	3.851	1.509	2.605	69.45	68.151	69.45	3.871	6.033	0.8	14.604	13.822	14.604
scaffold_108	115182	115183	EWB00_000220	3.817	0.469	4.575	83.542	82.206	83.542	4.075	1.489	2.782	79.82	78.461	79.82	3.767	6.133	0.785	13.932	13.159	13.932
scaffold_108	114397	114398	EWB00_000220	4.918	2.962	2.249	80.885	79.563	80.885	5.728	4.528	1.643	61.358	60.109	61.358	5.612	5.623	1.469	56.593	55.452	56.593
scaffold_108	114384	114385	EWB00_000220	5.024	2.952	2.253	81.777	80.45	81.777	5.812	4.528	1.638	61.487	60.237	61.487	5.716	4.682	1.743	73.579	72.338	73.579
scaffold_108	114379	114380	EWB00_000220	4.707	2.952	2.223	77.339	76.036	77.339	5.42	4.528	1.589	55.865	54.651	55.865	5.391	4.682	1.691	67.261	66.055	67.261
scaffold_108	114349	114350	EWB00_000220	3.5	0.224	5.549	63.486	62.266	63.486	3.333	1.283	2.732	65.435	64.16	65.435	3.43	0.74	3.715	84.903	83.602	84.903
scaffold_108	114331	114332	EWB00_000220	3.44	0.224	5.428	60.728	59.524	60.728	3.333	0.688	3.555	70.572	69.266	70.572	3.391	0.74	3.651	81.859	80.573	81.859
scaffold_108	114310	114311	EWB00_000220	3.274	0.224	5.357	58.933	57.74	58.933	3.011	0.647	3.497	63.786	62.521	63.786	3.196	0.74	3.566	77.123	75.862	77.123
scaffold_108	113407	113408	EWB00_000220	2.67	0.884	3.08	57.533	56.35	57.533	2.423	2.516	1.224	17.183	16.318	17.183	2.585	1.221	2.538	52.427	51.314	52.427
scaffold_108	151274	151275	EWB00_000221	4.601	5.637	1.102	25.923	24.986	25.923	5.056	5.237	1.155	30.91	29.897	30.91	5.456	2.021	2.842	100	100	116.679
scaffold_108	151281	151282	EWB00_000221	4.903	4.561	1.418	40.279	39.219	40.279	5.238	5.37	1.107	29.333	28.335	29.333	5.625	2.021	2.844	100	100	117.957
scaffold_108	151319	151320	EWB00_000221	6.94	3.996	2.11	97.669	96.269	97.671	6.876	4.929	1.623	68.381	67.088	68.381	7.21	3.412	2.446	100	100	133.657
scaffold_108	151382	151383	EWB00_000221	8.403	7.864	1.339	60.978	59.772	60.978	8.473	7.393	1.285	58.248	57.018	58.248	8.678	4.332	2.331	100	100	150.783
scaffold_108	151433	151434	EWB00_000221	10.998	11.647	1.119	58.754	57.563	58.754	11.176	12.517	0.893	41.667	40.559	41.667	10.769	7.264	1.875	100	100	143.704
scaffold_108	151501	151502	EWB00_000221	13.865	11.743	1.663	100	100	146.476	14.103	17.332	0.932	58.738	57.505	58.738	13.588	7.724	2.239	100	100	234.233
scaffold_108	151505	151506	EWB00_000221	13.91	11.743	1.668	100	100	147.555	14.145	17.332	0.936	59.376	58.138	59.376	13.718	7.724	2.253	100	100	238.043
scaffold_108	151567	151568	EWB00_000221	9.158	4.88	2.426	100	100	162.108	9.285	10.525	1.123	54.545	53.341	54.545	8.717	2.491	3.279	100	100	205.565
scaffold_108	151575	151576	EWB00_000221	8.645	4.88	2.249	100	100	136.073	8.683	9.631	1.08	46.958	45.808	46.958	8.067	2.081	3.379	100	100	187.449
scaffold_108	166799	166800	EWB00_000221	4.481	1.343	3.32	100	99.996	103.484	3.879	2.844	1.803	48.519	47.359	48.519	4.053	0.62	4.211	97.407	96.049	97.408
scaffold_108	464146	464147	EWB00_000234	5.039	0.511	4.64	95.975	94.58	95.975	4.664	4.436	1.235	31.41	30.392	31.41	4.56	0.89	3.737	100	100	105.161
scaffold_108	464195	464196	EWB00_000234	4.058	0.735	3.859	87.016	85.662	87.016	3.879	4.292	1.06	20.922	20.012	20.922	4.131	0.88	3.639	96.955	95.598	96.955
scaffold_109	102942	102943	EWB00_000243	6.638	1.364	3.305	100	100	114.771	5.728	1.787	2.606	88.198	86.796	88.198	6.34	8.224	0.818	22.756	21.883	22.756
scaffold_109	102953	102954	EWB00_000243	7.483	3.506	2.122	94.597	93.209	94.597	6.414	2.721	2.166	83.842	82.461	83.842	7.145	8.224	0.995	35.525	34.536	35.525
scaffold_109	102963	102964	EWB00_000243	8.781	3.516	2.378	100	100	126.049	7.591	4.251	1.786	79.769	78.411	79.769	8.288	8.214	1.233	58.587	57.434	58.587
scaffold_109	103077	103078	EWB00_000243	13.548	4.412	2.687	100	100	215.293	12.646	5.534	2.149	100	100	164.402	13.666	8.034	1.994	100	100	190.683
scaffold_109	103106	103107	EWB00_000243	8.268	0.075	7.833	45.803	44.701	45.803	7.535	3.717	1.957	88.157	86.754	88.157	7.405	5.763	1.57	75.339	74.088	75.339
scaffold_109	103292	103293	EWB00_000243	3.847	3.346	1.213	22.988	22.079	22.988	3.739	3.779	0.904	14.503	13.672	14.503	3.689	4.732	0.822	13.798	13.027	13.798
scaffold_109	137020	137021	EWB00_000243	5.446	4.081	1.659	54.984	53.818	54.984	5.742	7.721	0.661	13.374	12.559	13.374	5.911	8.034	0.886	25.225	24.327	25.225
scaffold_109	137058	137059	EWB00_000243	6.849	3.698	2.072	89.811	88.445	89.811	7.507	7.752	0.996	33.901	32.86	33.901	7.353	8.054	1.164	48.576	47.488	48.576
scaffold_109	137084	137085	EWB00_000243	7.302	4.103	1.949	86.682	85.331	86.682	8.137	7.752	1.062	40.188	39.092	40.188	7.808	10.475	0.834	29.154	28.219	29.154
scaffold_109	137121	137122	EWB00_000243	7.634	4.103	1.975	90.661	89.291	90.661	7.941	6.715	1.206	47.652	46.497	47.652	7.924	8.604	1.115	47.887	46.804	47.887
scaffold_109	137190	137191	EWB00_000243	4.27	0.948	3.274	77.391	76.088	77.391	3.893	0.708	3.44	69.916	68.613	69.916	4.417	3.672	1.516	43.87	42.817	43.87
scaffold_109	137233	137234	EWB00_000243	3.425	0.543	3.735	62.22	61.007	62.22	2.997	0.544	3.426	53.595	52.397	53.595	3.261	1.121	2.775	63.852	62.667	63.852
scaffold_109	137254	137255	EWB00_000243	3.666	0.543	3.833	66.245	65.007	66.245	3.473	0.554	3.611	61.958	60.705	61.958	3.611	1.121	2.923	72.799	71.562	72.799
scaffold_109	198335	198336	EWB00_000244	4.918	5.594	0.863	16.971	16.127	16.971	4.313	5.237	0.663	10.027	9.263	10.027	4.729	5.613	0.967	22.933	22.058	22.933
scaffold_109	198316	198317	EWB00_000244	5.944	5.818	1.072	28.89	27.926	28.89	5.588	5.267	1.023	25.921	24.957	25.921	5.885	4.742	1.52	57.418	56.272	57.418
scaffold_109	198299	198300	EWB00_000244	6.321	4.284	1.602	56.565	55.388	56.565	5.7	6.674	0.71	14.456	13.626	14.456	6.171	4.752	1.585	63.885	62.699	63.885
scaffold_109	197280	197281	EWB00_000244	10.304	0.916	4.693	100	100	177.356	9.551	5.678	1.807	100	100	105.751	10.133	3.102	3.014	100	100	212.189
scaffold_109	197239	197240	EWB00_000244	12.688	1.726	4.217	100	100	253.952	12.212	5.267	2.376	100	100	192.132	12.185	3.102	3.354	100	100	275.462
scaffold_109	197227	197228	EWB00_000244	13.11	1.726	4.291	100	100	264.275	12.506	5.267	2.432	100	100	202.871	12.497	3.102	3.405	100	100	285.528
scaffold_109	197187	197188	EWB00_000244	12.1	1.726	4.098	100	100	238.072	11.554	4.97	2.341	100	100	176.255	11.406	3.102	3.232	100	100	251.674
scaffold_109	197173	197174	EWB00_000244	6.518	1.172	3.697	100	100	126.805	6.134	2.002	2.687	100	99.995	103.388	5.898	1.461	3.331	100	100	129.667
scaffold_109	197161	197162	EWB00_000244	5.612	1.172	3.424	100	100	105.595	5.35	0.349	4.966	82.015	80.645	82.015	5.079	0.37	5.064	92.142	90.807	92.142
scaffold_109	239030	239031	EWB00_000245	19.175	14.748	1.745	100	100	212.383	20.041	10.175	2.162	100	100	287.48	17.642	15.368	1.593	100	100	192.796
scaffold_109	239081	239082	EWB00_000245	43.028	26.374	2.101	100	100	#NUM!	44.423	28.596	1.842	100	100	#NUM!	42.194	29.825	1.909	100	100	#NUM!
scaffold_109	239115	239116	EWB00_000245	54.147	42.113	1.975	100	100	#NUM!	56.019	41	1.83	100	100	#NUM!	53.899	39.86	1.953	100	100	#NUM!
scaffold_109	239412	239413	EWB00_000245	22.691	5.914	3.691	100	100	#NUM!	22.099	3.07	4.355	100	100	#NUM!	21.955	7.864	3.054	100	100	#NUM!
scaffold_109	239459	239460	EWB00_000245	20.277	8.376	2.826	100	100	#NUM!	20.517	5.493	3.23	100	100	#NUM!	20.318	7.514	2.923	100	100	#NUM!
scaffold_109	239560	239561	EWB00_000245	15.389	6.553	2.686	100	100	290.733	15.657	6.089	2.616	100	100	278.571	14.485	6.733	2.545	100	100	285.518
scaffold_109	239603	239604	EWB00_000245	14.71	5.392	2.902	100	100	294.708	14.873	5.781	2.617	100	100	264.767	13.614	7.244	2.35	100	100	248.641
scaffold_109	239630	239631	EWB00_000245	8.6	1.95	3.691	100	100	198.739	8.781	0.986	4.484	100	100	176.517	7.911	1.511	3.876	100	100	191.551
scaffold_109	239638	239639	EWB00_000245	8.811	1.95	3.694	100	100	200.213	8.879	0.986	4.475	100	100	176.022	8.145	1.511	3.902	100	100	195.226
scaffold_109	239677	239678	EWB00_000245	8.132	1.95	3.326	100	100	159.457	8.081	0.986	4.141	100	100	149.051	7.405	1.511	3.634	100	100	166.339
scaffold_109	267589	267590	EWB00_000248	1.931	0.288	3.788	34.87	33.853	34.87	1.527	0.883	1.727	16.286	15.432	16.286	2.118	0.39	3.648	45.257	44.193	45.257
scaffold_109	414367	414368	EWB00_000252	2.444	0.874	2.525	37.725	36.686	37.725	2.829	0.544	3.316	49.726	48.556	49.726	2.897	2.451	1.449	27.023	26.108	27.023
scaffold_109	414375	414376	EWB00_000252	2.399	0.884	2.481	36.512	35.483	36.512	2.773	0.544	3.287	48.689	47.527	48.689	2.793	2.451	1.397	24.722	23.829	24.722
scaffold_109	414416	414417	EWB00_000252	2.354	0.874	2.508	36.788	35.756	36.788	2.675	1.14	2.195	36.795	35.728	36.795	2.806	1.711	1.948	39.306	38.288	39.306
scaffold_109	415512	415513	EWB00_000252	2.429	0.927	2.458	37.098	36.064	37.098	2.409	0.698	2.743	39.778	38.685	39.778	2.377	2.201	1.338	20.036	19.191	20.036
scaffold_109	415567	415568	EWB00_000252	4.149	0.938	3.224	73.971	72.688	73.971	4.327	3.686	1.196	26.198	25.231	26.198	4.118	2.001	2.275	67.883	66.674	67.883
scaffold_109	415619	415620	EWB00_000252	6.774	1.673	3.121	100	100	119.986	6.904	4.826	1.499	58.013	56.785	58.013	6.34	5.573	1.436	57.53	56.383	57.53
scaffold_109	415623	415624	EWB00_000252	6.759	1.673	3.132	100	100	120.722	7.016	4.816	1.536	61.209	59.961	61.209	6.405	5.573	1.459	59.663	58.502	59.663
scaffold_109	415641	415642	EWB00_000252	6.171	1.662	3.057	100	100	111.856	6.764	4.733	1.543	60.234	58.992	60.234	6.353	4.792	1.692	73.953	72.71	73.953
scaffold_109	415664	415665	EWB00_000252	6.578	0.735	4.293	100	100	116.326	6.96	4.538	1.621	65.738	64.461	65.738	6.638	6.293	1.344	54.708	53.58	54.708
scaffold_109	415668	415669	EWB00_000252	6.623	0.735	4.303	100	100	116.963	7.058	4.528	1.644	67.967	66.677	67.967	6.677	6.293	1.352	55.555	54.421	55.555
scaffold_109	415682	415683	EWB00_000252	6.88	0.895	4.074	100	100	124.623	7.016	5.257	1.42	54.871	53.664	54.871	7.067	6.293	1.434	64.216	63.028	64.216
scaffold_109	415695	415696	EWB00_000252	6.774	0.895	4.103	100	100	126.04	6.834	5.257	1.421	54.194	52.992	54.194	6.976	6.753	1.343	57.851	56.702	57.851
scaffold_109	415722	415723	EWB00_000252	6.171	0.895	4.051	100	100	121.066	6.148	3.933	1.75	67.013	65.728	67.013	6.327	6.383	1.328	52.421	51.308	52.421
scaffold_109	415739	415740	EWB00_000252	3.078	0.277	4.717	55.123	53.956	55.123	2.829	2.464	1.287	20.341	19.438	20.341	3.014	3.682	1.04	17.404	16.589	17.404
scaffold_109	415747	415748	EWB00_000252	3.229	0.277	4.808	57.521	56.339	57.521	3.025	2.464	1.401	24.711	23.76	24.711	3.222	3.692	1.145	21.662	20.8	21.662
scaffold_109	415777	415778	EWB00_000252	3.244	0.277	4.838	58.257	57.069	58.257	2.927	2.464	1.372	23.346	22.409	23.346	3.274	4.112	1.025	18.467	17.64	18.467
scaffold_109	415829	415830	EWB00_000252	2.097	0.373	3.623	39.822	38.766	39.822	2.087	1.468	1.511	18.73	17.845	18.73	2.001	1.081	2.155	32.246	31.284	32.246
scaffold_109	416125	416126	EWB00_000252	2.218	2.398	1.07	11.879	11.099	11.879	2.241	0.708	2.703	38.269	37.189	38.269	2.494	1.731	1.823	33.032	32.064	33.032
scaffold_109	416181	416182	EWB00_000252	3.153	3.58	0.965	13.795	12.989	13.795	3.305	3.306	1.015	15.959	15.109	15.959	3.56	3.612	1.255	27.03	26.115	27.03
scaffold_109	416306	416307	EWB00_000252	7.287	7.14	1.052	33.88	32.871	33.88	6.736	5.216	1.294	44.733	43.6	44.733	7.405	3.882	2.125	100	100	110.486
scaffold_109	416314	416315	EWB00_000252	7.589	7.14	1.102	37.92	36.879	37.92	6.82	5.216	1.308	45.913	44.771	45.913	7.782	3.882	2.188	100	100	119.387
scaffold_109	416335	416336	EWB00_000252	4.994	6.085	0.724	12.731	11.939	12.731	4.636	2.464	1.831	50.212	49.039	50.212	5.144	0.71	4.034	100	99.999	103.97
scaffold_109	416349	416350	EWB00_000252	4.933	6.106	0.704	12.007	11.225	12.007	4.636	2.464	1.831	50.243	49.07	50.243	5.079	0.71	4.019	100	99.99	103.008
scaffold_109	416377	416378	EWB00_000252	5.22	6.852	0.635	10.698	9.937	10.698	4.692	2.444	1.87	52.331	51.143	52.331	5.352	0.72	4.091	100	100	108.77
scaffold_109	416386	416387	EWB00_000252	5.039	5.36	0.952	20.352	19.471	20.352	4.44	2.423	1.811	47.855	46.699	47.855	5.235	0.72	4.07	100	100	107.303
scaffold_109	416577	416578	EWB00_000252	1.252	0.607	2.147	17.597	16.746	17.597	1.344	0.596	2.157	18.909	18.022	18.909	1.286	0.93	1.717	16.062	15.263	16.062
scaffold_109	416594	416595	EWB00_000252	1.328	0.607	2.186	18.605	17.742	18.605	1.302	0.596	2.078	17.437	16.569	17.437	1.273	0.93	1.673	15.239	14.45	15.239
scaffold_109	445599	445600	EWB00_000254	5.28	4.518	1.775	64.647	63.419	64.647	4.93	4.518	1.455	44.746	43.613	44.746	5.157	5.793	1.32	44.361	43.304	44.361
scaffold_109	445587	445588	EWB00_000254	5.401	4.518	1.681	58.859	57.667	58.859	5.126	4.518	1.411	43.063	41.943	43.063	5.43	5.793	1.331	46.409	45.337	46.409
scaffold_109	445528	445529	EWB00_000254	5.054	2.099	2.691	95.466	94.074	95.466	4.678	4.148	1.402	39.042	37.955	39.042	5.235	2.741	2.357	96.289	94.935	96.289
scaffold_109	445500	445501	EWB00_000254	6.231	0.831	4.361	100	100	131.945	6.092	2.988	2.281	96.369	94.926	96.369	6.547	2.501	2.828	100	100	141.232
scaffold_109	496000	496001	EWB00_000255	1.388	0.458	2.801	25.406	24.474	25.406	1.302	0.986	1.459	11.733	10.94	11.733	1.429	1.551	1.188	10.709	9.982	10.709
scaffold_109	535133	535134	EWB00_000257	3.41	0.906	3.367	74.712	73.425	74.712	3.473	2.074	1.997	47.885	46.729	47.885	3.676	3.212	1.635	43.475	42.425	43.475
scaffold_109	535148	535149	EWB00_000257	3.908	0.906	3.627	89.537	88.171	89.537	3.921	2.074	2.222	62.09	60.836	62.09	4.014	3.202	1.798	54.62	53.492	54.62
scaffold_109	535157	535158	EWB00_000257	3.787	0.906	3.614	88.213	86.854	88.213	4.005	2.074	2.279	65.765	64.489	65.765	3.897	3.202	1.771	52.269	51.157	52.269
scaffold_109	535235	535236	EWB00_000257	1.675	0.757	2.664	33.554	32.548	33.554	1.975	1.325	1.88	26.264	25.297	26.264	1.715	0.96	2.308	32.366	31.404	32.366
scaffold_109	535268	535269	EWB00_000257	1.871	0.757	2.62	33.813	32.805	33.813	2.241	1.325	1.901	28.388	27.399	28.388	1.858	0.97	2.303	33.48	32.508	33.48
scaffold_109	539122	539123	EWB00_000257	2.338	1.705	2.037	35.595	34.573	35.595	2.199	0.75	2.907	45.499	44.359	45.499	2.169	2.601	1.241	17.685	16.867	17.685
scaffold_109	539208	539209	EWB00_000257	4.767	4.039	1.482	41.043	39.978	41.043	4.818	2.208	2.214	69.321	68.022	69.321	4.781	3.022	1.991	70.25	69.028	70.25
scaffold_109	539219	539220	EWB00_000257	4.828	4.039	1.459	40.075	39.017	40.075	4.93	2.557	2.004	62.714	61.456	62.714	4.937	4.192	1.542	51.028	49.924	51.028
scaffold_109	539228	539229	EWB00_000257	4.677	2.334	2.205	66.724	65.484	66.724	4.86	2.546	1.989	61.311	60.062	61.311	5.027	4.812	1.369	43.506	42.455	43.506
scaffold_109	539382	539383	EWB00_000257	#N/A	6.94	6.415	-0.101	44.84	0	44.84	6.862	5.124	-0.157	54.864	0	54.864	6.807	8.274	0.002	34.584	0
scaffold_109	541196	541197	EWB00_000258	6.352	2.643	2.397	95.285	93.894	95.285	6.19	2.177	2.511	95.997	94.556	95.997	5.716	3.952	1.799	71.946	70.713	71.946
scaffold_109	541217	541218	EWB00_000258	7.528	3.197	2.353	100	100	109.973	7.38	3.039	2.273	100	99.998	103.859	6.586	4.983	1.661	73.933	72.69	73.933
scaffold_109	541236	541237	EWB00_000258	8.449	3.197	2.624	100	100	142.134	8.221	3.039	2.508	100	100	130.869	7.431	4.932	1.909	99.998	99.958	102.373
scaffold_109	541319	541320	EWB00_000258	15.539	5.094	2.831	100	100	274.961	15.195	2.156	3.889	100	100	279.579	14.953	4.802	2.956	100	100	#NUM!
scaffold_109	541327	541328	EWB00_000258	19.175	5.882	2.948	100	100	#NUM!	19.172	2.156	4.241	100	100	#NUM!	19.11	4.802	3.322	100	100	#NUM!
scaffold_109	541337	541338	EWB00_000258	21.061	5.882	3.129	100	100	#NUM!	21.007	3.635	3.655	100	100	#NUM!	21.188	4.812	3.492	100	100	#NUM!
scaffold_109	541342	541343	EWB00_000258	22.072	5.882	3.197	100	100	#NUM!	21.945	3.635	3.718	100	100	#NUM!	22.098	4.812	3.553	100	100	#NUM!
scaffold_109	541404	541405	EWB00_000258	36.993	5.989	3.829	100	100	#NUM!	35.222	3.635	4.333	100	100	#NUM!	35.413	5.273	4.054	100	100	#NUM!
scaffold_109	541494	541495	EWB00_000258	23.732	1.044	5.528	100	100	296.134	21.847	1.068	5.28	100	100	285.541	21.812	1.341	5.217	100	100	#NUM!
scaffold_109	541510	541511	EWB00_000258	23.475	1.044	5.51	100	100	293.969	21.581	1.068	5.261	100	100	283.242	21.617	1.341	5.201	100	100	#NUM!
scaffold_109	546093	546094	EWB00_000259	4.888	3.165	1.685	47.477	46.363	47.477	4.944	5.35	0.835	16.654	15.795	16.654	4.703	3.642	1.589	49.398	48.305	49.398
scaffold_109	546038	546039	EWB00_000259	6.895	4.731	1.592	61.196	59.988	61.196	7.114	9.272	0.561	11.925	11.129	11.925	6.586	4.762	1.682	74.123	72.879	74.123
scaffold_109	546012	546013	EWB00_000259	6.865	3.996	1.83	73.462	72.182	73.462	6.624	7.793	0.709	16.592	15.734	16.592	6.002	3.972	1.81	74.619	73.372	74.619
scaffold_109	545857	545858	EWB00_000259	3.923	3.442	1.306	27.068	26.121	27.068	4.075	1.53	2.406	61.135	59.888	61.135	3.637	5.213	0.739	11.619	10.878	11.619
scaffold_109	545829	545830	EWB00_000259	4.164	3.048	1.582	38.208	37.164	38.208	4.131	1.53	2.437	62.956	61.697	62.956	4.157	3.272	1.612	45.414	44.349	45.414
scaffold_109	545797	545798	EWB00_000259	5.054	2.803	1.999	63.03	61.812	63.03	4.986	2.67	1.917	59.204	57.968	59.204	5.703	3.422	2.013	82.953	81.661	82.953
scaffold_109	545715	545716	EWB00_000259	6.623	2.344	2.838	100	100	124.897	6.848	3.583	2.097	95.186	93.748	95.186	7.924	4.382	2.235	100	100	134.648
scaffold_109	545694	545695	EWB00_000259	6.02	1.225	3.585	100	100	121.49	6.232	5.216	1.381	48.737	47.575	48.737	6.859	3.632	2.271	100	100	117.51
scaffold_109	545687	545688	EWB00_000259	4.918	0.469	4.656	89.398	88.033	89.398	5.434	4.795	1.286	38.081	37.002	38.081	5.586	2.431	2.541	100	100	106.35
scaffold_109	545680	545681	EWB00_000259	4.767	0.469	4.611	87.385	86.03	87.385	5.238	4.015	1.489	45.786	44.645	45.786	5.508	2.431	2.521	100	99.999	104.16
scaffold_109	545598	545599	EWB00_000259	9.595	0.373	6.025	100	100	127.401	9.607	5.165	2.058	100	100	130.079	9.509	2.071	3.579	100	100	217.578
scaffold_109	545577	545578	EWB00_000259	11.541	0.48	5.878	100	100	155.023	11.708	4.713	2.437	100	100	185.397	12.017	2.091	3.876	100	100	269.206
scaffold_109	545563	545564	EWB00_000259	11.979	0.234	6.941	100	100	109.334	12.24	3.902	2.755	100	100	211.616	12.185	2.081	3.891	100	100	270.843
scaffold_109	545506	545507	EWB00_000259	14.725	1.769	4.323	100	100	278.534	14.565	4.395	2.834	100	100	256.055	14.862	3.342	3.494	100	100	#NUM!
scaffold_109	545481	545482	EWB00_000259	14.544	1.812	4.319	100	100	283.157	14.089	6.304	2.303	100	100	212.881	13.874	4.762	2.909	100	100	292.723
scaffold_109	545460	545461	EWB00_000259	13.789	2.238	3.912	100	100	274.647	13.543	6.695	2.14	100	100	187.967	13.744	4.392	2.999	100	100	293.188
scaffold_109	545446	545447	EWB00_000259	13.246	2.248	3.824	100	100	261.479	13.234	5.514	2.369	100	100	202.333	12.666	3.452	3.217	100	100	277.042
scaffold_109	545389	545390	EWB00_000259	16.279	2.376	4.042	100	100	#NUM!	15.699	7.331	2.204	100	100	222.989	15.615	6.783	2.544	100	100	294.654
scaffold_109	545364	545365	EWB00_000259	12.914	2.376	3.782	100	100	265.876	13.01	7.434	1.971	100	100	166.672	12.497	6.293	2.37	100	100	224.784
scaffold_109	545343	545344	EWB00_000259	9.52	2.291	3.394	100	100	194.623	9.607	6.633	1.697	99.992	99.817	101.749	9.769	7.484	1.765	100	100	123.617
scaffold_109	545329	545330	EWB00_000259	7.015	2.291	2.954	100	100	135.628	6.68	6.284	1.251	45.341	44.203	45.341	6.456	6.423	1.388	57.891	56.742	57.891
scaffold_109	545272	545273	EWB00_000259	5.295	1.162	3.478	100	100	106.688	5.182	6.571	0.781	16.245	15.391	16.245	4.924	5.523	1.188	34.58	33.599	34.58
scaffold_109	599022	599023	EWB00_000260	4.586	5.573	0.81	14.443	13.628	14.443	4.622	4.261	1.09	24.199	23.253	24.199	3.936	4.672	0.994	20.329	19.482	20.329
scaffold_109	601622	601623	EWB00_000260	2.535	2.739	0.992	11.674	10.897	11.674	1.989	1.787	1.137	11.794	11	11.794	2.221	1.231	2.102	34.46	33.48	34.46
scaffold_109	591313	591314	EWB00_000261	303.125	652.755	0.159	41.355	40.287	41.355	319.294	612.274	0.166	49.163	47.997	49.163	290.763	544.054	0.437	100	100	#NUM!
scaffold_109	586907	586908	EWB00_000261	418.57	862.466	0.159	55.967	54.794	55.967	438.293	799.457	0.189	85.259	83.871	85.259	397.392	675.16	0.542	100	100	#NUM!
scaffold_109	586893	586894	EWB00_000261	361.904	681.963	0.234	99.978	99.631	101.294	378.422	618.578	0.307	100	100	184.81	339.881	544.524	0.596	100	100	#NUM!
scaffold_109	586882	586883	EWB00_000261	439.873	771.698	0.372	100	100	301.825	455.574	700.29	0.422	100	100	#NUM!	414.15	599.442	0.762	100	100	#NUM!
scaffold_109	586863	586864	EWB00_000261	538.616	854.282	0.556	100	100	#NUM!	554.392	768.951	0.6	100	100	#NUM!	511.179	675	0.916	100	100	#NUM!
scaffold_109	584379	584380	EWB00_000261	1542.74	1541.63	1.244	100	100	#NUM!	1560.07	1375.32	1.27	100	100	#NUM!	1491.46	1184.64	1.661	100	100	#NUM!
scaffold_109	584356	584357	EWB00_000261	1537.76	1492.91	1.191	100	100	#NUM!	1555.03	1312.94	1.26	100	100	#NUM!	1491.21	1139.26	1.664	100	100	#NUM!
scaffold_109	577947	577948	EWB00_000261	24.712	3.346	3.919	100	100	#NUM!	23.332	6.52	2.772	100	100	#NUM!	23.501	4.332	3.642	100	100	#NUM!
scaffold_109	577913	577914	EWB00_000261	8.675	0.586	4.899	100	100	127.468	8.249	1.129	3.788	100	100	140.565	8.6	1.571	3.634	100	100	176.703
scaffold_109	623702	623703	EWB00_000262	1.976	0.906	2.243	28.507	27.547	28.507	2.269	1.643	1.458	19.22	18.329	19.22	2.027	1.441	1.75	25.353	24.454	25.353
scaffold_109	623840	623841	EWB00_000262	3.908	0.906	3.213	70.558	69.295	70.558	3.893	0.77	3.32	69.578	68.278	69.578	3.598	0.77	3.473	77.504	76.242	77.504
scaffold_109	710852	710853	EWB00_000265	8.554	4.113	2.081	100	100	105.519	7.997	3.892	1.981	94.958	93.521	94.958	7.691	4.322	1.995	100	100	105.442
scaffold_109	725237	725238	EWB00_000266	9.384	14.077	0.869	34.841	33.825	34.841	9.649	9.867	1.221	64.047	62.781	64.047	9.99	10.865	1.318	83.342	82.049	83.342
scaffold_109	725484	725485	EWB00_000266	17.652	30.093	0.496	22.619	21.714	22.619	16.596	23.606	0.597	30.567	29.557	30.567	16.395	24.853	0.741	49.504	48.41	49.504
scaffold_109	726199	726200	EWB00_000266	23.671	33.407	0.768	66.061	64.825	66.061	22.184	24.499	0.962	93.697	92.267	93.697	22.708	27.564	1.062	100	100	127.513
scaffold_109	726206	726207	EWB00_000266	19.688	27.972	0.715	48.093	46.974	48.093	18.822	20.454	0.952	77.567	76.221	77.567	19.473	22.411	1.115	100	100	118.196
scaffold_109	726238	726239	EWB00_000266	23.671	23.102	1.324	100	100	168.322	22.478	19.54	1.326	100	100	161.517	22.916	20.6	1.507	100	100	227.116
scaffold_109	726261	726262	EWB00_000266	22.947	21.323	1.328	100	100	160.791	22.226	20.392	1.196	100	100	133.476	22.072	20.34	1.435	100	100	200.813
scaffold_109	726285	726286	EWB00_000266	24.154	23.912	1.197	100	100	141.551	22.856	26.245	0.843	75.433	74.098	75.433	23.345	25.173	1.187	100	100	155.924
scaffold_109	726590	726591	EWB00_000266	2.64	0.416	3.933	53.054	51.9	53.054	2.633	1.879	1.592	25.958	24.993	25.958	2.312	0.52	3.493	52.82	51.704	52.82
scaffold_109	726602	726603	EWB00_000266	2.595	0.416	3.886	51.659	50.515	51.659	2.703	1.879	1.613	26.931	25.957	26.931	2.325	0.52	3.489	52.768	51.652	52.768
scaffold_109	726628	726629	EWB00_000266	2.429	0.416	3.769	48.096	46.977	48.096	2.507	1.879	1.488	22.295	21.37	22.295	2.027	0.52	3.279	45.307	44.243	45.307
scaffold_109	726663	726664	EWB00_000266	2.429	0.416	3.861	50.397	49.261	50.397	2.605	0.873	2.72	46.606	45.458	46.606	2.027	0.95	2.459	38.768	37.754	38.768
scaffold_109	726669	726670	EWB00_000266	2.459	0.416	3.83	49.746	48.615	49.746	2.591	0.873	2.675	45.043	43.907	45.043	2.053	0.95	2.452	38.727	37.713	38.727
scaffold_109	726673	726674	EWB00_000266	2.414	0.416	3.804	48.899	47.774	48.899	2.507	0.873	2.628	43.062	41.942	43.062	2.027	0.95	2.433	37.991	36.984	37.991
scaffold_109	726690	726691	EWB00_000266	4.662	0.416	4.67	80.488	79.169	80.488	4.44	2.105	2.119	59.915	58.674	59.915	3.871	1.921	2.307	66.462	65.261	66.462
scaffold_109	726708	726709	EWB00_000266	4.601	0.416	4.691	81.061	79.738	81.061	4.243	2.105	2.083	56.978	55.756	56.978	3.741	1.921	2.279	64.066	62.879	64.066
scaffold_109	726851	726852	EWB00_000266	12.99	1.812	4.536	100	100	306.756	12.058	0.893	5.205	100	100	225.263	12.627	4.362	3.087	100	100	301.265
scaffold_109	726918	726919	EWB00_000266	12.718	2.525	4.072	100	100	#NUM!	11.526	3.717	3.178	100	100	266.893	12.419	5.313	2.753	100	100	271.837
scaffold_109	735000	735001	EWB00_000267	8.328	4.848	2.523	100	100	167.538	7.423	4.035	2.426	100	100	140.317	7.872	4.212	2.434	100	100	155.305
scaffold_109	734983	734984	EWB00_000267	9.203	4.848	2.64	100	100	191.413	8.417	4.035	2.599	100	100	169.356	8.691	4.212	2.551	100	100	177.294
scaffold_109	734940	734941	EWB00_000267	9.746	5.264	2.604	100	100	199.975	9.047	6.181	2.088	100	100	143.595	9.327	5.533	2.26	100	100	168.247
scaffold_109	732881	732882	EWB00_000267	5.341	2.6	2.524	97.754	96.354	97.756	4.44	1.54	2.805	85.3	83.911	85.3	5.066	3.102	2.164	86.051	84.744	86.051
scaffold_109	726978	726979	EWB00_000267	7.212	2.515	3.161	100	100	166.582	6.372	4.23	1.996	91.542	90.123	91.542	6.859	5.283	1.908	99.996	99.905	101.992
scaffold_109	726891	726892	EWB00_000267	13.292	2.515	4.141	100	100	#NUM!	11.89	2.711	3.679	100	100	286.257	12.588	3.822	3.247	100	100	303.416
scaffold_109	726873	726874	EWB00_000267	13.367	2.504	4.185	100	100	#NUM!	12.142	2.711	3.696	100	100	290.406	12.77	3.822	3.312	100	100	#NUM!
scaffold_109	726724	726725	EWB00_000267	5.356	0.405	4.969	90.11	88.742	90.11	4.958	2.125	2.31	74.395	73.067	74.395	4.612	2.431	2.253	78.047	76.782	78.047
scaffold_109	726598	726599	EWB00_000267	2.58	0.416	3.877	51.388	50.245	51.388	2.703	1.879	1.613	26.931	25.957	26.931	2.325	0.52	3.489	52.768	51.652	52.768
scaffold_109	746691	746692	EWB00_000268	25.874	34.462	0.677	55.217	54.049	55.217	25.853	25.321	1.003	100	100	112.525	25.553	27.864	1.117	100	100	151.809
scaffold_109	747334	747335	EWB00_000268	27.111	37.147	0.624	49.821	48.689	49.821	26.805	27.6	0.922	99.948	99.324	100.891	27.047	30.485	1.062	100	100	147.215
scaffold_109	747394	747395	EWB00_000268	48.353	54.505	0.868	100	100	156.804	47.364	31.81	1.512	100	100	#NUM!	49.028	32.686	1.793	100	100	#NUM!
scaffold_109	750701	750702	EWB00_000268	67.876	71.981	0.994	100	100	280.39	64.338	40.897	1.618	100	100	#NUM!	64.084	42.191	1.837	100	100	#NUM!
scaffold_109	750708	750709	EWB00_000268	71.557	71.96	1.083	100	100	#NUM!	67.923	40.897	1.705	100	100	#NUM!	68.397	42.191	1.939	100	100	#NUM!
scaffold_109	750802	750803	EWB00_000268	65.281	49.668	1.485	100	100	#NUM!	62.531	23.626	2.377	100	100	#NUM!	63.552	27.674	2.441	100	100	#NUM!
scaffold_109	888238	888239	EWB00_000269	2.685	2.323	1.255	17.451	16.602	17.451	2.577	0.914	2.437	38.675	37.591	38.675	2.221	0.28	4.199	45.822	44.754	45.822
scaffold_109	888227	888228	EWB00_000269	2.716	2.856	0.993	12.335	11.549	12.335	2.605	0.914	2.466	39.708	38.616	39.708	2.299	0.28	4.262	47.388	46.308	47.388
scaffold_109	888221	888222	EWB00_000269	2.912	2.856	1.084	15.059	14.237	15.059	2.661	0.914	2.49	40.725	39.624	40.725	2.377	0.28	4.304	48.502	47.415	48.502
scaffold_109	981799	981800	EWB00_000270	1.644	0.789	2.072	21.117	20.227	21.117	1.611	0.729	2.063	20.873	19.964	20.873	1.702	1.531	1.334	14.4	13.621	14.4
scaffold_109	943836	943837	EWB00_000270	1.539	0.863	1.842	17.322	16.474	17.322	1.681	0.39	3.026	29.021	28.026	29.021	1.442	0.8	2.024	21.262	20.405	21.262
scaffold_109	943744	943745	EWB00_000270	1.826	1.385	1.406	14.216	13.405	14.216	1.989	1.407	1.421	16.001	15.15	16.001	1.845	1.841	1.173	12.78	12.023	12.78
scaffold_109	943618	943619	EWB00_000270	3.485	1.268	2.466	51.411	50.268	51.411	3.123	2.105	1.489	26.135	25.169	26.135	2.871	2.301	1.492	27.609	26.689	27.609
scaffold_109	943604	943605	EWB00_000270	3.832	1.268	2.61	59.184	57.99	59.184	3.473	2.105	1.643	33.102	32.068	33.102	3.118	3.082	1.202	21.712	20.85	21.712
scaffold_109	943576	943577	EWB00_000270	3.832	1.268	2.603	58.912	57.72	58.912	3.459	2.105	1.636	32.75	31.72	32.75	3.118	3.082	1.192	21.381	20.522	21.381
scaffold_109	1088905	1088906	EWB00_000274	3.832	2.206	1.808	40.425	39.364	40.425	3.557	3.604	0.901	13.757	12.936	13.757	2.923	2.131	1.637	32.07	31.111	32.07
scaffold_109	1088849	1088850	EWB00_000274	6.427	1.62	3.046	100	100	110.225	6.358	4.518	1.442	50.069	48.898	50.069	5.742	3.292	2.023	82.228	80.94	82.228
scaffold_109	1088836	1088837	EWB00_000274	6.834	1.62	3.156	100	100	120.03	6.708	3.902	1.746	69.042	67.745	69.042	5.976	2.871	2.292	98.53	97.18	98.545
scaffold_109	1088799	1088800	EWB00_000274	7.604	7.811	1.065	36.829	35.797	36.829	7.465	4.764	1.63	70.416	69.11	70.416	6.924	2.241	2.877	100	100	137.992
scaffold_109	1076162	1076163	EWB00_000274	8.283	12.51	0.57	13.965	13.157	13.965	8.361	10.021	0.767	24.147	23.201	24.147	8.418	10.775	0.929	37.978	36.971	37.978
scaffold_109	1076157	1076158	EWB00_000274	8.328	12.51	0.545	12.908	12.114	12.908	8.529	10.021	0.771	24.673	23.722	24.673	8.769	10.775	0.969	42.221	41.181	42.221
scaffold_109	1076131	1076132	EWB00_000274	9.505	12.499	0.722	23.708	22.792	23.708	9.817	9.056	1.109	51.694	50.51	51.694	9.821	9.755	1.268	73.051	71.812	73.051
scaffold_109	1071661	1071662	EWB00_000274	9.641	13.991	0.58	16.408	15.57	16.408	9.887	8.923	1.141	54.468	53.263	54.468	10.094	12.876	0.907	43.094	42.047	43.094
scaffold_109	1071657	1071658	EWB00_000274	9.384	14.023	0.511	12.782	11.989	12.782	9.705	8.009	1.25	61.442	60.192	61.442	10.029	13.757	0.786	33.324	32.354	33.324
scaffold_109	1067743	1067744	EWB00_000274	13.216	16.165	1.322	99.999	99.987	102.936	14.159	19.16	0.944	62.542	61.285	62.542	14.446	17.509	1.24	100	100	110.858
scaffold_109	1065915	1065916	EWB00_000274	9.927	11.615	1.542	100	99.997	103.558	9.341	10.206	1.405	83.905	82.524	83.905	10.393	8.975	1.784	100	100	142.151
scaffold_109	1065861	1065862	EWB00_000274	14.378	12.052	1.9	100	100	196.723	14.201	14.293	1.502	100	100	139.902	15.004	9.795	2.064	100	100	237.319
scaffold_109	1063787	1063788	EWB00_000274	17.968	16.346	1.619	100	100	185.215	18.402	13.112	1.917	100	100	250.16	18.629	8.704	2.419	100	100	#NUM!
scaffold_109	1063718	1063719	EWB00_000274	13.352	9.953	1.906	100	100	174.154	14.089	10.453	1.858	100	100	184.183	14.368	6.573	2.449	100	100	259.894
scaffold_109	1063673	1063674	EWB00_000274	11.33	10.763	1.673	100	100	127.548	11.722	11.9	1.468	100	100	111.042	12.367	6.333	2.377	100	100	226.029
scaffold_109	1063637	1063638	EWB00_000274	4.767	6.852	0.816	16.023	15.19	16.023	5.392	5.709	1.253	38.756	37.671	38.756	5.599	3.892	1.732	65.591	64.395	65.591
scaffold_109	1063589	1063590	EWB00_000274	5.295	5.999	1.505	52.653	51.502	52.653	5.196	5.668	1.402	47.068	45.917	47.068	5.911	3.292	2.324	100	100	109.363
scaffold_109	1062804	1062805	EWB00_000274	6.457	8.322	0.973	28.746	27.784	28.746	6.078	5.606	1.452	54.753	53.547	54.753	6.95	3.292	2.285	100	100	112.732
scaffold_109	1062795	1062796	EWB00_000274	7.121	8.322	1.033	34.224	33.212	34.224	6.75	5.247	1.639	71.155	69.845	71.155	7.769	3.542	2.273	100	100	121.67
scaffold_109	1062696	1062697	EWB00_000274	7.724	4.177	2.058	99.577	98.36	99.784	8.151	3.039	2.629	100	100	143.285	7.937	1.911	3.121	100	100	149.722
scaffold_109	1062669	1062670	EWB00_000274	8.6	5.019	1.947	100	99.998	103.779	8.949	3.994	2.37	100	100	143.453	8.86	3.312	2.487	100	100	145.572
scaffold_109	1062647	1062648	EWB00_000274	6.427	4.497	1.773	71.166	69.899	71.166	6.722	2.988	2.445	100	100	114.762	6.534	3.792	1.925	85.284	83.981	85.284
scaffold_109	1062624	1062625	EWB00_000274	6.744	3.889	1.566	53.011	51.857	53.011	6.778	3.727	1.676	62.42	61.164	62.42	6.456	4.452	1.24	39.164	38.147	39.164
scaffold_109	1062611	1062612	EWB00_000274	7.453	3.889	1.71	65.705	64.471	65.705	7.38	5.37	1.272	45.87	44.727	45.87	7.457	4.452	1.447	56.394	55.255	56.394
scaffold_109	1062584	1062585	EWB00_000274	9.475	4.721	2.263	100	100	140.55	9.075	5.74	1.936	100	100	119.153	9.444	4.422	2.235	100	100	145.048
scaffold_109	1062570	1062571	EWB00_000274	10.5	5.136	2.202	100	100	145.908	10.125	7.537	1.632	99.999	99.984	102.912	10.951	3.542	2.696	100	100	190.853
scaffold_109	1061001	1061002	EWB00_000274	15.947	5.861	2.522	100	100	242.034	15.517	9.19	1.881	100	100	184.669	16.615	2.791	3.56	100	100	304.866
scaffold_109	1060993	1060994	EWB00_000274	17.697	6.617	2.59	100	100	286.069	17.086	8.235	2.259	100	100	259.503	18.005	3.642	3.373	100	100	#NUM!
scaffold_109	1060985	1060986	EWB00_000274	18.225	6.617	2.632	100	100	298.435	17.674	8.225	2.309	100	100	274.585	18.85	3.622	3.447	100	100	#NUM!
scaffold_109	1060978	1060979	EWB00_000274	19.085	6.617	2.509	100	100	275.471	18.332	8.625	2.122	100	100	242.205	19.525	3.082	3.563	100	100	#NUM!
scaffold_109	1060949	1060950	EWB00_000274	20.231	7.054	2.859	100	100	#NUM!	19.929	7.968	2.658	100	100	#NUM!	20.811	4.082	3.557	100	100	#NUM!
scaffold_109	1060893	1060894	EWB00_000274	19.734	5.765	3.114	100	100	#NUM!	19.775	8.502	2.553	100	100	#NUM!	20.759	5.683	3.076	100	100	#NUM!
scaffold_109	1060834	1060835	EWB00_000274	9.278	1.204	4.662	100	100	218.322	9.341	4.497	2.593	100	100	187.377	9.561	4.983	2.446	100	100	187.332
scaffold_109	1060777	1060778	EWB00_000274	9.852	2.067	3.898	100	100	239.055	9.775	3.943	2.821	100	100	207.608	10.263	6.523	2.102	100	100	166.501
scaffold_109	1058906	1058907	EWB00_000274	11.119	4.912	2.436	100	100	177.449	11.82	5.647	2.341	100	100	192.254	12.056	7.484	1.828	100	100	146.21
scaffold_109	1058888	1058889	EWB00_000274	11.873	6.159	1.826	100	100	117.631	12.59	6.109	1.973	100	100	147.253	12.731	7.394	1.589	100	100	112.779
scaffold_109	1058834	1058835	EWB00_000274	8.147	6.937	0.543	10.289	9.535	10.289	9.425	6.51	0.736	19.82	18.922	19.82	9.172	4.662	1.193	43.218	42.17	43.218
scaffold_109	1058816	1058817	EWB00_000274	8.66	6.926	0.633	14.034	13.225	14.034	9.985	6.438	0.835	25.715	24.753	25.715	9.821	4.662	1.292	51.761	50.652	51.761
scaffold_109	1058807	1058808	EWB00_000274	9.022	6.916	0.814	22.933	22.025	22.933	10.364	6.397	1.074	42.251	41.138	42.251	10.354	4.662	1.502	70.844	69.618	70.844
scaffold_109	1058762	1058763	EWB00_000274	10.033	5.829	1.214	47.728	46.612	47.728	11.274	3.871	1.92	99.881	98.995	100.503	11.367	4.832	1.585	83.234	81.941	83.234
scaffold_109	1058699	1058700	EWB00_000274	10.319	6.362	0.635	14.724	13.906	14.724	11.19	3.604	1.206	38.504	37.422	38.504	11.653	1.131	3.128	100	99.999	104.196
scaffold_109	1057712	1057713	EWB00_000274	13.201	7.587	1.347	75.972	74.678	75.972	13.669	4.898	2.019	100	100	138.025	13.731	5.533	1.788	100	100	122.834
scaffold_109	1057703	1057704	EWB00_000274	13.488	8.131	1.392	84.919	83.577	84.919	13.683	4.99	2.138	100	100	156.612	13.796	9.155	1.186	73.74	72.498	73.74
scaffold_109	1057610	1057611	EWB00_000274	12.763	4.753	2.304	100	100	163.556	12.394	8.502	1.474	98.65	97.214	98.67	13.381	11.876	0.977	56.569	55.429	56.569
scaffold_109	1057577	1057578	EWB00_000274	15.645	5.637	2.135	100	100	168.36	15.811	8.091	1.649	100	100	133.518	16.888	12.276	1.054	74.826	73.578	74.826
scaffold_109	1057568	1057569	EWB00_000274	16.973	6.468	2.054	100	100	175.329	17.058	8.06	1.764	100	100	156.865	18.226	12.716	1.113	87.916	86.6	87.916
scaffold_109	1057292	1057293	EWB00_000274	20.186	5.818	1.604	100	100	105.879	20.909	7.773	0.752	31.078	30.063	31.078	21.331	9.015	0.836	43.946	42.892	43.946
scaffold_109	1057238	1057239	EWB00_000274	23.611	6.628	2.021	100	100	191.56	24.816	8.081	1.628	100	100	152.552	25.111	9.675	1.45	100	100	143.248
scaffold_109	1057210	1057211	EWB00_000274	25.557	8.376	1.419	100	100	114.567	26.777	11.664	0.523	21.719	20.8	21.719	26.826	9.645	1.069	80.029	78.753	80.029
scaffold_109	1057095	1057096	EWB00_000274	25.15	12.489	1.321	100	100	127.009	25.083	11.356	1.345	100	100	130.895	25.137	11.966	1.288	100	100	129.649
scaffold_109	1057065	1057066	EWB00_000274	30.596	16.751	1.531	100	100	218.438	31.231	14.231	1.817	100	100	296.304	31.126	12.366	1.926	100	100	#NUM!
scaffold_109	1056950	1056951	EWB00_000274	31.004	16.677	1.556	100	100	226.447	31.595	14.529	1.804	100	100	297.092	31.841	12.346	1.961	100	100	#NUM!
scaffold_109	1056912	1056913	EWB00_000274	35.137	17.614	1.875	100	100	#NUM!	35.376	15.155	2.153	100	100	#NUM!	35.738	13.517	2.208	100	100	#NUM!
scaffold_109	1056877	1056878	EWB00_000274	34.79	18.339	1.696	100	100	297.704	35.698	17.014	1.882	100	100	#NUM!	34.79	15.668	1.854	100	100	#NUM!
scaffold_109	1056862	1056863	EWB00_000274	33.493	19.852	1.527	100	100	248.269	34.83	17.312	1.822	100	100	#NUM!	33.633	16.038	1.772	100	100	#NUM!
scaffold_109	1056833	1056834	EWB00_000274	19.839	16.751	1.225	100	100	113.826	21.679	13.204	1.749	100	100	226.12	19.785	12.086	1.611	100	100	184.224
scaffold_109	1056787	1056788	EWB00_000274	15.117	17.87	0.837	47.387	46.273	47.387	15.363	13.061	1.36	100	100	115.377	14.498	12.886	1.157	85.177	83.875	85.177
scaffold_109	1056681	1056682	EWB00_000274	14.951	18.861	0.543	20.957	20.069	20.957	15.349	13.851	1.078	74.999	73.668	74.999	14.459	13.917	0.86	49.329	48.236	49.329
scaffold_109	1056666	1056667	EWB00_000274	15.826	17.55	0.929	59.312	58.117	59.312	16.189	16.367	1.11	87.795	86.395	87.795	15.641	15.908	0.962	67.858	66.649	67.858
scaffold_109	1055852	1055853	EWB00_000274	13.442	7.758	1.774	100	100	133.315	13.977	9.59	1.577	100	100	126.999	14.004	6.703	1.963	100	100	167.89
scaffold_109	1055843	1055844	EWB00_000274	12.914	7.608	1.744	100	100	125.315	13.333	8.635	1.66	100	100	130.232	13.472	5.993	2.068	100	100	171.3
scaffold_109	1055825	1055826	EWB00_000274	13.322	7.193	1.661	100	100	111.914	13.935	8.594	1.511	100	100	109.964	13.991	5.963	1.934	100	100	151.518
scaffold_109	1055801	1055802	EWB00_000274	14.438	9.132	1.433	98.578	97.187	98.595	14.873	6.181	2.08	100	100	175.273	14.953	8.444	1.528	100	100	120.348
scaffold_109	1055792	1055793	EWB00_000274	15.328	9.143	1.624	100	100	129.796	15.517	7.188	2.04	100	100	188.18	15.355	9.125	1.556	100	100	131.862
scaffold_109	1055762	1055763	EWB00_000274	13.05	7.193	1.407	80.024	78.707	80.024	12.73	8.769	1.076	54.769	53.563	54.769	12.588	9.005	0.96	46.397	45.325	46.397
scaffold_109	1055729	1055730	EWB00_000274	16.173	7.843	1.108	57.488	56.305	57.488	16.035	7.68	0.861	36.536	35.471	36.536	15.381	8.504	0.778	32.716	31.75	32.716
scaffold_109	1055500	1055501	EWB00_000274	17.546	3.335	2.459	100	100	157.406	17.002	8.399	0.817	35.518	34.461	35.518	17.499	6.033	1.459	94.252	92.908	94.252
scaffold_109	1055413	1055414	EWB00_000274	11.511	4.507	1.783	92.011	90.634	92.011	12.212	4.918	1.69	93.853	92.422	93.853	11.744	4.332	1.789	99.409	98.162	99.538
scaffold_109	1055367	1055368	EWB00_000274	18.572	6.99	1.219	68.029	66.78	68.029	19.074	6.828	0.806	31.767	30.745	31.767	19.279	6.153	1.241	71.491	70.261	71.491
scaffold_109	1055355	1055356	EWB00_000274	18.24	6.511	1.424	87.516	86.16	87.516	19.158	6.602	1.108	57.647	56.421	57.647	19.058	7.094	1.188	72.091	70.858	72.091
scaffold_109	1055339	1055340	EWB00_000274	19.568	6.447	1.283	72.48	71.206	72.48	20.895	7.485	0.538	16.12	15.269	16.12	20.876	10.355	0.426	13.182	12.419	13.182
scaffold_109	1055260	1055261	EWB00_000274	23.309	10.081	1.64	100	100	166.499	25.769	10.802	1.632	100	100	187.944	25.891	14.867	1.151	100	100	119.434
scaffold_109	1055242	1055243	EWB00_000274	22.736	7.715	1.748	100	100	157.647	24.816	11.767	1.086	87.337	85.939	87.337	24.982	13.977	0.912	71.881	70.649	71.881
scaffold_109	1055130	1055131	EWB00_000274	24.018	8.269	2.417	100	100	#NUM!	26.833	17.158	1.575	100	100	232.964	26.216	12.036	1.928	100	100	294.375
scaffold_109	1055112	1055113	EWB00_000274	29.344	10.858	2.313	100	100	#NUM!	31.847	18.564	1.709	100	100	#NUM!	30.373	11.276	2.235	100	100	#NUM!
scaffold_109	1055101	1055102	EWB00_000274	28.922	9.111	2.745	100	100	#NUM!	31.077	17.609	1.945	100	100	#NUM!	30.892	11.336	2.433	100	100	#NUM!
scaffold_109	1054932	1054933	EWB00_000274	44.446	5.871	4.403	100	100	#NUM!	46.062	17.178	2.851	100	100	#NUM!	47.599	12.506	3.249	100	100	#NUM!
scaffold_109	1054915	1054916	EWB00_000274	47.237	7.747	3.947	100	100	#NUM!	48.274	18.657	2.707	100	100	#NUM!	49.807	11.196	3.36	100	100	#NUM!
scaffold_109	1054903	1054904	EWB00_000274	45.698	6.916	4.063	100	100	#NUM!	46.384	18.944	2.627	100	100	#NUM!	47.962	11.136	3.314	100	100	#NUM!
scaffold_109	1054867	1054868	EWB00_000274	36.224	7.14	3.324	100	100	#NUM!	36.02	7.177	3.361	100	100	#NUM!	37.765	6.163	3.515	100	100	#NUM!
scaffold_109	1054849	1054850	EWB00_000274	31.2	5.882	3.069	100	100	#NUM!	29.466	7.054	2.745	100	100	#NUM!	31.334	6.203	2.931	100	100	#NUM!
scaffold_109	1054834	1054835	EWB00_000274	26.447	5.893	2.477	100	100	271.015	25.643	5.524	2.417	100	100	255.336	26.475	6.133	2.327	100	100	268.116
scaffold_109	1054816	1054817	EWB00_000274	30.159	6.553	2.864	100	100	#NUM!	29.634	7.465	2.672	100	100	#NUM!	29.97	6.143	2.88	100	100	#NUM!
scaffold_109	1054753	1054754	EWB00_000274	42.394	6.894	3.791	100	100	#NUM!	41.86	9.025	3.419	100	100	#NUM!	41.246	9.575	3.174	100	100	#NUM!
scaffold_109	1053598	1053599	EWB00_000274	44.702	6.031	4.536	100	100	#NUM!	44.227	9.457	3.737	100	100	#NUM!	43.688	9.345	3.673	100	100	#NUM!
scaffold_109	1053580	1053581	EWB00_000274	44.687	6.031	4.605	100	100	#NUM!	44.535	9.067	3.835	100	100	#NUM!	44.26	9.705	3.695	100	100	#NUM!
scaffold_109	1053568	1053569	EWB00_000274	45.049	7.427	4.357	100	100	#NUM!	44.605	9.077	3.845	100	100	#NUM!	44.039	9.705	3.727	100	100	#NUM!
scaffold_109	1053540	1053541	EWB00_000274	42.168	5.275	4.549	100	100	#NUM!	41.664	9.405	3.476	100	100	#NUM!	41.064	9.565	3.59	100	100	#NUM!
scaffold_109	1053486	1053487	EWB00_000274	16.973	5.829	2.785	100	100	299.806	17.968	4.333	3.14	100	100	#NUM!	17.096	3.602	3.576	100	100	#NUM!
scaffold_109	1048388	1048389	EWB00_000274	15.389	4.454	2.99	100	100	278.576	16.624	4.292	3.01	100	100	294.185	15.693	3.762	3.367	100	100	#NUM!
scaffold_109	1048380	1048381	EWB00_000274	15.027	4.454	2.937	100	100	266.925	16.161	4.282	2.958	100	100	281.632	15.459	3.762	3.335	100	100	#NUM!
scaffold_109	1048291	1048292	EWB00_000274	17.29	6.298	2.622	100	100	281.59	18.262	4.569	3.027	100	100	#NUM!	17.304	4.762	3.147	100	100	#NUM!
scaffold_109	1048280	1048281	EWB00_000274	10.214	2.046	3.502	100	100	193.308	10.209	3.892	2.434	100	100	155.888	10.029	2.931	3.07	100	100	210.768
scaffold_109	1048259	1048260	EWB00_000274	9.052	1.865	3.568	100	100	181.821	9.173	3.686	2.439	100	100	145.742	9.353	1.891	3.66	100	100	211.115
scaffold_109	1043986	1043987	EWB00_000274	9.354	1.652	3.703	100	100	179.29	9.047	5.257	1.84	99.999	99.968	102.59	9.938	3.302	2.896	100	100	203.634
scaffold_109	1043933	1043934	EWB00_000274	3.757	1.151	2.909	68.127	66.878	68.127	3.501	2.413	1.594	33.581	32.543	33.581	3.923	1.721	2.495	72.847	71.61	72.847
scaffold_109	1039116	1039117	EWB00_000274	4.164	1.63	2.501	65.857	64.622	65.857	3.599	3.111	1.226	23.202	22.267	23.202	4.105	1.821	2.449	73.906	72.663	73.906
scaffold_109	1038538	1038539	EWB00_000274	3.696	1.311	2.679	62.921	61.704	62.921	3.403	2.916	1.265	23.262	22.326	23.262	3.339	2.531	1.695	39.747	38.726	39.747
scaffold_109	1038501	1038502	EWB00_000274	4.601	1.598	2.69	77.598	76.294	77.598	4.145	2.865	1.561	38.048	36.97	38.048	4.04	2.701	1.866	54.115	52.991	54.115
scaffold_109	1038479	1038480	EWB00_000274	5.522	2.323	2.414	84.753	83.411	84.753	4.804	1.232	2.991	84.68	83.295	84.68	5.105	2.001	2.637	97.875	96.517	97.878
scaffold_109	1038383	1038384	EWB00_000274	12.673	2.312	3.586	100	100	233.33	12.548	6.428	1.969	100	100	150.84	12.211	4.722	2.637	100	100	229.932
scaffold_109	1038363	1038364	EWB00_000274	15.992	3.357	3.37	100	100	289.611	16.091	7.547	2.085	100	100	205.165	15.927	9.895	1.945	100	100	217.862
scaffold_109	1035436	1035437	EWB00_000274	24.214	6.18	3.004	100	100	#NUM!	23.696	6.376	2.827	100	100	#NUM!	22.786	10.795	2.281	100	100	#NUM!
scaffold_109	1035403	1035404	EWB00_000274	17.44	6.894	2.373	100	100	245.598	17.002	11.069	1.552	100	100	145.282	16.667	11.836	1.697	100	100	186.722
scaffold_109	1035347	1035348	EWB00_000274	16.565	6.809	2.294	100	100	223.635	15.377	7.136	2.027	100	100	184.32	15.94	7.944	2.186	100	100	242.234
scaffold_109	1035290	1035291	EWB00_000274	23.189	9.281	2.346	100	100	#NUM!	22.814	7.958	2.461	100	100	#NUM!	22.669	8.644	2.555	100	100	#NUM!
scaffold_109	1035241	1035242	EWB00_000274	15.796	3.975	3.075	100	100	273.182	15.727	5.011	2.649	100	100	251.007	15.446	3.622	3.263	100	100	#NUM!
scaffold_109	1035012	1035013	EWB00_000274	14.197	5.903	2.288	100	100	192.352	13.627	1.9	3.768	100	100	232.169	13.601	0.89	5.126	100	100	226.788
scaffold_109	1034985	1034986	EWB00_000274	14.514	5.903	2.325	100	100	200.213	13.809	1.9	3.791	100	100	235.42	13.511	0.89	5.121	100	100	226.232
scaffold_109	1322199	1322200	EWB00_000279	6.804	7.31	1.185	41.429	40.361	41.429	7.24	5.853	1.431	59.514	58.276	59.514	6.898	3.412	2.369	100	100	123.395
scaffold_109	1313584	1313585	EWB00_000279	17.863	7.076	2.579	100	100	297.211	17.338	6.304	2.548	100	100	279.916	16.966	5.833	2.869	100	100	#NUM!
scaffold_109	1313547	1313548	EWB00_000279	11.904	2.984	3.301	100	100	236.884	12.212	2.495	3.427	100	100	234.825	12.108	3.052	3.35	100	100	271.079
scaffold_109	1313540	1313541	EWB00_000279	11.858	2.984	3.346	100	100	242.999	12.17	2.495	3.461	100	100	239.277	12.043	3.052	3.369	100	100	273.685
scaffold_109	1469416	1469417	EWB00_000281	2.429	1.95	1.325	17.012	16.167	17.012	2.199	0.062	6.079	23.686	22.746	23.686	2.118	1.031	2.209	33.629	32.656	33.629
scaffold_109	1469428	1469429	EWB00_000281	2.67	1.95	1.465	21.527	20.633	21.527	2.507	0.062	6.266	25.204	24.248	25.204	2.338	1.031	2.363	39.7	38.679	39.7
scaffold_109	1469466	1469467	EWB00_000281	3.395	1.95	1.827	36.664	35.633	36.664	3.011	0.051	6.803	25.013	24.059	25.013	3.092	1.741	2.026	44.613	43.554	44.613
scaffold_109	1469472	1469473	EWB00_000281	3.425	1.95	1.835	37.092	36.058	37.092	3.123	0.041	7.174	22.497	21.569	22.497	3.183	1.741	2.064	46.761	45.686	46.761
scaffold_109	1469484	1469485	EWB00_000281	3.108	1.95	1.695	30.503	29.524	30.503	2.843	0.041	7.038	21.663	20.745	21.663	2.923	1.741	1.941	40.082	39.058	40.082
scaffold_109	1469490	1469491	EWB00_000281	3.063	1.95	1.674	29.579	28.609	29.579	2.815	0.041	7.024	21.576	20.659	21.576	2.91	1.741	1.934	39.75	38.729	39.75
scaffold_109	1469514	1469515	EWB00_000281	3.108	1.95	1.684	30.122	29.147	30.122	2.885	0.031	7.469	18.563	17.681	18.563	3.027	1.741	1.979	42.249	41.209	42.249
scaffold_109	1514312	1514313	EWB00_000281	2.882	3.293	0.99	13.358	12.558	13.358	3.235	0.288	4.534	55.161	53.952	55.161	2.923	1.871	1.939	41.611	40.575	41.611
scaffold_109	1514323	1514324	EWB00_000281	3.289	3.293	1.13	18.394	17.533	18.394	3.641	0.288	4.666	59.038	57.803	59.038	3.663	1.871	2.236	60.273	59.109	60.273
scaffold_109	1514357	1514358	EWB00_000281	4.42	3.282	1.508	37.155	36.121	37.155	4.566	3.234	1.462	37.211	36.14	37.211	4.521	2.441	2.123	69.101	67.884	69.101
scaffold_109	1514370	1514371	EWB00_000281	4.813	3.271	1.66	46.558	45.451	46.558	4.93	4.497	1.115	26.736	25.764	26.736	4.937	3.112	1.915	67.104	65.9	67.104
scaffold_109	1515672	1515673	EWB00_000281	5.235	3.25	1.767	54.447	53.284	54.447	5.168	6.274	0.684	12.508	11.704	12.508	4.924	1.821	2.669	93.105	91.765	93.105
scaffold_109	1555126	1555127	EWB00_000282	15.208	0.245	7.295	100	100	126.618	14.831	0.945	5.136	100	100	234.842	13.809	4.262	3.076	100	100	302.233
scaffold_109	1555115	1555116	EWB00_000282	17.833	0.234	7.673	100	100	134.457	17.562	1.622	4.666	100	100	#NUM!	16.667	4.252	3.395	100	100	#NUM!
scaffold_109	1555111	1555112	EWB00_000282	18.104	0.234	7.695	100	100	135.25	17.8	1.633	4.676	100	100	#NUM!	17.096	4.262	3.428	100	100	#NUM!
scaffold_109	1555107	1555108	EWB00_000282	18.315	0.234	7.742	100	100	136.927	17.968	1.633	4.713	100	100	#NUM!	17.382	4.262	3.468	100	100	#NUM!
scaffold_109	1555090	1555091	EWB00_000282	20.005	0	14.683	12.507	11.718	12.507	19.761	2.033	4.465	100	100	#NUM!	19.798	4.252	3.613	100	100	#NUM!
scaffold_109	1554982	1554983	EWB00_000282	12.039	1.247	4.757	100	100	242.868	12.198	2.926	3.338	100	100	251.498	11.458	1.951	4.01	100	100	269.82
scaffold_109	1554946	1554947	EWB00_000282	14.287	1.247	5.004	100	100	274.034	14.509	2.423	3.86	100	100	300.772	14.459	1.881	4.398	100	100	#NUM!
scaffold_109	1554939	1554940	EWB00_000282	15.328	1.247	5.044	100	100	280.415	15.769	3.255	3.506	100	100	#NUM!	15.355	1.261	5.031	100	100	302.591
scaffold_109	1554932	1554933	EWB00_000282	17.274	1.247	5.247	100	100	306.851	17.59	3.245	3.692	100	100	#NUM!	17.486	1.261	5.234	100	100	#NUM!
scaffold_109	1554882	1554883	EWB00_000282	24.924	1.897	5.14	100	100	#NUM!	24.522	3.296	4.125	100	100	#NUM!	25.189	2.431	4.797	100	100	#NUM!
scaffold_109	1554841	1554842	EWB00_000282	28.409	2.866	4.859	100	100	#NUM!	28.864	3.039	4.577	100	100	#NUM!	28.996	2.441	5.058	100	100	#NUM!
scaffold_109	1554799	1554800	EWB00_000282	29.118	3.112	4.943	100	100	#NUM!	31.791	3.45	4.675	100	100	#NUM!	32.724	2.441	5.307	100	100	#NUM!
scaffold_109	1554693	1554694	EWB00_000282	48.082	4.188	5.292	100	100	#NUM!	50.851	8.235	4.168	100	100	#NUM!	52.016	7.634	4.335	100	100	#NUM!
scaffold_109	1554655	1554656	EWB00_000282	52.351	4.561	5.215	100	100	#NUM!	54.591	7.352	4.343	100	100	#NUM!	55.939	7.474	4.458	100	100	#NUM!
scaffold_109	1554600	1554601	EWB00_000282	45.019	3.474	5.12	100	100	#NUM!	47.602	6.14	4.184	100	100	#NUM!	47.573	5.263	4.6	100	100	#NUM!
scaffold_109	1554520	1554521	EWB00_000282	41.036	1.204	6.194	100	100	#NUM!	41.706	2.454	5.069	100	100	#NUM!	43.13	2.611	5.295	100	100	#NUM!
scaffold_109	1554482	1554483	EWB00_000282	44.657	0.714	7.132	100	100	#NUM!	44.969	0.832	6.785	100	100	#NUM!	46.443	3.222	5.135	100	100	#NUM!
scaffold_109	1554413	1554414	EWB00_000282	33.87	0.618	6.893	100	100	282.258	33.121	3.06	4.429	100	100	#NUM!	32.594	4.672	4.06	100	100	#NUM!
scaffold_109	1554372	1554373	EWB00_000282	37.038	0.618	7.088	100	100	298.951	34.396	4.662	3.925	100	100	#NUM!	36.141	3.732	4.571	100	100	#NUM!
scaffold_109	1554350	1554351	EWB00_000282	38.864	3.239	4.749	100	100	#NUM!	35.936	4.662	3.975	100	100	#NUM!	38.492	3.972	4.562	100	100	#NUM!
scaffold_109	1554282	1554283	EWB00_000282	27.413	2.621	4.753	100	100	#NUM!	25.867	2.433	4.594	100	100	#NUM!	27.06	1.351	5.719	100	100	#NUM!
scaffold_109	1554275	1554276	EWB00_000282	27.458	2.621	4.678	100	100	#NUM!	25.895	2.433	4.535	100	100	#NUM!	27.138	1.351	5.682	100	100	#NUM!
scaffold_109	1554261	1554262	EWB00_000282	25.874	2.621	4.592	100	100	#NUM!	24.368	2.433	4.448	100	100	#NUM!	25.722	1.331	5.626	100	100	#NUM!
scaffold_109	1554184	1554185	EWB00_000282	8.192	2.408	3.252	100	100	177.945	8.333	4.076	2.31	100	100	134.319	8.496	1.491	3.966	100	100	201.066
scaffold_109	1554179	1554180	EWB00_000282	8.087	2.408	3.265	100	100	178.71	8.361	4.343	2.248	100	100	132.368	8.392	2.491	3.224	100	100	196.765
scaffold_109	1551585	1551586	EWB00_000282	4.873	2.408	2.441	84.324	82.985	84.324	4.594	3.82	1.495	42.204	41.091	42.204	4.573	2.881	2.09	73.87	72.628	73.87
scaffold_109	1551568	1551569	EWB00_000282	4.692	2.376	2.531	88.533	87.172	88.533	4.313	3.008	1.849	55.156	53.947	55.156	4.118	2.041	2.5	82.642	81.353	82.642
scaffold_109	1551493	1551494	EWB00_000282	8.781	2.419	3.149	100	100	170.779	7.829	6.181	1.465	66.51	65.228	66.51	8.145	1.081	4.268	100	100	176.932
scaffold_109	1550365	1550366	EWB00_000282	14.785	2.43	3.849	100	100	287.773	13.234	8.43	1.739	100	100	140.417	13.822	7.524	2.207	100	100	225.711
scaffold_109	1549172	1549173	EWB00_000282	7.921	0	13.128	10.2	9.448	10.2	7.507	2.875	2.4	100	100	112.291	7.405	3.752	2.257	100	100	121.959
scaffold_109	1549123	1549124	EWB00_000282	5.582	0.373	5.106	88.658	87.297	88.658	5.336	0.534	4.378	93.188	91.761	93.188	5.677	2.161	2.7	100	100	111.674
scaffold_109	1548989	1548990	EWB00_000282	2.761	0.703	3.312	57.125	55.944	57.125	2.815	0.483	3.707	56.222	55.006	56.222	2.429	1.381	2.195	41.462	40.427	41.462
scaffold_109	1548978	1548979	EWB00_000282	2.957	0.703	3.411	61.564	60.354	61.564	3.053	0.934	2.871	56.821	55.6	56.821	2.533	1.391	2.245	44.237	43.181	44.237
scaffold_109	1548956	1548957	EWB00_000282	2.897	0.703	3.331	58.47	57.281	58.47	3.039	0.934	2.825	54.99	53.783	54.99	2.52	1.701	1.921	36.386	35.39	36.386
scaffold_109	1548930	1548931	EWB00_000282	2.429	0.703	3.077	47.806	46.689	47.806	2.927	0.904	2.82	52.948	51.755	52.948	2.273	2.361	1.299	19.05	18.216	19.05
scaffold_109	1548432	1548433	EWB00_000282	2.927	0.703	3.323	58.329	57.141	58.329	3.459	0.883	3.075	64.58	63.31	64.58	3.053	1.971	1.972	45.046	43.984	45.046
scaffold_109	1548368	1548369	EWB00_000282	2.64	1.204	2.334	40.568	39.507	40.568	2.983	0.072	6.432	30.716	29.705	30.716	3.157	1.501	2.379	56.374	55.235	56.374
scaffold_109	1546288	1546289	EWB00_000282	3.289	1.545	2.429	55.209	54.041	55.209	3.277	1.253	2.55	56.021	54.806	56.021	3.313	0.79	3.448	76.463	75.206	76.463
scaffold_109	1544284	1544285	EWB00_000282	4.798	2.685	2.387	85.28	83.936	85.28	4.888	3.388	1.858	62.698	61.441	62.698	4.95	1.101	3.657	100	100	120.844
scaffold_109	1544151	1544152	EWB00_000282	5.703	0.757	4.28	100	100	116.017	5.434	0.462	4.74	96.236	94.794	96.236	5.625	4.742	1.641	65.177	63.984	65.177
scaffold_109	1540189	1540190	EWB00_000282	10.38	2.206	3.436	100	100	197.898	10.714	1.653	3.753	100	100	197.3	10.601	4.462	2.555	100	100	198.237
scaffold_109	1540126	1540127	EWB00_000282	12.432	2.195	3.605	100	100	225.366	12.716	1.653	3.926	100	100	221.775	12.77	4.462	2.766	100	100	246.898
scaffold_109	1540109	1540110	EWB00_000282	12.432	1.343	4.302	100	100	212.865	12.842	1.653	3.93	100	100	222.64	12.796	4.572	2.726	100	100	244.001
scaffold_109	1540091	1540092	EWB00_000282	11.27	1.343	4.16	100	100	196.532	11.652	1.653	3.79	100	100	204.055	11.627	4.562	2.591	100	100	213.518
scaffold_109	1537708	1537709	EWB00_000282	4.571	0.032	8.343	22.972	22.064	22.972	4.524	1.715	2.441	70.109	68.805	70.109	4.95	1.861	2.707	97.276	95.918	97.276
scaffold_109	1537672	1537673	EWB00_000282	6.668	0.032	9.071	27.018	26.071	27.018	6.596	2.054	2.868	100	100	122.213	6.872	4.292	2.073	100	100	107.994
scaffold_109	1537651	1537652	EWB00_000282	7.559	2.302	3.11	100	100	154.108	7.675	2.598	2.769	100	100	140.259	7.821	4.302	2.271	100	100	136.779
scaffold_109	1536615	1536616	EWB00_000282	44.114	0.597	7.85	100	100	#NUM!	43.639	2.136	5.757	100	100	#NUM!	46.092	3.092	5.429	100	100	#NUM!
scaffold_109	1536277	1536278	EWB00_000282	48.655	0.511	8.213	100	100	#NUM!	47.014	1.201	6.695	100	100	#NUM!	48.963	2.491	5.828	100	100	#NUM!
scaffold_109	1535621	1535622	EWB00_000282	44.959	2.28	5.914	100	100	#NUM!	42.154	2.372	5.532	100	100	#NUM!	45.806	3.942	5.056	100	100	#NUM!
scaffold_109	1535547	1535548	EWB00_000282	47.358	0.511	8.299	100	100	#NUM!	44.885	1.817	6.173	100	100	#NUM!	49.885	1.161	6.983	100	100	#NUM!
scaffold_109	1535460	1535461	EWB00_000282	31.486	0.511	7.679	100	100	290.654	31.007	0.442	7.624	100	100	257.739	33.296	1.161	6.411	100	100	#NUM!
scaffold_109	1530212	1530213	EWB00_000282	19.477	0	14.346	11.987	11.206	11.987	18.486	0.534	6.07	100	100	194.188	20.422	0	14.665	12.479	11.726	12.479
scaffold_109	1530206	1530207	EWB00_000282	20.111	0	14.393	12.058	11.275	12.058	19.032	0.544	6.085	100	100	198.906	21.032	0	14.707	12.545	11.791	12.545
scaffold_109	1530160	1530161	EWB00_000282	29.208	0	14.921	12.882	12.089	12.882	26.973	0.554	6.554	100	100	237.287	29.996	0	15.213	13.349	12.584	13.349
scaffold_109	1530146	1530147	EWB00_000282	30.31	0	14.944	12.919	12.124	12.919	28.136	0.554	6.594	100	100	240.457	31.516	0	15.262	13.428	12.662	13.428
scaffold_109	1530092	1530093	EWB00_000282	23.641	0	14.592	12.365	11.579	12.365	21.525	0.554	6.212	100	100	211.883	23.695	0	14.855	12.777	12.021	12.777
scaffold_109	1529791	1529792	EWB00_000282	12.416	0	13.636	10.928	10.162	10.928	11.554	0	13.498	10.728	9.951	10.728	11.796	0.03	9.791	31.377	30.423	31.377
scaffold_109	1529721	1529722	EWB00_000282	10.847	0	13.443	10.648	9.888	10.648	10.153	0	13.311	10.46	9.687	10.46	10.419	0	13.645	10.94	10.209	10.94
scaffold_109	1631867	1631868	EWB00_000284	5.839	3.389	2.179	88.201	86.843	88.201	6.274	3.594	2.01	84.519	83.135	84.519	6.158	3.102	2.398	100	100	114.23
scaffold_109	1646655	1646656	EWB00_000284	1.841	1.311	1.673	19.24	18.369	19.24	1.625	1.006	1.733	17.993	17.117	17.993	1.351	0.74	2.164	22.512	21.641	22.512
scaffold_109	1667605	1667606	EWB00_000285	2.821	2.323	1.288	18.785	17.92	18.785	2.381	2.351	0.937	10.153	9.386	10.153	2.286	1.721	1.585	24.214	23.326	24.214
scaffold_109	1667612	1667613	EWB00_000285	2.972	1.108	2.431	43.501	42.416	43.501	2.507	1.674	1.503	21.483	20.566	21.483	2.585	1.291	2.175	40.144	39.119	40.144
scaffold_109	1667663	1667664	EWB00_000285	5.024	4.593	1.15	27.347	26.398	27.347	4.916	5.473	0.782	14.802	13.967	14.802	4.638	4.352	1.256	33.743	32.768	33.743
scaffold_109	1667770	1667771	EWB00_000285	6.08	4.603	1.424	45.642	44.541	45.642	6.26	5.483	1.117	33.132	32.098	33.132	6.002	4.372	1.65	65.432	64.238	65.432
scaffold_109	1750894	1750895	EWB00_000296	10.214	13.565	0.88	37.18	36.145	37.18	9.411	9.991	1.038	46.203	45.058	46.203	9.847	10.775	1.224	71.156	69.928	71.156
scaffold_109	1750862	1750863	EWB00_000296	9.701	6.713	1.696	97.209	95.809	97.209	9.271	6.397	1.564	83.567	82.187	83.567	9.237	5.833	1.949	100	100	128.702
scaffold_109	1749659	1749660	EWB00_000296	16.158	9.718	1.775	100	100	163.658	16.596	8.06	1.979	100	100	194.894	15.901	9.225	1.994	100	100	220.011
scaffold_109	1749455	1749456	EWB00_000296	41.594	23.145	1.895	100	100	#NUM!	38.863	18.154	2.041	100	100	#NUM!	39.272	21.721	2.069	100	100	#NUM!
scaffold_109	1749406	1749407	EWB00_000296	36.571	17.327	2.095	100	100	#NUM!	33.891	17.373	1.887	100	100	#NUM!	33.997	17.039	2.185	100	100	#NUM!
scaffold_109	1749362	1749363	EWB00_000296	42.485	17.508	2.287	100	100	#NUM!	40.418	18.739	2.028	100	100	#NUM!	40.415	17.039	2.422	100	100	#NUM!
scaffold_109	1774575	1774576	EWB00_000297	15.057	4.156	2.871	100	100	243.108	14.383	4.672	2.543	100	100	214.637	15.095	2.711	3.662	100	100	#NUM!
scaffold_109	1774585	1774586	EWB00_000297	15.434	4.966	2.647	100	100	235.991	14.593	4.672	2.563	100	100	218.903	15.745	3.472	3.362	100	100	#NUM!
scaffold_109	1774668	1774669	EWB00_000297	7.438	3.069	2.295	99.99	99.787	101.62	7.324	4.282	1.697	71.383	70.071	71.383	7.119	2.931	2.469	100	100	123.179
scaffold_109	1871433	1871434	EWB00_000299	1.101	1.023	1.656	13.146	12.349	13.146	0.966	0.75	1.696	11.894	11.098	11.894	1	0.96	1.546	11.911	11.166	11.911
scaffold_109	1835705	1835706	EWB00_000299	2.655	3.144	1.123	15.816	14.984	15.816	2.493	2.834	0.999	12.534	11.729	12.534	2.676	3.852	0.869	11.822	11.078	11.822
scaffold_11	1856	1857	EWB00_000310	1.946	0.565	3.044	37.837	36.796	37.837	2.045	1.756	1.321	15.646	14.8	15.646	2.377	3.152	0.931	11.719	10.977	11.719
scaffold_11	1837	1838	EWB00_000310	1.901	0.565	3.01	36.762	35.731	36.762	2.017	1.756	1.3	15.094	14.255	15.094	2.442	3.152	0.97	12.818	12.06	12.818
scaffold_11	81471	81472	EWB00_000312	2.987	1.971	1.843	35.38	34.359	35.38	3.515	3.583	1.061	18.486	17.605	18.486	2.897	2.701	1.43	27.495	26.576	27.495
scaffold_11	63342	63343	EWB00_000312	8.253	4.518	2.071	100	100	108.618	7.395	6.089	1.337	53.667	52.469	53.667	8.093	4.062	2.301	100	100	137.57
scaffold_11	60635	60636	EWB00_000312	5.205	1.843	2.515	77.719	76.415	77.719	5.168	3.152	1.636	48.355	47.195	48.355	5.794	1.191	3.472	100	100	119.883
scaffold_11	141593	141594	EWB00_000314	1.162	0.586	2.441	21.337	20.445	21.337	0.91	0.565	1.942	12.996	12.185	12.996	0.961	0.54	2.271	18.147	17.324	18.147
scaffold_11	141583	141584	EWB00_000314	0.95	0.586	2.183	15.925	15.093	15.925	0.826	0.175	3.521	18.423	17.542	18.423	0.857	0.54	2.122	15.262	14.472	15.262
scaffold_11	135292	135293	EWB00_000314	0.905	0.48	2.403	16.818	15.975	16.818	0.882	0.164	3.703	19.622	18.727	19.622	0.961	0.46	2.518	20.142	19.296	20.142
scaffold_11	129411	129412	EWB00_000314	4.451	0.831	3.686	89.158	87.795	89.158	4.692	4.477	1.173	28.655	27.664	28.655	4.508	1.021	3.484	99.989	99.785	101.573
scaffold_11	189760	189761	EWB00_000315	4.888	5.818	1.038	24.256	23.334	24.256	5.812	7.588	0.739	16.473	15.617	16.473	4.95	7.494	0.755	16.355	15.552	16.355
scaffold_11	189773	189774	EWB00_000315	4.994	7.257	0.704	12.784	11.992	12.784	5.84	7.578	0.713	15.425	14.582	15.425	4.898	7.824	0.653	12.59	11.835	12.59
scaffold_11	191159	191160	EWB00_000315	3.108	2.323	1.622	30.528	29.549	30.528	2.409	0.524	3.258	45.118	43.982	45.118	2.936	3.812	0.93	14.083	13.309	14.083
scaffold_11	240462	240463	EWB00_000318	1.509	0.874	2.01	20.363	19.481	20.363	1.569	0.791	2.06	21.596	20.679	21.596	1.364	1.401	1.279	11.488	10.749	11.488
scaffold_11	240495	240496	EWB00_000318	1.886	0.852	2.411	31.051	30.068	31.051	1.821	0.791	2.309	28.346	27.357	28.346	1.728	1.401	1.644	20.607	19.757	20.607
scaffold_11	240501	240502	EWB00_000318	1.931	0.852	2.546	34.788	33.772	34.788	1.793	0.791	2.365	29.516	28.516	29.516	1.728	1.401	1.697	21.886	21.022	21.886
scaffold_11	240716	240717	EWB00_000318	3.576	1.321	2.54	56.382	55.206	56.382	3.473	2.013	1.77	37.275	36.203	37.275	3.793	2.831	1.672	43.435	42.385	43.435
scaffold_11	240722	240723	EWB00_000318	3.455	1.321	2.519	54.838	53.673	54.838	3.459	1.078	2.686	57.042	55.82	57.042	3.754	2.831	1.674	43.334	42.284	43.334
scaffold_11	240768	240769	EWB00_000318	3.621	1.321	2.572	58.017	56.831	58.017	3.361	1.078	2.633	54.423	53.219	54.423	3.676	2.801	1.65	41.514	40.479	41.514
scaffold_11	242271	242272	EWB00_000319	1.826	0.863	2.504	33.235	32.233	33.235	1.835	1.304	1.722	21.328	20.414	21.328	1.741	0.52	3.166	40.718	39.689	40.718
scaffold_11	331280	331281	EWB00_000320	6.11	6.33	1.114	32.655	31.657	32.655	5.378	7.218	0.604	10.671	9.895	10.671	5.17	7.224	0.803	18.622	17.793	18.622
scaffold_11	331252	331253	EWB00_000320	7.317	6.33	1.357	52.89	51.737	52.89	6.162	7.937	0.65	13.658	12.838	13.658	6.288	7.184	1.084	36.934	35.934	36.934
scaffold_11	331220	331221	EWB00_000320	7.815	6.33	1.408	58.809	57.617	58.809	6.792	9.067	0.566	11.698	10.905	11.698	6.963	6.663	1.313	55.016	53.885	55.016
scaffold_11	331178	331179	EWB00_000320	5.22	3.005	1.9	60.144	58.944	60.144	5.07	3.871	1.371	37.753	36.678	37.753	4.833	6.133	0.906	21.199	20.342	21.199
scaffold_11	320732	320733	EWB00_000320	3.002	0.511	3.657	55.55	54.38	55.55	3.025	2.433	1.296	21.193	20.279	21.193	3.248	2.251	1.778	40.601	39.573	40.601
scaffold_11	259688	259689	EWB00_000320	15.751	12.851	1.66	100	100	162.672	15.489	24.438	0.526	23.224	22.288	23.224	15.706	23.922	0.787	53.52	52.399	53.52
scaffold_11	259662	259663	EWB00_000320	15.63	12.84	1.597	100	100	150.071	15.741	23.544	0.562	26.297	25.33	26.297	16.096	24.302	0.772	52.644	51.529	52.644
scaffold_11	257560	257561	EWB00_000320	15.238	11.945	1.594	100	100	142.703	15.195	22.743	0.506	20.872	19.963	20.872	15.641	23.192	0.761	49.423	48.33	49.423
scaffold_11	257540	257541	EWB00_000320	15.162	11.945	1.492	100	100	124.845	15.237	22.733	0.438	15.945	15.095	15.945	15.446	23.192	0.69	40.517	39.49	40.517
scaffold_11	366674	366675	EWB00_000322	4.224	2.259	2.389	73.495	72.216	73.495	4.482	3.84	1.501	42.07	40.958	42.07	3.91	4.662	1.202	29.016	28.082	29.016
scaffold_11	366680	366681	EWB00_000322	4.33	2.259	2.393	74.51	73.224	74.51	4.594	3.84	1.512	43.206	42.084	43.206	3.923	4.662	1.191	28.555	27.626	28.555
scaffold_11	366690	366691	EWB00_000322	4.33	2.259	2.393	74.51	73.224	74.51	4.594	3.84	1.512	43.206	42.084	43.206	3.91	4.922	1.108	25.324	24.425	25.324
scaffold_11	366703	366704	EWB00_000322	4.315	2.259	2.484	80.027	78.709	80.027	4.636	3.84	1.601	48.513	47.352	48.513	3.949	4.922	1.17	28.276	27.349	28.276
scaffold_11	366724	366725	EWB00_000322	3.229	1.939	2.13	48.109	46.99	48.109	3.473	2.444	1.713	38.713	37.629	38.713	3.105	3.052	1.434	30.207	29.264	30.207
scaffold_11	377022	377023	EWB00_000322	9.399	12.478	0.834	31.001	30.018	31.001	9.607	7.896	1.371	72.792	71.473	72.792	9.665	8.484	1.517	96.879	95.522	96.879
scaffold_11	377033	377034	EWB00_000322	7.423	5.445	1.761	82.739	81.407	82.739	7.493	3.44	2.266	100	100	112.12	7.262	6.563	1.513	73.709	72.467	73.709
scaffold_11	377061	377062	EWB00_000322	7.921	4.561	2.136	100	100	113.953	8.039	4.169	2.11	100	100	112.248	7.587	6.933	1.51	77.077	75.817	77.077
scaffold_11	382133	382134	EWB00_000322	3.289	3.655	1.272	23.895	22.977	23.895	3.221	0.38	4.313	63.485	62.222	63.485	3.287	2.921	1.594	37.444	36.44	37.444
scaffold_11	382138	382139	EWB00_000322	3.304	3.655	1.278	24.195	23.274	24.195	3.235	0.38	4.319	63.703	62.438	63.703	3.326	2.911	1.616	38.621	37.608	38.621
scaffold_11	382161	382162	EWB00_000322	4.073	4.806	1.156	24.963	24.035	24.963	4.103	1.171	3.016	79.552	78.194	79.552	3.871	2.901	1.825	52.655	51.541	52.655
scaffold_11	382193	382194	EWB00_000322	5.869	4.465	1.944	81.251	79.927	81.251	6.204	4.251	1.875	80.145	78.785	80.145	5.56	5.093	1.614	64.849	63.658	64.849
scaffold_11	382264	382265	EWB00_000322	9.867	8.376	1.878	100	100	133.132	9.383	6.109	2.024	100	100	136.436	8.99	7.914	1.715	100	100	115.019
scaffold_11	383414	383415	EWB00_000322	11.753	8.365	2.072	100	100	177.002	11.134	6.14	2.213	100	100	176.289	10.86	7.914	1.96	100	100	164.67
scaffold_11	383459	383460	EWB00_000322	9.746	8.354	1.646	99.994	99.864	101.857	9.033	6.561	1.69	97.423	95.976	97.424	8.938	6.113	1.972	100	100	133.092
scaffold_11	402785	402786	EWB00_000324	10.938	12.19	1.546	100	100	112.341	12.366	8.974	1.92	100	100	170.812	11.237	18.579	0.832	44.116	43.061	44.116
scaffold_11	402799	402800	EWB00_000324	12.1	18.147	1.112	71.969	70.698	71.969	13.725	10.668	1.816	100	100	175.404	12.835	20.13	0.906	58.299	57.147	58.299
scaffold_11	402903	402904	EWB00_000324	26.764	30.807	1.566	100	100	283.196	25.755	25.156	1.567	100	100	270.987	26.359	27.074	1.533	100	100	286.376
scaffold_11	402913	402914	EWB00_000324	28.031	30.732	1.633	100	100	#NUM!	27.253	25.454	1.645	100	100	#NUM!	27.593	22.501	1.852	100	100	#NUM!
scaffold_11	402922	402923	EWB00_000324	28.967	31.478	1.649	100	100	#NUM!	28.248	24.807	1.72	100	100	#NUM!	28.632	23.362	1.865	100	100	#NUM!
scaffold_11	403093	403094	EWB00_000324	90.446	44.031	2.524	100	100	#NUM!	91.815	53.147	2.067	100	100	#NUM!	87.78	56.789	2.084	100	100	#NUM!
scaffold_11	403100	403101	EWB00_000324	92.03	43.572	2.473	100	100	#NUM!	93.664	52.941	2.029	100	100	#NUM!	89.767	57.209	2.059	100	100	#NUM!
scaffold_11	403143	403144	EWB00_000324	66.096	26.054	2.586	100	100	#NUM!	67.839	37.026	1.962	100	100	#NUM!	66.072	35.358	2.231	100	100	#NUM!
scaffold_11	403172	403173	EWB00_000324	47.388	21.365	2.314	100	100	#NUM!	48.47	29.561	1.742	100	100	#NUM!	47.612	26.193	2.148	100	100	#NUM!
scaffold_110	44663	44664	EWB00_000329	5.16	2.803	2.063	67.678	66.432	67.678	5	4.405	1.225	31.968	30.945	31.968	4.95	2.631	2.207	80.77	79.49	80.77
scaffold_110	44503	44504	EWB00_000329	14.242	5.754	2.825	100	100	288.045	14.005	13.287	1.38	100	100	113.75	13.666	6.563	2.53	100	100	271.75
scaffold_110	44490	44491	EWB00_000329	14.212	5.754	2.728	100	100	268.482	13.921	14.724	1.148	82.443	81.069	82.443	13.757	7.954	2.215	100	100	234.248
scaffold_110	42450	42451	EWB00_000329	2.263	1.524	1.965	30.96	29.978	30.96	2.297	1.489	1.832	28.384	27.395	28.384	2.338	2.461	1.335	20.707	19.856	20.707
scaffold_110	42429	42430	EWB00_000329	2.203	1.513	1.966	30.479	29.501	30.479	2.269	1.489	1.837	28.386	27.397	28.386	2.027	1.601	1.764	27.09	26.175	27.09
scaffold_110	42375	42376	EWB00_000329	2.052	1.673	1.583	20.437	19.554	20.437	2.171	1.489	1.668	23.144	22.209	23.144	1.923	2.361	1.057	11.859	11.115	11.859
scaffold_110	30465	30466	EWB00_000329	2.067	0.842	2.33	29.835	28.863	29.835	2.227	0.442	3.267	39.214	38.125	39.214	2.066	0.53	3.165	43.074	42.027	43.074
scaffold_110	30434	30435	EWB00_000329	2.323	0.842	2.492	35.335	34.315	35.335	2.507	0.442	3.434	44.204	43.074	44.204	2.715	0.53	3.554	57.319	56.174	57.319
scaffold_110	30414	30415	EWB00_000329	2.278	0.842	2.477	34.702	33.686	34.702	2.563	0.442	3.475	45.413	44.274	45.413	2.663	0.53	3.537	56.557	55.416	56.557
scaffold_110	30376	30377	EWB00_000329	2.127	0.842	2.349	30.603	29.623	30.603	2.423	0.442	3.376	42.483	41.367	42.483	2.559	1.061	2.452	44.785	43.725	44.785
scaffold_110	65884	65885	EWB00_000330	3.5	3.985	1.015	16.705	15.864	16.705	4.243	4.939	0.838	14.911	14.075	14.911	3.572	2.521	1.809	46.464	45.391	46.464
scaffold_110	61955	61956	EWB00_000330	5.205	2.664	2.188	74.076	72.793	74.076	5.294	6.869	0.696	13.493	12.676	13.493	4.742	5.303	1.156	31.617	30.661	31.617
scaffold_110	61879	61880	EWB00_000330	8.132	6.319	1.496	67.568	66.323	67.568	7.913	8.604	0.883	28.886	27.892	28.886	7.872	8.664	1.128	48.933	47.843	48.933
scaffold_110	61153	61154	EWB00_000330	5.371	4.891	1.193	31.246	30.261	31.246	5.294	5.606	0.867	18.858	17.972	18.858	5.69	4.002	1.728	66.779	65.577	66.779
scaffold_110	61149	61150	EWB00_000330	5.507	4.891	1.239	34.054	33.044	34.054	5.392	5.606	0.9	20.462	19.557	20.462	5.729	4.002	1.745	68.25	67.039	68.25
scaffold_110	61138	61139	EWB00_000330	3.183	1.566	2.057	39.769	38.714	39.769	3.123	2.577	1.21	19.397	18.505	19.397	3.508	0.9	3.165	72.182	70.948	72.182
scaffold_110	61020	61021	EWB00_000330	4.451	0.639	3.808	77.119	75.818	77.119	4.061	2.567	1.581	36.51	35.446	36.51	4.612	1.551	2.75	86.842	85.531	86.842
scaffold_110	61013	61014	EWB00_000330	4.466	0.639	3.812	77.307	76.005	77.307	4.033	2.567	1.571	35.959	34.899	35.959	4.612	1.541	2.757	86.857	85.546	86.857
scaffold_110	60427	60428	EWB00_000330	4.028	4.529	0.867	14.151	13.341	14.151	3.543	4.046	0.762	10.551	9.777	10.551	2.884	1.541	2.068	42.113	41.073	42.113
scaffold_110	115294	115295	EWB00_000332	2.037	1.087	2.245	32.037	31.044	32.037	1.905	0.298	3.84	38.294	37.214	38.294	2.053	0.35	3.932	47.771	46.689	47.771
scaffold_110	115301	115302	EWB00_000332	2.173	1.087	2.365	36.358	35.33	36.358	2.003	0.298	3.934	40.453	39.354	40.453	2.182	0.35	4.034	50.759	49.657	50.759
scaffold_110	115328	115329	EWB00_000332	2.504	1.087	2.518	43.328	42.245	43.328	2.451	0.308	4.135	47.247	46.095	47.247	2.598	0.35	4.258	57.954	56.804	57.954
scaffold_110	115359	115360	EWB00_000332	2.701	1.087	2.737	52.36	51.211	52.36	2.913	0.308	4.471	56.269	55.053	56.269	2.806	0.35	4.426	63.196	62.014	63.196
scaffold_110	115369	115370	EWB00_000332	2.776	1.087	2.795	55.077	53.91	55.077	3.025	0.308	4.539	58.239	57.008	58.239	2.858	0.35	4.462	64.361	63.172	64.361
scaffold_110	115399	115400	EWB00_000332	2.716	1.087	2.661	49.677	48.546	49.677	3.095	0.308	4.492	57.222	55.999	57.222	2.949	1.251	2.618	59.265	58.107	59.265
scaffold_110	119208	119209	EWB00_000333	5.326	2.025	2.79	99.996	99.903	102.023	5.252	3.861	1.65	54.93	53.723	54.93	5.053	7.164	0.906	22.965	22.089	22.965
scaffold_110	119204	119205	EWB00_000333	5.19	2.025	2.697	94.624	93.236	94.624	5.168	3.861	1.584	50.308	49.135	50.308	5.014	7.164	0.866	20.99	20.136	20.99
scaffold_110	119157	119158	EWB00_000333	8.147	3.485	2.468	100	100	131.257	8.221	3.399	2.363	100	100	125.037	7.704	9.205	1.072	44.801	43.741	44.801
scaffold_110	117378	117379	EWB00_000333	13.065	6.585	2.106	100	100	168.668	14.299	5.812	2.291	100	100	201.353	13.355	9.525	1.745	100	100	158.941
scaffold_110	117283	117284	EWB00_000333	3.41	1.428	2.373	51.001	49.862	51.001	3.557	0.411	4.107	62.44	61.184	62.44	3.378	3.442	1.231	24.822	23.928	24.822
scaffold_110	115389	115390	EWB00_000333	2.64	1.087	2.546	45.127	44.031	45.127	2.997	0.308	4.388	54.448	53.244	54.448	2.832	0.35	4.357	61.344	60.173	61.344
scaffold_110	115319	115320	EWB00_000333	2.293	1.087	2.32	35.785	34.761	35.785	2.185	0.308	3.915	41.762	40.653	41.762	2.312	0.35	4.052	51.691	50.583	51.691
scaffold_110	115313	115314	EWB00_000333	2.278	1.087	2.311	35.411	34.39	35.411	2.115	0.308	3.868	40.587	39.487	40.587	2.299	0.35	4.044	51.443	50.337	51.443
scaffold_110	113818	113819	EWB00_000333	1.599	0.17	4.288	28.11	27.153	28.11	1.779	0.811	2.082	23.432	22.494	23.432	1.78	1.661	1.32	14.953	14.167	14.953
scaffold_110	113806	113807	EWB00_000333	1.629	0.17	4.29	28.21	27.253	28.21	1.779	0.811	2.065	23.079	22.145	23.079	1.819	1.961	1.094	11.445	10.707	11.445
scaffold_110	164597	164598	EWB00_000335	3.817	4.88	0.778	11.524	10.75	11.524	3.739	0.832	3.172	66.886	65.602	66.886	3.793	1.171	2.963	78.18	76.914	78.18
scaffold_110	164565	164566	EWB00_000335	5.929	4.912	1.389	44.23	43.14	44.23	5.98	1.304	3.19	100	100	105.644	5.56	0.74	4.167	100	100	116.038
scaffold_110	164438	164439	EWB00_000335	6.442	4.529	1.656	62.591	61.376	62.591	6.4	2.115	2.613	99.999	99.983	102.873	5.898	0.84	4.087	100	100	125.303
scaffold_110	164432	164433	EWB00_000335	6.261	4.486	1.598	57.298	56.117	57.298	6.358	2.084	2.602	99.933	99.233	100.778	5.729	0.84	4.027	100	100	121.149
scaffold_110	164380	164381	EWB00_000335	4.043	2.643	1.663	38.666	37.619	38.666	3.949	0.975	2.961	66.618	65.336	66.618	4.183	0.44	4.462	82.107	80.82	82.107
scaffold_110	203166	203167	EWB00_000336	2.022	1.396	1.682	20.939	20.051	20.939	2.129	2.043	1.075	11.63	10.839	11.63	1.598	0.63	2.618	31.26	30.307	31.26
scaffold_110	203439	203440	EWB00_000336	6.895	5.253	1.403	50.31	49.175	50.31	6.862	5.062	1.359	48.887	47.724	48.887	6.898	10.956	0.514	11.088	10.354	11.088
scaffold_110	203447	203448	EWB00_000336	7.362	6.383	1.22	43.302	42.219	43.302	7.226	5.072	1.431	55.549	54.338	55.549	7.236	10.265	0.68	18.789	17.958	18.789
scaffold_110	203494	203495	EWB00_000336	8.826	6.085	1.554	74.494	73.208	74.494	9.257	5.678	1.628	84.936	83.549	84.936	9.444	11.836	0.863	36.503	35.507	36.503
scaffold_110	203545	203546	EWB00_000336	10.606	6.085	1.881	100	100	118.011	10.882	5.791	1.874	100	100	121.532	11.25	11.316	1.226	78.557	77.289	78.557
scaffold_110	203556	203557	EWB00_000336	6.397	3.73	1.896	73.54	72.26	73.54	6.568	3.07	2.09	84.884	83.497	84.884	6.651	2.871	2.47	100	100	118.804
scaffold_110	203562	203563	EWB00_000336	6.608	3.73	1.929	77.171	75.869	77.171	6.694	3.07	2.107	86.886	85.49	86.886	6.95	2.871	2.525	100	100	126.01
scaffold_110	203575	203576	EWB00_000336	6.578	3.73	1.909	75.504	74.212	75.504	6.582	3.07	2.073	83.63	82.251	83.63	6.846	2.871	2.495	100	100	122.463
scaffold_110	203753	203754	EWB00_000336	5.16	6.17	0.751	13.948	13.14	13.948	5.294	3.265	1.616	48.628	47.467	48.628	4.911	4.542	1.29	37.347	36.344	37.347
scaffold_110	203758	203759	EWB00_000336	5.069	6.17	0.724	12.908	12.114	12.908	4.804	3.337	1.447	37.949	36.871	37.949	4.456	4.552	1.139	27.937	27.013	27.937
scaffold_110	223762	223763	EWB00_000336	5.099	0.181	5.932	61.048	59.842	61.048	5.196	3.573	1.533	45.561	44.421	45.561	4.989	1.411	3.08	100	99.998	103.813
scaffold_110	223770	223771	EWB00_000336	4.707	0.181	5.832	58.812	57.62	58.812	4.818	2.187	2.143	64.657	63.387	64.657	4.833	0.8	3.861	100	99.999	104.121
scaffold_110	419149	419150	EWB00_000338	2.323	0.938	2.531	38.943	37.894	38.943	2.409	1.489	1.766	27.041	26.066	27.041	2.403	0.77	2.959	51.242	50.136	51.242
scaffold_110	419158	419159	EWB00_000338	2.55	0.938	2.626	43.171	42.089	43.171	2.773	1.489	1.939	34.332	33.287	34.332	2.689	0.77	3.099	57.85	56.701	57.85
scaffold_110	446321	446322	EWB00_000338	3.53	0.746	3.582	73.789	72.507	73.789	3.571	1.489	2.425	58.334	57.103	58.334	3.767	2.181	2.169	62.695	61.516	62.695
scaffold_110	446329	446330	EWB00_000338	3.53	0.746	3.58	73.697	72.416	73.697	3.501	1.489	2.395	56.518	55.299	56.518	3.689	2.181	2.137	60.4	59.236	60.4
scaffold_110	476431	476432	EWB00_000340	8.117	2.089	2.992	100	100	135.996	8.109	9.57	0.694	19.295	18.403	19.295	8.158	4.892	1.941	100	100	109.762
scaffold_110	476342	476343	EWB00_000340	5.16	2.025	2.408	75.538	74.247	75.538	5.182	4.826	1.052	25.326	24.368	25.326	5.274	1.581	2.959	100	100	105.619
scaffold_110	541883	541884	EWB00_000342	3.832	2.366	1.844	43.563	42.478	43.563	4.412	1.499	2.573	70.541	69.234	70.541	3.923	4.672	1.024	21.444	20.584	21.444
scaffold_110	541935	541936	EWB00_000342	3.379	1.673	2.179	47.295	46.182	47.295	4.033	1.366	2.591	65.347	64.072	65.347	3.624	1.921	2.202	59.124	57.967	59.124
scaffold_110	541941	541942	EWB00_000342	2.866	0.746	3.125	53.708	52.55	53.708	3.445	1.366	2.377	52.474	51.285	52.474	3.183	0.31	4.655	63.84	62.654	63.84
scaffold_110	566722	566723	EWB00_000343	26.809	50.882	0.77	81.73	80.403	81.73	26.735	21.1	1.792	100	100	#NUM!	26.761	36.328	1.113	100	100	171.681
scaffold_110	566442	566443	EWB00_000343	14.438	3.73	3.347	100	100	301.529	13.655	3.563	3.144	100	100	265.932	12.77	5.213	2.702	100	100	261.235
scaffold_110	566358	566359	EWB00_000343	15.871	5.243	2.841	100	100	284.269	16.077	3.563	3.262	100	100	297.811	13.991	4.993	2.816	100	100	284.023
scaffold_110	566346	566347	EWB00_000343	14.68	5.392	2.628	100	100	241.726	14.761	3.563	3.093	100	100	262.434	12.887	5.073	2.641	100	100	246.061
scaffold_110	566316	566317	EWB00_000343	7.679	3.218	2.457	100	100	121.103	8.067	3.183	2.398	100	100	122.693	6.963	2.931	2.555	100	100	130.759
scaffold_110	581249	581250	EWB00_000345	3.726	0.277	5.331	71.405	70.136	71.405	2.731	2.033	1.781	33.985	32.943	33.985	2.78	1.721	2.195	49.505	48.411	49.505
scaffold_110	581231	581232	EWB00_000345	3.757	0.277	5.311	70.935	69.67	70.935	2.563	1.14	2.498	46.549	45.402	46.549	2.845	2.661	1.584	32.92	31.953	32.92
scaffold_111	292807	292808	EWB00_000372	2.565	1.652	2.089	38.44	37.395	38.44	2.577	2.988	1.04	14.004	13.179	14.004	2.923	4.312	0.879	13.184	12.422	13.184
scaffold_111	273163	273164	EWB00_000372	5.748	7.289	0.879	21.123	20.233	21.123	6.778	3.429	2.055	88.765	87.36	88.765	6.664	1.231	3.755	100	100	147.725
scaffold_111	273126	273127	EWB00_000372	7.438	7.267	1.299	51.951	50.805	51.951	8.641	4.6	2.015	100	100	111.712	8.288	0.59	5.153	100	100	151.411
scaffold_111	273090	273091	EWB00_000372	8.192	6.862	1.457	66.916	65.674	66.916	9.117	4.6	2.043	100	100	117.377	9.263	0.85	4.752	100	100	180.745
scaffold_111	273070	273071	EWB00_000372	6.608	4.465	1.767	71.443	70.175	71.443	6.708	3.029	2.204	94.206	92.774	94.206	7.145	0.91	4.279	100	100	150.949
scaffold_111	272959	272960	EWB00_000372	4.586	3.112	1.725	47.78	46.663	47.78	4.524	1.602	2.526	71.688	70.375	71.688	5.183	0.91	3.795	100	100	113.085
scaffold_111	426909	426910	EWB00_000377	42.711	72.781	0.253	14.7	13.883	14.7	43.149	68.733	0.254	15.476	14.632	15.476	41.337	59.59	0.665	97.541	96.182	97.542
scaffold_111	420129	420130	EWB00_000377	23.354	36.422	0.476	26.639	25.696	26.639	23.556	35.024	0.42	22.155	21.232	22.155	22.448	34.417	0.641	50.944	49.841	50.944
scaffold_111	420112	420113	EWB00_000377	23.656	36.476	0.493	28.674	27.712	28.674	23.864	38.063	0.319	13.678	12.857	13.678	22.565	33.837	0.673	55.894	54.758	55.894
scaffold_111	414296	414297	EWB00_000377	17.848	27.631	0.473	20.332	19.45	20.332	17.352	25.228	0.442	18.163	17.285	18.163	16.382	20.45	0.93	71.953	70.72	71.953
scaffold_111	410630	410631	EWB00_000377	24.305	29.453	0.802	69.893	68.634	69.893	24.032	26.994	0.797	70.378	69.073	70.378	22.773	23.682	1.178	100	100	147.544
scaffold_111	410593	410594	EWB00_000377	28.725	31.02	0.947	100	100	109.501	27.715	30.075	0.831	86.882	85.486	86.882	26.67	26.303	1.24	100	100	186.915
scaffold_111	410514	410515	EWB00_000377	20.699	7.971	2.388	100	100	289.961	18.696	9.847	1.845	100	100	199.983	19.434	10.916	2.013	100	100	268.786
scaffold_111	410485	410486	EWB00_000377	17.637	4.049	3.134	100	100	295.837	16.736	9.416	1.749	100	100	167.491	17.408	7.974	2.308	100	100	279.592
scaffold_111	410419	410420	EWB00_000377	5.22	1.62	2.709	82.516	81.186	82.516	5.07	5.493	0.821	16.512	15.655	16.512	5.677	3.942	1.69	63.381	62.199	63.381
scaffold_1115	1179	1180	EWB00_000387	3.696	2.579	2.188	62.453	61.239	62.453	3.837	3.255	1.666	44.088	42.959	44.088	4.066	3.122	1.925	62.011	60.837	62.011
scaffold_1115	1193	1194	EWB00_000387	3.168	1.886	2.39	58.84	57.648	58.84	2.913	4.2	0.877	12.321	11.519	12.321	3.157	2.971	1.618	38.036	37.028	38.036
scaffold_1115	1241	1242	EWB00_000387	5.099	2.035	2.811	99.998	99.95	102.339	4.776	3.84	1.593	48.773	47.611	48.773	5.04	4.462	1.631	59.232	58.075	59.232
scaffold_1115	1245	1246	EWB00_000387	5.25	2.803	2.392	91.093	89.721	91.093	4.93	3.84	1.638	52.373	51.185	52.373	5.235	4.462	1.686	64.431	63.242	64.431
scaffold_1115	1280	1281	EWB00_000387	6.668	2.803	2.801	100	100	136.722	6.666	3.173	2.4	100	100	114.386	6.69	4.692	1.999	100	99.999	104.111
scaffold_1115	1291	1292	EWB00_000387	6.97	2.803	2.8	100	100	138.92	7.114	3.635	2.247	100	100	111.646	7.093	4.692	2.052	100	100	112.561
scaffold_1115	1345	1346	EWB00_000387	7.287	2.813	2.923	100	100	153.99	7.451	2.392	2.968	100	100	150.742	7.353	2.992	2.785	100	100	160.156
scaffold_1115	1355	1356	EWB00_000387	7.181	1.673	3.714	100	100	171.752	7.535	2.146	3.192	100	100	161.831	7.561	3.292	2.717	100	100	163.751
scaffold_1115	1367	1368	EWB00_000387	6.774	1.662	3.545	100	100	153.593	6.974	1.396	3.624	100	100	148.177	6.963	3.292	2.553	100	100	140.397
scaffold_1115	1380	1381	EWB00_000387	6.774	1.652	3.554	100	100	153.662	6.918	1.396	3.612	100	100	146.985	6.963	3.292	2.553	100	100	140.397
scaffold_1115	1404	1405	EWB00_000387	6.005	0.97	4.18	100	100	136.837	5.854	2.382	2.626	100	100	109.113	6.288	6.003	1.554	69.182	67.965	69.182
scaffold_1115	1469	1470	EWB00_000387	6.382	1.566	3.421	100	100	134.984	5.56	2.413	2.41	91.189	89.772	91.189	5.989	3.592	2.146	98.718	97.375	98.742
scaffold_1115	1554	1555	EWB00_000387	7.196	2.334	2.938	100	100	136.982	6.848	4.621	1.711	73.203	71.881	73.203	6.885	6.583	1.431	64.381	63.192	64.381
scaffold_1115	1614	1615	EWB00_000387	5.884	1.79	3.171	100	100	124.959	6.176	3.799	1.954	81.853	80.483	81.853	5.976	6.583	1.3	49.308	48.215	49.308
scaffold_1115	1651	1652	EWB00_000387	7.015	2.43	2.984	100	100	143.95	7.058	3.738	2.171	100	100	105.624	7.366	6.003	1.735	93.249	91.909	93.249
scaffold_1115	1684	1685	EWB00_000387	6.397	2.43	2.915	100	100	133.197	6.876	3.111	2.448	100	100	118.889	6.989	3.192	2.603	100	100	143.324
scaffold_1115	9938	9939	EWB00_000387	5.054	0.639	4.205	95.575	94.183	95.575	5.266	1.468	2.914	93.522	92.093	93.522	5.183	0.91	3.827	100	100	114.966
scaffold_1115	9962	9963	EWB00_000387	4.948	0.639	4.053	88.615	87.254	88.615	5.112	1.201	3.069	88.774	87.369	88.774	4.976	0.91	3.698	100	100	106.64
scaffold_112	92793	92794	EWB00_000389	3.078	4.476	1.041	16.867	16.024	16.867	3.039	1.776	2.13	47.103	45.952	47.103	2.767	4.092	0.939	14.164	13.388	14.164
scaffold_112	92741	92742	EWB00_000389	3.938	4.476	1.365	32.784	31.786	32.784	3.879	1.776	2.456	68.667	67.372	68.667	3.741	4.092	1.358	34.023	33.047	34.023
scaffold_112	92573	92574	EWB00_000389	2.037	2.067	1.222	13.68	12.875	13.68	2.185	1.16	2.001	28.837	27.843	28.837	2.04	2.501	1.035	12.026	11.28	12.026
scaffold_112	92551	92552	EWB00_000389	2.338	2.845	0.983	11.114	10.346	11.114	2.507	1.55	1.799	29.104	28.108	29.104	2.338	2.491	1.25	18.376	17.55	18.376
scaffold_112	78134	78135	EWB00_000389	4.737	4.838	1.336	36.068	35.041	36.068	4.524	3.337	1.623	46.076	44.932	46.076	4.625	6.883	0.821	17.826	17.007	17.826
scaffold_112	77990	77991	EWB00_000389	14.453	9.42	1.883	100	100	171.931	15.727	8.071	2.068	100	100	208.216	14.914	7.804	2.275	100	100	252.817
scaffold_112	77982	77983	EWB00_000389	15.192	9.42	2.003	100	100	198.943	16.302	8.071	2.157	100	100	229.697	15.394	7.804	2.347	100	100	272.232
scaffold_112	77948	77949	EWB00_000389	15.766	9.42	2.008	100	100	203.429	16.806	8.368	2.112	100	100	227.678	15.758	7.834	2.349	100	100	275.967
scaffold_112	77932	77933	EWB00_000389	15.705	9.42	1.87	100	100	176.181	16.694	8.368	2	100	100	203.867	15.589	7.324	2.357	100	100	265.369
scaffold_112	106052	106053	EWB00_000390	3.334	3.9	1.26	24.229	23.308	24.229	3.445	2.526	1.726	39.75	38.657	39.75	3.339	4.432	1.047	19.969	19.125	19.969
scaffold_112	107148	107149	EWB00_000390	5.869	10.464	0.56	10.341	9.586	10.341	5.98	7.855	0.813	20.258	19.356	20.258	5.911	8.374	0.906	26.698	25.786	26.698
scaffold_112	108052	108053	EWB00_000390	1.901	0.618	2.96	37.825	36.785	37.825	1.695	0.852	2.155	25.268	24.311	25.268	1.676	1.591	1.455	17.073	16.263	17.073
scaffold_112	161637	161638	EWB00_000392	1.946	0.991	2.586	39.223	38.172	39.223	2.045	0.914	2.542	38.792	37.707	38.792	2.001	1.851	1.63	24.708	23.815	24.708
scaffold_112	161661	161662	EWB00_000392	2.112	0.97	2.641	41.669	40.599	41.669	2.143	0.893	2.566	39.617	38.525	39.617	2.144	1.851	1.683	27.228	26.311	27.228
scaffold_112	161666	161667	EWB00_000392	2.112	0.97	2.609	40.697	39.634	40.697	2.143	0.893	2.54	38.861	37.776	38.861	2.144	1.851	1.667	26.733	25.821	26.733
scaffold_112	162169	162170	EWB00_000392	4.224	0.277	5.078	65.649	64.415	65.649	4.313	3.563	1.291	29.848	28.844	29.848	4.17	3.942	1.357	35.487	34.498	35.487
scaffold_112	162174	162175	EWB00_000392	4.224	0.277	5.132	67.018	65.776	67.018	4.341	3.563	1.342	32.226	31.2	32.226	4.287	3.942	1.427	39.701	38.68	39.701
scaffold_112	162207	162208	EWB00_000392	4.073	0.277	5.1	65.991	64.755	65.991	4.355	5.165	0.826	14.989	14.152	14.989	4.105	6.273	0.706	12.175	11.427	12.175
scaffold_112	162223	162224	EWB00_000392	4.466	0.277	5.324	72.341	71.067	72.341	4.776	6.171	0.773	14.871	14.035	14.871	4.495	7.204	0.686	12.751	11.995	12.751
scaffold_112	162438	162439	EWB00_000392	3.53	1.843	2.304	56.672	55.495	56.672	3.459	1.119	2.812	64.022	62.756	64.022	3.482	5.323	0.782	12.635	11.88	12.635
scaffold_112	162498	162499	EWB00_000392	4.405	1.854	2.562	76.335	75.038	76.335	4.369	2.341	2.043	58.988	57.753	58.988	4.456	7.074	0.7	13.081	12.32	13.081
scaffold_112	162533	162534	EWB00_000392	3.923	2.312	1.984	50.167	49.034	50.167	3.781	2.916	1.447	31.702	30.682	31.702	3.923	4.282	1.191	27.656	26.735	27.656
scaffold_112	164775	164776	EWB00_000392	4.481	2.27	2.27	68.338	67.088	68.338	4.355	4.138	1.198	27.715	26.733	27.715	4.495	4.272	1.427	42.141	41.101	42.141
scaffold_112	164801	164802	EWB00_000392	4.964	2.323	2.384	79.445	78.131	79.445	4.636	3.121	1.694	49.031	47.867	49.031	4.846	3.642	1.766	61.541	60.369	61.541
scaffold_112	164813	164814	EWB00_000392	4.903	3.282	1.918	62.345	61.132	62.345	4.706	3.121	1.755	52.885	51.693	52.885	4.82	3.632	1.789	62.856	61.677	62.856
scaffold_112	164844	164845	EWB00_000392	4.481	3.282	1.844	55.213	54.046	55.213	3.963	2.947	1.634	41.21	40.104	41.21	4.586	4.362	1.481	46.198	45.128	46.198
scaffold_112	165012	165013	EWB00_000392	3.183	0.799	3.606	76.741	75.441	76.741	3.123	0.349	4.541	65.109	63.836	65.109	3.066	4.302	1.029	18.176	17.352	18.176
scaffold_112	165023	165024	EWB00_000392	3.289	1.364	2.939	74.33	73.045	74.33	3.291	0.349	4.665	69.085	67.788	69.085	3.04	4.312	1.039	18.43	17.603	18.43
scaffold_112	165033	165034	EWB00_000392	3.379	1.364	2.978	77.034	75.734	77.034	3.403	0.349	4.713	70.782	69.473	70.782	3.105	4.322	1.066	19.611	18.771	19.611
scaffold_112	165538	165539	EWB00_000392	1.328	0.085	5.479	24.383	23.46	24.383	1.765	1.058	2.042	26.087	25.122	26.087	1.351	0.49	2.934	31.391	30.437	31.391
scaffold_112	165565	165566	EWB00_000392	1.463	0.085	5.652	26.057	25.119	26.057	1.835	1.099	2.069	27.746	26.764	27.746	1.377	0.49	2.978	32.476	31.513	32.476
scaffold_112	170384	170385	EWB00_000392	2.112	1.396	2.021	30.311	29.334	30.311	2.129	0.934	2.417	36.2	35.138	36.2	2.26	2.181	1.476	23.387	22.508	23.387
scaffold_112	170449	170450	EWB00_000392	3.787	2.206	2.174	57.551	56.367	57.551	3.963	1.889	2.275	61.833	60.58	61.833	3.754	2.591	1.944	55.442	54.309	55.442
scaffold_112	170587	170588	EWB00_000392	6.97	4.188	2.159	100	100	104.992	7.03	3.892	2.082	99.331	97.974	99.436	6.781	2.921	2.639	100	100	137.843
scaffold_112	170622	170623	EWB00_000392	12.205	5.136	2.735	100	100	237.575	11.582	7.198	1.964	100	100	154.568	11.653	2.601	3.619	100	100	277.393
scaffold_112	171844	171845	EWB00_000392	9.55	0.011	11.202	14.368	13.554	14.368	8.725	2.598	2.954	100	100	165.649	9.366	2.871	3.115	100	100	209.66
scaffold_112	171853	171854	EWB00_000392	10.108	0.011	11.344	14.707	13.89	14.707	9.285	3.265	2.761	100	100	172.778	10.016	2.871	3.242	100	100	231.273
scaffold_112	171909	171910	EWB00_000392	10.455	0.011	11.333	14.681	13.864	14.681	9.859	3.265	2.8	100	100	181.093	10.601	2.121	3.73	100	100	246.215
scaffold_112	171925	171926	EWB00_000392	9.294	0.011	11.108	14.144	13.334	14.144	8.809	2.074	3.25	100	100	170.285	9.548	2.121	3.551	100	100	218.327
scaffold_112	171946	171947	EWB00_000392	9.173	0.011	11.063	14.039	13.23	14.039	8.669	2.074	3.206	100	100	165.185	9.444	2.121	3.521	100	100	214.237
scaffold_112	174300	174301	EWB00_000392	1.871	0.852	2.87	43.317	42.234	43.317	1.442	0.678	2.58	29.394	28.396	29.394	1.663	0.52	3.245	42.166	41.126	42.166
scaffold_112	175580	175581	EWB00_000392	8.117	1.268	3.992	100	100	163.834	7.759	0.585	4.872	100	100	129.749	7.769	2.621	2.934	100	100	165.464
scaffold_112	220273	220274	EWB00_000396	10.033	4.657	2.474	100	100	170.189	10.041	7.393	1.626	99.937	99.255	100.806	9.951	6.473	2.015	100	100	150.348
scaffold_112	220258	220259	EWB00_000396	10.35	4.657	2.418	100	100	164.625	10.504	7.393	1.612	99.981	99.638	101.353	10.458	6.473	2.033	100	100	156.517
scaffold_112	220247	220248	EWB00_000396	11.3	4.657	2.618	100	100	199.266	11.442	7.393	1.793	100	100	130.173	11.146	6.473	2.164	100	100	182.111
scaffold_112	218429	218430	EWB00_000396	4.405	0.948	3.418	84.806	83.464	84.806	5.112	3.255	1.708	53.209	52.014	53.209	4.235	1.301	3.01	89.525	88.201	89.525
scaffold_112	218420	218421	EWB00_000396	4.783	0.948	3.536	92.359	90.981	92.359	5.504	3.255	1.814	61.886	60.633	61.886	4.742	1.301	3.173	99.998	99.96	102.393
scaffold_112	278420	278421	EWB00_000397	0.83	0.224	3.377	19.442	18.569	19.442	0.91	0.647	1.771	11.718	10.925	11.718	0.792	0.68	1.676	10.648	9.922	10.648
scaffold_112	294648	294649	EWB00_000397	2.052	0.117	5.352	31.883	30.892	31.883	2.143	0.164	4.777	35.99	34.93	35.99	2.092	2.411	1.112	13.744	12.974	13.744
scaffold_112	294682	294683	EWB00_000397	1.976	0.117	5.319	31.422	30.435	31.422	2.171	0.164	4.812	36.545	35.48	36.545	1.975	2.101	1.24	15.446	14.654	15.446
scaffold_112	305404	305405	EWB00_000397	3.274	1.268	2.948	71.349	70.081	71.349	2.871	1.91	1.942	39.877	38.783	39.877	3.261	1.901	2.281	60.301	59.136	60.301
scaffold_112	306352	306353	EWB00_000398	3.395	5.435	1.083	20.491	19.608	20.491	3.641	3.717	1.492	36.631	35.565	36.631	3.637	4.062	1.415	36.1	35.106	36.1
scaffold_112	305963	305964	EWB00_000398	0.981	1.076	1.617	12.041	11.259	12.041	1.134	0.821	1.973	17.684	16.813	17.684	1.156	1.161	1.567	14.199	13.423	14.199
scaffold_112	305953	305954	EWB00_000398	1.086	1.311	1.465	11.407	10.635	11.407	1.26	0.821	2.108	21.016	20.105	21.016	1.299	1.171	1.719	17.971	17.15	17.971
scaffold_112	305885	305886	EWB00_000398	1.479	0.799	2.153	21.937	21.039	21.937	1.681	0.832	2.12	24.097	23.152	24.097	1.754	0.8	2.473	33.532	32.559	33.532
scaffold_112	305572	305573	EWB00_000398	1.826	0.426	3.711	44.738	43.644	44.738	2.143	1.817	1.618	23.812	22.871	23.812	2.169	0.8	2.956	50.893	49.79	50.893
scaffold_112	305558	305559	EWB00_000398	2.157	0.746	3.174	50.966	49.827	50.966	2.549	2.156	1.646	29.011	28.016	29.011	2.767	0.8	3.321	68.551	67.338	68.551
scaffold_112	305493	305494	EWB00_000398	2.776	1.236	2.883	63.32	62.1	63.32	2.843	2.064	2.001	43.731	42.606	43.731	3.001	1.241	2.78	66.717	65.515	66.717
scaffold_112	303558	303559	EWB00_000398	3.485	2.035	2.445	66.843	65.602	66.843	3.179	1.91	2.163	51.499	50.317	51.499	3.56	1.871	2.471	72.472	71.237	72.472
scaffold_112	303529	303530	EWB00_000398	3.334	1.119	3.217	78.521	77.212	78.521	3.347	0.832	3.413	75.203	73.87	75.203	3.508	0.66	3.94	87.608	86.294	87.608
scaffold_112	303524	303525	EWB00_000398	3.123	1.119	3.122	72.516	71.241	72.516	3.277	0.832	3.383	73.501	72.177	73.501	3.391	0.66	3.891	84.918	83.617	84.918
scaffold_112	303487	303488	EWB00_000398	3.44	1.119	3.202	78.568	77.258	78.568	3.613	0.934	3.306	78.384	77.033	78.384	3.676	0.4	4.703	82.541	81.252	82.541
scaffold_112	303433	303434	EWB00_000398	5.371	2.153	2.685	98.667	97.279	98.687	5.77	0.934	3.811	100	100	114.676	5.534	0.4	5.184	100	99.999	104.256
scaffold_112	303422	303423	EWB00_000398	5.824	2.153	2.749	100	100	106.321	6.246	0.934	3.884	100	100	120.709	6.145	0.4	5.307	100	100	110.129
scaffold_112	360571	360572	EWB00_000400	8.992	7.523	1.712	99.884	99.046	100.513	8.389	9.005	1.151	50.773	49.596	50.773	8.418	7.074	1.691	99.999	99.973	102.57
scaffold_112	360584	360585	EWB00_000400	11.949	18.371	0.774	35.408	34.386	35.408	11.96	16.47	0.745	33.721	32.682	33.721	11.731	13.517	1.204	83.61	82.315	83.61
scaffold_112	360679	360680	EWB00_000400	24.727	18.978	1.695	100	100	257.861	24.97	25.526	1.111	100	100	135.551	24.033	14.617	2.084	100	100	#NUM!
scaffold_112	360700	360701	EWB00_000400	27.911	20.481	1.87	100	100	#NUM!	27.645	25.526	1.344	100	100	209.337	27.086	14.637	2.312	100	100	#NUM!
scaffold_112	360718	360719	EWB00_000400	29.253	20.609	1.872	100	100	#NUM!	28.556	26.368	1.299	100	100	202.001	27.904	14.797	2.309	100	100	#NUM!
scaffold_112	360730	360731	EWB00_000400	30.31	21.717	1.847	100	100	#NUM!	29.466	26.358	1.345	100	100	220.11	28.632	13.927	2.434	100	100	#NUM!
scaffold_112	360763	360764	EWB00_000400	21.076	16.4	1.584	100	100	193.532	20.951	24.222	0.863	72.74	71.421	72.74	19.746	8.995	2.452	100	100	#NUM!
scaffold_112	360854	360855	EWB00_000400	9.822	3.559	2.523	100	100	148.358	9.369	2.382	2.925	100	100	155.585	9.237	1.791	3.587	100	100	193.838
scaffold_112	360864	360865	EWB00_000400	9.897	3.559	2.525	100	100	148.979	9.621	1.838	3.331	100	100	166.236	9.314	1.791	3.593	100	100	194.792
scaffold_112	360951	360952	EWB00_000400	5.929	1.183	3.353	100	99.994	103.271	5.672	1.468	2.878	93.062	91.635	93.062	5.261	1.331	3.181	100	100	107.443
scaffold_112	367242	367243	EWB00_000401	1.976	2.067	1.577	21.669	20.774	21.669	1.709	0.842	2.426	31.573	30.554	31.573	1.988	2.081	1.465	21.118	20.262	21.118
scaffold_112	367173	367174	EWB00_000401	4.073	1.694	2.816	84.453	83.113	84.453	4.019	1.263	2.999	82.497	81.123	82.497	4.17	2.661	2.136	70.864	69.637	70.864
scaffold_112	366226	366227	EWB00_000401	6.367	0	13.183	10.275	9.521	10.275	6.12	1.489	3.343	100	100	128.719	6.106	2.671	2.664	100	100	127.888
scaffold_112	366209	366210	EWB00_000401	6.638	0	13.276	10.405	9.649	10.405	6.554	2.341	2.814	100	100	128.481	6.599	2.671	2.792	100	100	144.184
scaffold_112	366175	366176	EWB00_000401	7.106	0	13.31	10.454	9.697	10.454	7.17	2.649	2.715	100	100	133.693	6.846	2.251	3.06	100	100	155.896
scaffold_112	366142	366143	EWB00_000401	7.8	0	13.413	10.602	9.842	10.602	8.053	2.649	2.857	100	100	153.506	7.717	2.251	3.217	100	100	178.049
scaffold_112	418428	418429	EWB00_000403	1.841	0.021	7.654	13.306	12.507	13.306	1.681	1.622	1.123	10.189	9.421	10.189	1.806	1.621	1.473	18.293	17.468	18.293
scaffold_112	392793	392794	EWB00_000403	2.142	1.993	1.821	29.379	28.411	29.379	2.493	0.062	6.81	29.541	28.541	29.541	2.247	1.061	2.646	49.581	48.487	49.581
scaffold_112	392784	392785	EWB00_000403	2.127	1.993	1.788	28.273	27.315	28.273	2.535	0.062	6.813	29.584	28.583	29.584	2.26	1.061	2.646	49.676	48.581	49.676
scaffold_112	392691	392692	EWB00_000403	3.576	1.257	3.089	80.117	78.8	80.117	3.473	0.719	3.627	76.614	75.273	76.614	3.572	1.531	2.726	77.87	76.606	77.87
scaffold_112	392686	392687	EWB00_000403	3.425	0.49	4.355	77.341	76.039	77.341	3.403	0.719	3.573	74.025	72.698	74.025	3.65	1.521	2.751	79.557	78.284	79.557
scaffold_112	392623	392624	EWB00_000403	4.737	2.099	2.44	76.839	75.539	76.839	4.524	0.657	3.889	85.97	84.578	85.97	4.755	0.53	4.506	99.576	98.401	99.782
scaffold_112	390455	390456	EWB00_000403	6.487	3.303	2.106	85.03	83.687	85.03	6.414	0.585	4.458	100	100	106.833	6.184	3.802	1.968	87.119	85.807	87.119
scaffold_112	390410	390411	EWB00_000403	7.694	3.303	2.368	100	100	114.534	7.647	0.585	4.723	100	100	121.895	7.444	3.802	2.245	100	100	121.937
scaffold_112	485633	485634	EWB00_000405	10.576	11.21	1.466	96.038	94.644	96.038	10.854	13.738	0.989	51.68	50.497	51.68	11.276	8.544	1.888	100	100	161.898
scaffold_112	485572	485573	EWB00_000405	30.159	31.638	1.417	100	100	252.137	30.418	22.641	1.704	100	100	#NUM!	31.88	15.768	2.471	100	100	#NUM!
scaffold_112	485566	485567	EWB00_000405	30.822	31.648	1.48	100	100	278.479	31.245	23.041	1.743	100	100	#NUM!	32.568	15.748	2.52	100	100	#NUM!
scaffold_112	485491	485492	EWB00_000405	43.511	37.04	1.782	100	100	#NUM!	44.395	26.101	2.096	100	100	#NUM!	45.143	17.289	2.872	100	100	#NUM!
scaffold_112	485470	485471	EWB00_000405	48.912	37.733	1.956	100	100	#NUM!	49.185	25.906	2.28	100	100	#NUM!	50.275	20.42	2.803	100	100	#NUM!
scaffold_112	485458	485459	EWB00_000405	47.78	33.577	2.15	100	100	#NUM!	47.602	22.292	2.499	100	100	#NUM!	48.677	17.939	2.971	100	100	#NUM!
scaffold_112	485454	485455	EWB00_000405	48.021	32.149	2.191	100	100	#NUM!	47.546	21.491	2.526	100	100	#NUM!	48.768	17.939	2.96	100	100	#NUM!
scaffold_112	485442	485443	EWB00_000405	44.37	29.752	2.063	100	100	#NUM!	44.619	19.314	2.486	100	100	#NUM!	45.052	16.869	2.873	100	100	#NUM!
scaffold_112	485391	485392	EWB00_000405	40.403	29.901	1.748	100	100	#NUM!	41.23	17.445	2.384	100	100	#NUM!	40.025	20.07	2.363	100	100	#NUM!
scaffold_112	485355	485356	EWB00_000405	34.851	15.632	2.496	100	100	#NUM!	34.648	7.629	3.346	100	100	#NUM!	33.88	16.248	2.44	100	100	#NUM!
scaffold_112	485325	485326	EWB00_000405	31.818	11.093	2.834	100	100	#NUM!	31.231	7.085	3.283	100	100	#NUM!	31.191	12.616	2.673	100	100	#NUM!
scaffold_112	485314	485315	EWB00_000405	32.95	11.093	2.884	100	100	#NUM!	31.959	7.526	3.229	100	100	#NUM!	32.023	13.757	2.586	100	100	#NUM!
scaffold_112	485273	485274	EWB00_000405	40.086	14.769	2.684	100	100	#NUM!	39.129	8.204	3.342	100	100	#NUM!	38.323	17.649	2.448	100	100	#NUM!
scaffold_112	485263	485264	EWB00_000405	41.64	15.526	2.606	100	100	#NUM!	40.474	8.882	3.23	100	100	#NUM!	40.181	17.049	2.533	100	100	#NUM!
scaffold_112	485220	485221	EWB00_000405	43.405	25.212	2.178	100	100	#NUM!	41.258	16.706	2.51	100	100	#NUM!	41.87	16.708	2.734	100	100	#NUM!
scaffold_112	485188	485189	EWB00_000405	49.802	22.506	2.57	100	100	#NUM!	46.818	15.628	2.812	100	100	#NUM!	46.767	19.05	2.72	100	100	#NUM!
scaffold_112	484097	484098	EWB00_000405	39.799	21.035	2.314	100	100	#NUM!	37.813	13.8	2.66	100	100	#NUM!	37.609	14.407	2.793	100	100	#NUM!
scaffold_112	484075	484076	EWB00_000405	42.364	21.983	2.37	100	100	#NUM!	40.082	13.8	2.767	100	100	#NUM!	40.623	14.407	2.92	100	100	#NUM!
scaffold_112	484067	484068	EWB00_000405	42.319	21.983	2.339	100	100	#NUM!	40.152	13.235	2.807	100	100	#NUM!	40.714	14.207	2.928	100	100	#NUM!
scaffold_112	484015	484016	EWB00_000405	20.563	6.01	3.356	100	100	#NUM!	19.579	2.813	4.154	100	100	#NUM!	19.369	4.722	3.539	100	100	#NUM!
scaffold_112	483988	483989	EWB00_000405	27.232	5.285	4.059	100	100	#NUM!	25.923	1.438	5.623	100	100	#NUM!	25.137	8.754	3.076	100	100	#NUM!
scaffold_112	483981	483982	EWB00_000405	27.473	5.285	4.114	100	100	#NUM!	26.469	1.438	5.693	100	100	#NUM!	25.475	5.473	3.788	100	100	#NUM!
scaffold_112	482542	482543	EWB00_000405	38.185	0.607	7.065	100	100	292.245	36.594	1.15	5.965	100	100	#NUM!	35.959	6.793	3.646	100	100	#NUM!
scaffold_112	482498	482499	EWB00_000405	17.757	0.33	6.806	100	100	147.8	16.708	1.314	4.617	100	100	259.073	16.953	4.262	3.212	100	100	#NUM!
scaffold_112	482383	482384	EWB00_000405	7.664	1.193	3.741	100	100	135.787	7.619	3.255	2.176	99.92	99.16	100.692	7.548	3.712	2.244	100	100	120.753
scaffold_112	482364	482365	EWB00_000405	7.453	0.884	4.133	100	100	128.424	7.871	4.877	1.64	73.874	72.548	73.874	7.847	4.002	2.192	100	100	122.373
scaffold_112	482337	482338	EWB00_000405	8.615	1.215	3.894	100	100	152.157	9.005	4.877	1.841	98.32	96.876	98.329	9.198	4.382	2.297	100	100	150.729
scaffold_112	482329	482330	EWB00_000405	8.343	1.215	3.829	100	100	146.381	8.711	4.713	1.829	93.913	92.482	93.913	8.938	4.652	2.156	100	100	136.371
scaffold_112	482241	482242	EWB00_000405	5.22	0.33	5.061	77.698	76.393	77.698	4.257	2.403	1.79	45.733	44.592	45.733	4.976	3.442	1.766	60.575	59.41	60.575
scaffold_112	482229	482230	EWB00_000405	5.19	0.33	5.064	77.766	76.461	77.766	4.201	2.392	1.785	45.16	44.023	45.16	4.963	3.442	1.77	60.752	59.585	60.752
scaffold_112	482222	482223	EWB00_000405	3.742	0.33	4.605	62.592	61.377	62.592	2.983	0.113	5.705	37.03	35.961	37.03	3.534	2.921	1.524	35.622	34.632	35.622
scaffold_112	514118	514119	EWB00_000407	1.539	0.831	2.111	21.933	21.034	21.933	1.583	1.294	1.363	12.81	12.002	12.81	1.429	1.591	1.163	10.393	9.671	10.393
scaffold_112	510536	510537	EWB00_000407	5.295	2.781	2.383	90.424	89.055	90.424	5.49	4.148	1.658	58.639	57.406	58.639	5.495	8.744	0.769	18.967	18.135	18.967
scaffold_112	504095	504096	EWB00_000407	2.022	0.448	3.254	36.838	35.806	36.838	1.863	1.376	1.401	14.978	14.14	14.978	1.962	0.93	2.31	33.532	32.559	33.532
scaffold_112	534939	534940	EWB00_000408	3.651	3.016	1.67	39.492	38.438	39.492	3.697	2.074	2.04	51.273	50.092	51.273	3.754	6.343	0.652	10.026	9.311	10.026
scaffold_112	534945	534946	EWB00_000408	4.104	3.016	1.811	49.014	47.887	49.014	4.229	2.074	2.212	63.42	62.158	63.42	3.975	5.483	0.93	19.097	18.262	19.097
scaffold_112	534953	534954	EWB00_000408	4.134	3.016	1.849	51.26	50.118	51.26	4.369	3.984	1.339	33.858	32.818	33.858	4.079	4.602	1.235	31.158	30.206	31.158
scaffold_112	534980	534981	EWB00_000408	4.813	5.051	1.173	28.844	27.881	28.844	5.14	3.132	1.803	58.106	56.877	58.106	5.014	5.863	1.104	31.036	30.085	31.036
scaffold_112	538467	538468	EWB00_000408	5.386	5.424	1.384	43.497	42.412	43.497	5.714	3.121	2.078	80.191	78.831	80.191	5.638	6.093	1.297	46.029	44.959	46.029
scaffold_113	30648	30649	EWB00_000422	1.69	0.416	3.038	29.304	28.336	29.304	1.625	0.739	2.057	20.986	20.075	20.986	1.481	0.85	1.985	21.405	20.546	21.405
scaffold_113	30677	30678	EWB00_000422	1.856	0.416	3.173	32.579	31.582	32.579	1.695	0.739	2.118	22.513	21.586	22.513	1.533	0.85	2.035	22.744	21.871	22.744
scaffold_113	30688	30689	EWB00_000422	1.991	0.416	3.283	35.348	34.328	35.348	1.821	0.739	2.226	25.369	24.411	25.369	1.65	0.85	2.149	25.967	25.062	25.967
scaffold_113	31877	31878	EWB00_000422	3.364	2.696	1.334	23.398	22.485	23.398	4.285	1.263	2.683	67.553	66.265	67.553	3.702	2.261	1.896	48.855	47.765	48.855
scaffold_113	31932	31933	EWB00_000422	3.5	3.431	1.097	18.27	17.411	18.27	4.369	1.263	2.747	71.109	69.799	71.109	3.676	2.251	1.935	50.527	49.427	50.527
scaffold_113	110284	110285	EWB00_000424	9.444	0.831	4.708	100	100	162.226	8.165	1.386	3.615	100	100	151.259	8.327	0.9	4.516	100	100	169.725
scaffold_113	110272	110273	EWB00_000424	9.791	0.831	4.78	100	100	167.84	8.445	1.386	3.679	100	100	157.586	8.561	0.9	4.567	100	100	174.126
scaffold_113	147409	147410	EWB00_000425	7.679	4.166	1.961	90.422	89.053	90.422	7.465	0.955	3.931	100	100	129.431	7.418	0	13.211	10.316	9.596	10.316
scaffold_113	147386	147387	EWB00_000425	8.871	4.88	1.93	99.993	99.846	101.794	8.417	0.955	4.096	100	100	142.79	8.652	0	13.426	10.623	9.897	10.623
scaffold_113	147378	147379	EWB00_000425	9.007	4.891	1.939	100	99.996	103.515	8.725	0.955	4.141	100	100	146.583	8.795	0	13.443	10.647	9.921	10.647
scaffold_113	147365	147366	EWB00_000425	9.535	4.891	2.021	100	100	115.078	9.061	0.955	4.196	100	100	151.147	9.146	0	13.499	10.728	10.001	10.728
scaffold_113	147326	147327	EWB00_000425	9.278	2.696	2.811	100	100	149.563	8.935	2.444	2.799	100	100	143.491	8.977	0.56	5.2	100	100	147.936
scaffold_113	147291	147292	EWB00_000425	4.436	2.227	2.022	53.676	52.518	53.676	4.888	2.095	2.151	63.782	62.517	63.782	4.703	0.56	4.267	93.84	92.497	93.84
scaffold_113	147275	147276	EWB00_000425	5.039	0.714	3.853	88.14	86.781	88.14	5.574	2.095	2.345	79.033	77.679	79.033	5.456	0.57	4.461	100	100	105.942
scaffold_113	147271	147272	EWB00_000425	5.16	0.714	3.894	90.355	88.986	90.355	5.658	2.095	2.371	81.189	79.823	81.189	5.573	0.57	4.497	100	100	107.903
scaffold_113	147266	147267	EWB00_000425	4.586	0.714	3.733	81.482	80.156	81.482	5.042	2.095	2.21	68.009	66.718	68.009	5.118	0.57	4.38	99.983	99.711	101.402
scaffold_113	147245	147246	EWB00_000425	4.903	1.534	2.717	78.53	77.221	78.53	5.224	2.074	2.27	72.108	70.793	72.108	5.261	0.57	4.414	100	99.995	103.302
scaffold_113	147223	147224	EWB00_000425	6.14	1.534	3.034	100	99.999	103.92	6.302	2.074	2.536	95.268	93.83	95.268	6.21	0.57	4.648	100	100	116.528
scaffold_113	147200	147201	EWB00_000425	6.563	1.534	3.175	100	100	115.57	6.582	1.283	3.323	100	100	115.492	6.742	0.57	4.798	100	100	125.11
scaffold_113	147074	147075	EWB00_000425	4.405	1.471	2.715	73.73	72.449	73.73	4.033	1.612	2.327	59	57.765	59	4.677	1.971	2.513	85.601	84.297	85.601
scaffold_113	147057	147058	EWB00_000425	5.069	1.471	2.95	90.538	89.168	90.538	4.482	1.612	2.503	70.518	69.211	70.518	4.859	1.971	2.587	91.821	90.488	91.821
scaffold_113	147045	147046	EWB00_000425	4.843	1.471	2.902	86.51	85.159	86.51	4.397	1.612	2.49	69.339	68.041	69.339	4.716	1.621	2.837	95.743	94.392	95.743
scaffold_113	147039	147040	EWB00_000425	4.783	1.471	2.903	86.243	84.894	86.243	4.313	1.612	2.476	68.183	66.892	68.183	4.638	1.621	2.823	94.372	93.027	94.372
scaffold_113	167916	167917	EWB00_000426	8.539	6.383	1.488	68.859	67.605	68.859	8.627	4.826	1.794	91.267	89.848	91.267	8.353	4.832	2.017	100	100	118.793
scaffold_113	167904	167905	EWB00_000426	9.927	5.616	1.925	100	100	114.937	9.621	3.738	2.346	100	100	138.471	9.834	6.503	1.846	100	100	126.137
scaffold_113	167847	167848	EWB00_000426	17.878	7.001	2.431	100	100	262.623	17.688	8.974	1.943	100	100	205.368	18.317	10.966	1.974	100	100	252.722
scaffold_113	167825	167826	EWB00_000426	18.798	6.862	2.533	100	100	286.076	19.201	9.631	1.96	100	100	225.027	19.655	10.966	2.076	100	100	287.767
scaffold_113	167819	167820	EWB00_000426	18.798	6.862	2.557	100	100	291.634	19.144	9.631	1.973	100	100	227.926	19.577	10.966	2.086	100	100	289.957
scaffold_113	167712	167713	EWB00_000426	6.472	0.714	4.363	100	100	116.858	6.05	2.331	2.418	92.49	91.066	92.49	6.132	1.891	2.993	100	100	127.909
scaffold_113	167619	167620	EWB00_000426	5.22	0.639	4.052	89.275	87.912	89.275	5.378	2.013	2.343	76.012	74.675	76.012	4.729	1.901	2.508	83.599	82.305	83.599
scaffold_114	30290	30291	EWB00_000434	1.116	0.916	1.771	14.306	13.494	14.306	1.302	0.554	2.51	23.869	22.927	23.869	1.208	0.53	2.644	26.047	25.141	26.047
scaffold_114	40524	40525	EWB00_000435	2.55	0.426	3.92	53.441	52.284	53.441	2.353	1.992	1.403	19.864	18.967	19.864	2.338	1	2.605	47.077	46	47.077
scaffold_114	40511	40512	EWB00_000435	1.991	0.426	3.563	42.205	41.13	42.205	1.793	1.52	1.401	15.374	14.531	15.374	1.767	1	2.201	30.582	29.635	30.582
scaffold_114	80480	80481	EWB00_000436	2.203	1.012	2.323	33.902	32.893	33.902	2.031	0.842	2.327	31.052	30.038	31.052	2.247	2.491	1.158	15.59	14.797	15.59
scaffold_114	81621	81622	EWB00_000436	2.851	1.62	2.155	42.367	41.291	42.367	3.543	0.791	3.327	69.822	68.521	69.822	3.131	4.332	0.912	14.728	13.945	14.728
scaffold_114	81644	81645	EWB00_000436	2.882	3.069	1.248	20.045	19.167	20.045	3.487	0.421	4.213	66.836	65.553	66.836	3.248	1.661	2.348	58.981	57.825	58.981
scaffold_114	82779	82780	EWB00_000436	3.983	3.08	1.573	37.12	36.086	37.12	4.594	0.606	3.979	84.298	82.915	84.298	4.404	3.912	1.477	42.883	41.838	42.883
scaffold_114	82789	82790	EWB00_000436	3.742	3.08	1.524	33.83	32.822	33.83	4.187	0.606	3.877	78.969	77.615	78.969	4.196	3.912	1.43	39.269	38.251	39.269
scaffold_114	97063	97064	EWB00_000436	4.405	1.023	3.592	98.959	97.59	99.001	4.061	1.171	3.073	82.304	80.932	82.304	3.949	1.861	2.541	79.425	78.152	79.425
scaffold_114	97105	97106	EWB00_000436	6.955	0.97	4.392	100	100	154.798	6.484	1.643	3.31	100	100	137.71	6.145	2.571	2.744	100	100	132.648
scaffold_114	97113	97114	EWB00_000436	7.136	0.97	4.492	100	100	162.478	6.624	1.643	3.392	100	100	145.288	6.249	2.571	2.799	100	100	138.675
scaffold_114	97140	97141	EWB00_000436	8.358	0.97	4.626	100	100	176.321	7.675	0.914	4.374	100	100	154.623	7.457	2.281	3.181	100	100	174.07
scaffold_114	97179	97180	EWB00_000436	8.826	0.97	4.61	100	100	176.454	8.291	0.914	4.411	100	100	158.861	7.756	2.281	3.19	100	100	176.964
scaffold_114	97190	97191	EWB00_000436	8.735	0.97	4.566	100	100	172.875	8.207	0.914	4.373	100	100	155.975	7.769	2.281	3.177	100	100	175.65
scaffold_114	97322	97323	EWB00_000436	7.227	2.035	2.896	100	100	121.257	6.596	0.472	4.76	99.936	99.25	100.799	7.015	0	13.123	10.193	9.475	10.193
scaffold_114	97326	97327	EWB00_000436	7.453	2.035	2.951	100	100	126.961	6.834	0.472	4.819	100	99.997	103.592	7.327	0	13.193	10.291	9.571	10.291
scaffold_114	97350	97351	EWB00_000436	9.671	2.035	3.352	100	100	174.333	8.907	0.472	5.219	100	100	123.694	9.561	0	13.592	10.863	10.134	10.863
scaffold_114	97355	97356	EWB00_000436	9.942	2.035	3.379	100	100	178.249	9.047	0.472	5.232	100	100	124.435	9.847	0	13.627	10.913	10.183	10.913
scaffold_1143	9165	9166	EWB00_000443	1.856	1.439	1.485	16.122	15.287	16.122	1.975	1.622	1.276	13.947	13.123	13.947	2.04	0.53	3.201	43.914	42.861	43.914
scaffold_116	8932	8933	EWB00_000455	2.67	3.548	1.108	16.119	15.284	16.119	2.773	2.433	1.492	26.486	25.516	26.486	2.793	2.131	1.862	40.231	39.206	40.231
scaffold_116	11708	11709	EWB00_000455	2.972	3.527	1.395	26.491	25.549	26.491	2.969	3.091	1.347	24.955	24.002	24.955	2.962	2.131	2.006	47.802	46.719	47.802
scaffold_116	34334	34335	EWB00_000455	3.349	1.044	3.136	71.399	70.13	71.399	4.103	0.811	3.592	85.453	84.064	85.453	3.456	0.91	3.364	81.733	80.448	81.733
scaffold_116	34348	34349	EWB00_000455	3.561	1.044	3.288	79.756	78.441	79.756	4.369	0.811	3.733	93.36	91.931	93.36	3.78	0.91	3.526	91.606	90.273	91.606
scaffold_116	36277	36278	EWB00_000455	4.813	1.044	3.322	87.995	86.637	87.995	4.762	0.442	4.423	79.602	78.245	79.602	4.443	1.461	2.863	89.185	87.863	89.185
scaffold_116	36445	36446	EWB00_000455	5.718	0.938	3.657	99.983	99.687	101.397	6.456	0.442	4.813	96.783	95.338	96.783	6.664	0.83	4.219	100	100	134.445
scaffold_116	36454	36455	EWB00_000455	6.065	0.938	3.761	100	100	108.302	7.086	0.442	4.961	100	99.996	103.494	7.171	0.83	4.337	100	100	143.418
scaffold_116	36463	36464	EWB00_000455	6.367	1.407	3.257	100	100	113.048	7.633	0.442	5.076	100	100	108.876	7.509	0.83	4.411	100	100	149.131
scaffold_116	36480	36481	EWB00_000455	5.446	0.469	4.596	88.136	86.778	88.136	6.68	0.442	4.869	99.198	97.813	99.273	6.431	0.24	5.964	86.626	85.316	86.626
scaffold_116	36512	36513	EWB00_000455	5.205	0.469	4.507	84.374	83.034	84.374	6.358	0.442	4.781	95.382	93.943	95.382	6.223	0.24	5.899	84.653	83.353	84.653
scaffold_117	32169	32170	EWB00_000463	42.183	50.531	1.408	100	100	#NUM!	43.261	40.959	1.507	100	100	#NUM!	41.103	46.523	1.365	100	100	#NUM!
scaffold_117	32187	32188	EWB00_000463	61.041	59.77	1.58	100	100	#NUM!	61.439	48.146	1.681	100	100	#NUM!	58.862	53.987	1.612	100	100	#NUM!
scaffold_117	32422	32423	EWB00_000463	16.505	4.561	3.077	100	100	305.949	15.853	5.996	2.475	100	100	248.052	15.784	3.982	3.304	100	100	#NUM!
scaffold_117	32427	32428	EWB00_000463	16.083	4.561	3.02	100	100	292.537	15.489	5.996	2.426	100	100	236.522	15.368	3.982	3.255	100	100	#NUM!
scaffold_117	32451	32452	EWB00_000463	14.212	4.561	2.823	100	100	246.526	13.557	5.196	2.426	100	100	205.868	13.264	3.492	3.221	100	100	283.524
scaffold_117	59474	59475	EWB00_000465	3.138	0.639	3.609	64.902	63.673	64.902	3.529	4.395	0.827	12.57	11.765	12.57	3.222	3.152	1.398	29.772	28.832	29.772
scaffold_117	59444	59445	EWB00_000465	3.817	0.362	4.763	72.61	71.335	72.61	3.977	4.621	0.968	18.368	17.488	18.368	3.495	2.641	1.798	46.507	45.434	46.507
scaffold_117	59290	59291	EWB00_000465	4.979	2.824	2.001	63.016	61.798	63.016	5.28	5.083	1.097	28.314	27.326	28.314	4.898	2.711	2.149	77.625	76.362	77.625
scaffold_117	59278	59279	EWB00_000465	4.979	2.824	1.983	61.916	60.705	61.916	5.266	6.838	0.651	11.889	11.094	11.889	4.846	2.711	2.123	75.493	74.242	75.493
scaffold_117	59122	59123	EWB00_000465	3.168	3.815	1.021	15.711	14.881	15.711	3.333	3.758	0.951	14.903	14.067	14.903	3.78	0.9	3.423	85.746	84.441	85.746
scaffold_117	54376	54377	EWB00_000465	3.379	3.815	1.091	18.451	17.59	18.451	3.459	3.758	0.986	16.284	15.43	16.284	3.897	2.331	2.083	60.957	59.789	60.957
scaffold_117	46867	46868	EWB00_000465	3.048	3.719	0.816	10.109	9.358	10.109	3.361	3.152	1.075	17.577	16.707	17.577	3.092	2.901	1.341	25.963	25.058	25.963
scaffold_117	46843	46844	EWB00_000465	3.545	4.348	0.796	11.104	10.336	11.104	3.879	3.881	0.972	17.096	16.232	17.096	3.508	4.062	1.03	19.308	18.471	19.308
scaffold_118	46804	46805	EWB00_000471	3.108	0.469	3.746	54.686	53.522	54.686	2.955	2.978	0.912	11.843	11.048	11.843	3.001	0.65	3.395	62.621	61.443	62.621
scaffold_118	46849	46850	EWB00_000471	4.33	0.469	4.225	72.703	71.427	72.703	4.285	2.967	1.453	34.226	33.183	34.226	4.677	0.65	4.035	95.242	93.893	95.242
scaffold_118	46856	46857	EWB00_000471	4.149	0.469	4.173	70.568	69.305	70.568	4.285	2.967	1.459	34.497	33.451	34.497	4.573	0.65	4.012	93.837	92.494	93.837
scaffold_118	46872	46873	EWB00_000471	4.436	0.469	4.253	73.887	72.605	73.887	4.65	2.967	1.567	41.134	40.03	41.134	4.781	0.65	4.059	96.684	95.329	96.685
scaffold_118	46890	46891	EWB00_000471	4.405	0.469	4.246	73.585	72.304	73.585	4.594	2.978	1.546	39.916	38.822	39.916	4.872	0.65	4.09	98.394	97.041	98.405
scaffold_118	46922	46923	EWB00_000471	3.757	0.469	4.013	64.468	63.241	64.468	4.271	2.978	1.44	33.65	32.611	33.65	4.326	0.65	3.915	88.667	87.347	88.667
scaffold_118	46936	46937	EWB00_000471	3.877	0.469	4.066	66.421	65.183	66.421	4.257	2.978	1.439	33.529	32.491	33.529	4.3	0.65	3.914	88.53	87.211	88.53
scaffold_118	65621	65622	EWB00_000471	1.463	0.852	2.045	20.506	19.623	20.506	1.456	0.811	1.95	19.173	18.283	19.173	1.533	1.811	1.101	10.247	9.528	10.247
scaffold_118	65629	65630	EWB00_000471	1.795	0.852	2.363	29.336	28.368	29.336	1.709	0.811	2.199	25.607	24.646	25.607	1.819	1.811	1.36	16.558	15.753	16.558
scaffold_118	65640	65641	EWB00_000471	1.946	0.852	2.48	33.164	32.162	33.164	1.863	0.811	2.323	29.361	28.363	29.361	1.845	1.811	1.38	17.154	16.342	17.154
scaffold_118	65684	65685	EWB00_000471	2.912	0.852	2.955	53.11	51.956	53.11	2.787	0.811	2.823	48.574	47.413	48.574	2.936	1.811	1.993	43.188	42.14	43.188
scaffold_118	65703	65704	EWB00_000471	3.425	0.852	3.171	63.687	62.465	63.687	3.235	1.561	2.08	42.919	41.8	42.919	3.261	1.811	2.134	51.552	50.444	51.552
scaffold_118	66507	66508	EWB00_000471	3.334	0.682	3.297	57.905	56.719	57.905	3.403	1.119	2.523	51.571	50.388	51.571	3.17	3.032	1.239	23.065	22.189	23.065
scaffold_118	71437	71438	EWB00_000472	7.061	3.08	2.621	100	100	129.826	7.773	8.481	1.103	43.706	42.581	43.706	7.275	10.365	0.913	33.117	32.149	33.117
scaffold_118	71432	71433	EWB00_000472	6.97	3.08	2.573	100	100	124.563	7.815	8.471	1.09	42.786	41.668	42.786	7.47	10.315	0.943	35.769	34.778	35.769
scaffold_118	71326	71327	EWB00_000472	5.718	3.239	1.985	70.97	69.704	70.97	6.288	3.635	1.819	69.985	68.682	69.985	6.418	3.752	2.06	96.101	94.748	96.101
scaffold_118	71075	71076	EWB00_000472	7.03	7.374	1.245	46.572	45.464	46.572	6.792	5.914	1.343	51.099	49.919	51.099	6.937	5.513	1.698	83.287	81.995	83.287
scaffold_118	70468	70469	EWB00_000472	3.425	0.192	5.192	48.475	47.353	48.475	3.669	1.181	2.568	56.608	55.389	56.608	3.456	0.37	4.425	68.012	66.802	68.012
scaffold_118	66544	66545	EWB00_000472	3.078	0.671	3.219	53.628	52.471	53.628	2.927	1.458	1.931	34.376	33.331	34.376	2.78	2.641	1.267	21.177	20.32	21.177
scaffold_118	66496	66497	EWB00_000472	3.319	0.682	3.301	57.96	56.774	57.96	3.319	1.119	2.491	49.911	48.74	49.911	3.196	3.032	1.265	24.075	23.189	24.075
scaffold_118	66488	66489	EWB00_000472	3.802	0.682	3.497	66.742	65.501	66.742	3.753	1.119	2.668	59.173	57.937	59.173	3.482	3.032	1.388	30.066	29.123	30.066
scaffold_118	66465	66466	EWB00_000472	4.239	0.682	3.65	74.12	72.836	74.12	4.355	1.119	2.881	71.554	70.242	71.554	4.196	3.032	1.654	46.169	45.099	46.169
scaffold_118	66459	66460	EWB00_000472	4.27	0.682	3.669	74.952	73.663	74.952	4.369	1.119	2.89	72.061	70.746	72.061	4.222	3.882	1.314	33.356	32.385	33.356
scaffold_118	66440	66441	EWB00_000472	4.255	0.682	3.655	74.372	73.087	74.372	4.454	1.119	2.913	73.537	72.214	73.537	4.248	3.882	1.315	33.491	32.519	33.491
scaffold_118	66421	66422	EWB00_000472	4.179	0.682	3.638	73.431	72.151	73.431	4.187	1.119	2.829	68.339	67.047	68.339	4.144	3.882	1.287	31.745	30.787	31.745
scaffold_118	65654	65655	EWB00_000472	2.127	0.852	2.659	39.158	38.108	39.158	1.975	0.75	2.561	34.392	33.347	34.392	2.195	1.811	1.658	26.502	25.592	26.502
scaffold_118	81397	81398	EWB00_000473	2.897	2.184	1.862	37.353	36.317	37.353	3.039	2.197	1.721	34.794	33.745	34.794	3.079	2.711	1.623	36.252	35.257	36.252
scaffold_118	81476	81477	EWB00_000473	6.623	6.287	1.593	68.291	67.041	68.291	6.26	2.279	2.761	100	100	119.743	6.495	3.752	2.264	100	100	116.31
scaffold_118	81509	81510	EWB00_000473	8.147	6.298	1.889	100	100	106.832	7.857	2.249	3.108	100	100	160.611	8.067	4.062	2.462	100	100	157.033
scaffold_118	81528	81529	EWB00_000473	8.886	6.298	1.863	100	100	108.569	8.543	2.885	2.75	100	100	153.621	8.613	5.733	1.982	100	100	127.699
scaffold_118	81532	81533	EWB00_000473	9.037	6.298	1.835	100	100	106.199	8.711	3.296	2.545	100	100	144.891	8.717	5.733	1.971	100	100	127.082
scaffold_118	81540	81541	EWB00_000473	9.444	6.298	1.898	100	100	116.035	9.327	3.912	2.396	100	100	147.021	9.12	6.903	1.768	100	100	115.286
scaffold_118	81572	81573	EWB00_000473	10.38	2.323	3.362	100	100	197.037	10.013	5.452	1.934	100	100	120.62	9.548	4.722	2.322	100	100	163.533
scaffold_118	81609	81610	EWB00_000473	11.481	2.344	3.396	100	100	207.171	11.316	5.493	2.025	100	100	139.488	10.458	5.823	2.094	100	100	156.397
scaffold_118	81617	81618	EWB00_000473	11.541	2.344	3.378	100	100	205.348	11.358	5.493	2.012	100	100	137.962	10.458	5.793	2.086	100	100	154.763
scaffold_118	81645	81646	EWB00_000473	9.625	3.442	2.563	100	100	148.719	9.999	5.154	1.92	100	100	115.151	8.977	5.513	1.938	100	100	121.838
scaffold_118	81657	81658	EWB00_000473	9.686	3.453	2.567	100	100	149.857	9.901	5.144	1.909	100	100	113.226	8.938	4.762	2.142	100	100	136.518
scaffold_118	81687	81688	EWB00_000473	5.763	3.058	2.046	73.248	71.97	73.248	5.868	3.286	1.84	65.741	64.464	65.741	5.027	4.942	1.291	39.272	38.254	39.272
scaffold_118	81696	81697	EWB00_000473	5.688	3.058	2.027	71.522	70.253	71.522	5.77	3.286	1.816	63.596	62.332	63.596	5.105	4.932	1.316	41.068	40.037	41.068
scaffold_118	81714	81715	EWB00_000473	3.711	2.44	1.87	44.837	43.743	44.837	4.047	1.355	2.684	69.746	68.445	69.746	3.261	1.951	2.082	51.215	50.11	51.215
scaffold_118	81822	81823	EWB00_000473	6.08	4.923	1.79	73.648	72.367	73.648	5.826	6.017	1.232	40.027	38.932	40.027	5.794	3.652	2.122	95.983	94.63	95.983
scaffold_118	81834	81835	EWB00_000473	6.427	4.934	1.805	77.108	75.807	77.108	6.078	6.808	1.066	32.558	31.53	32.558	5.95	3.662	2.124	97.5	96.141	97.501
scaffold_118	81864	81865	EWB00_000473	5.869	4.934	1.768	70.615	69.352	70.615	5.252	6.818	0.927	22.889	21.957	22.889	5.274	4.362	1.746	68.486	67.273	68.486
scaffold_118	82045	82046	EWB00_000473	3.455	0.842	3.679	84.615	83.275	84.615	2.857	1.643	2.203	46.959	45.809	46.959	2.702	2.731	1.516	29.751	28.811	29.751
scaffold_118	168428	168429	EWB00_000476	3.183	1.769	1.996	40.129	39.071	40.129	3.333	0.657	3.358	60.96	59.713	60.96	3.144	1.191	2.677	61.252	60.082	61.252
scaffold_118	168380	168381	EWB00_000476	4.511	1.801	2.508	72.486	71.212	72.486	4.538	4.025	1.215	28.769	27.776	28.769	4.3	1.191	3.148	92.232	90.896	92.232
scaffold_118	168372	168373	EWB00_000476	4.149	1.801	2.387	63.842	62.619	63.842	4.047	4.805	0.794	13.035	12.224	13.035	3.91	1.191	3.011	82.371	81.082	82.371
scaffold_118	168320	168321	EWB00_000476	6.095	1.801	2.961	100	100	110.725	6.176	5.031	1.352	45.841	44.698	45.841	6.119	0	13.005	10.027	9.312	10.027
scaffold_118	167699	167700	EWB00_000476	9.731	1.545	3.898	100	100	189.536	9.761	7.721	1.427	78.473	77.121	78.473	9.886	2.831	3.133	100	100	213.134
scaffold_118	167691	167692	EWB00_000476	10.455	1.545	4.024	100	100	204.445	10.602	7.701	1.567	98.203	96.757	98.21	10.354	2.831	3.212	100	100	226.651
scaffold_118	167683	167684	EWB00_000476	11.421	1.545	4.129	100	100	218.346	11.386	6.972	1.796	100	100	126.284	11.302	2.841	3.321	100	100	248.284
scaffold_118	166600	166601	EWB00_000476	15.6	2.27	3.964	100	100	291.46	15.097	6.962	2.159	100	100	204.255	14.992	3.442	3.419	100	100	#NUM!
scaffold_118	166578	166579	EWB00_000476	11.013	0.746	5.016	100	100	169.526	10.658	6.469	1.724	100	100	108.615	10.73	3.432	2.911	100	100	216.221
scaffold_118	166552	166553	EWB00_000476	9.55	0.746	4.746	100	100	149.959	8.893	3.019	2.515	100	100	134.417	8.834	1.411	3.874	100	100	184.69
scaffold_118	166520	166521	EWB00_000476	5.386	1.833	2.589	82.863	81.53	82.863	4.902	2.731	1.776	51.341	50.159	51.341	4.651	1.381	2.955	92.447	91.11	92.447
scaffold_118	166430	166431	EWB00_000476	4.466	4.955	0.868	15.521	14.694	15.521	3.795	1.951	1.883	42.849	41.73	42.849	4.027	1.381	2.733	76.089	74.834	76.089
scaffold_118	166424	166425	EWB00_000476	4.481	4.955	0.873	15.714	14.884	15.714	3.865	1.951	1.909	44.341	43.211	44.341	4.092	1.381	2.756	77.728	76.464	77.728
scaffold_118	166408	166409	EWB00_000476	4.39	4.955	0.839	14.457	13.642	14.457	3.865	1.951	1.907	44.254	43.124	44.254	4.092	1.381	2.752	77.509	76.246	77.509
scaffold_118	182802	182803	EWB00_000477	1.72	0.597	2.872	33.812	32.804	33.812	1.386	0.288	3.437	28.355	27.367	28.355	1.351	0.95	1.891	19.886	19.043	19.886
scaffold_118	182852	182853	EWB00_000477	2.157	1.236	2.047	29.446	28.478	29.446	2.101	0.288	3.958	40.082	38.987	40.082	2.04	1.641	1.643	23.999	23.113	23.999
scaffold_118	183037	183038	EWB00_000477	5.748	1.769	2.883	99.996	99.897	101.997	5.252	0.965	3.486	97.007	95.561	97.008	5.469	1.641	3.033	100	100	115.006
scaffold_118	183047	183048	EWB00_000477	7.121	1.769	3.231	100	100	135.561	6.554	0.965	3.836	100	100	121.914	6.846	1.641	3.378	100	100	150.753
scaffold_118	183064	183065	EWB00_000477	7.287	1.769	3.264	100	100	139.147	6.708	0.965	3.869	100	100	124.499	7.158	1.641	3.443	100	100	158.098
scaffold_118	183072	183073	EWB00_000477	7.906	1.769	3.449	100	100	158.275	7.198	0.965	4.023	100	100	135.951	7.665	1.641	3.577	100	100	173.197
scaffold_118	183138	183139	EWB00_000477	7.815	1.343	3.645	100	100	142.258	6.582	0.965	3.752	100	100	116.809	6.95	1.641	3.332	100	100	147.219
scaffold_118	183144	183145	EWB00_000477	7.106	1.343	3.483	100	100	127.58	6.036	0.965	3.609	100	100	106.603	6.184	1.461	3.316	100	100	129.954
scaffold_118	208288	208289	EWB00_000479	4.933	5.264	1.361	39.536	38.482	39.536	4.972	5.175	1.195	32.535	31.506	32.535	4.716	5.263	1.281	38.308	37.298	38.308
scaffold_118	208306	208307	EWB00_000479	5.703	6.905	1.274	41.963	40.89	41.963	5.686	5.925	1.27	41.63	40.521	41.63	5.469	5.583	1.458	54.811	53.682	54.811
scaffold_118	208490	208491	EWB00_000479	24.893	10.347	2.555	100	100	#NUM!	24.018	11.141	2.232	100	100	#NUM!	24.332	9.395	2.727	100	100	#NUM!
scaffold_118	209742	209743	EWB00_000479	15.042	3.698	3.065	100	100	254.274	13.767	8.83	1.578	100	100	120.957	14.55	6.543	2.361	100	100	242.094
scaffold_118	244679	244680	EWB00_000481	4.315	1.193	2.867	70.682	69.418	70.682	3.837	2.485	1.556	33.936	32.895	33.936	3.923	5.373	0.712	11.468	10.729	11.468
scaffold_118	244733	244734	EWB00_000481	8.298	3.602	2.232	100	100	110.527	7.352	5.504	1.347	51.754	50.57	51.754	7.288	8.134	1.039	38.927	37.912	38.927
scaffold_118	244782	244783	EWB00_000481	11.511	3.602	2.725	100	100	183.378	10.616	6.346	1.685	99.999	99.971	102.626	10.38	7.364	1.709	100	100	118.561
scaffold_118	244791	244792	EWB00_000481	11.768	3.602	2.766	100	100	190.117	10.98	6.356	1.738	100	100	110.76	10.821	7.364	1.776	100	100	130.343
scaffold_118	244800	244801	EWB00_000481	12.401	4.241	2.597	100	100	190.573	11.512	6.356	1.8	100	100	121.13	11.562	7.364	1.865	100	100	148.008
scaffold_118	244895	244896	EWB00_000481	7.845	4.497	1.92	91.318	89.945	91.318	7.338	0.863	4.081	100	100	127.597	7.21	1.191	3.856	100	100	153.845
scaffold_118	244907	244908	EWB00_000481	7.649	4.497	1.898	88.301	86.942	88.301	7.338	0.863	4.093	100	100	128.283	7.132	1.181	3.861	100	100	152.914
scaffold_118	244925	244926	EWB00_000481	5.718	4.497	1.425	43.874	42.786	43.874	5.602	0.863	3.664	98.897	97.476	98.933	5.261	1.161	3.415	100	100	111.448
scaffold_118	245218	245219	EWB00_000481	6.201	1.364	3.202	100	100	106.167	5.35	2.854	1.829	57.762	56.535	57.762	5.261	1.181	3.345	100	100	108.393
scaffold_118	245237	245238	EWB00_000481	5.839	1.353	3.131	99.417	98.13	99.548	4.944	2.854	1.718	49.446	48.279	49.446	4.859	1.141	3.284	99.711	98.634	100.024
scaffold_118	245282	245283	EWB00_000481	1.931	0.064	5.939	22.487	21.583	22.487	1.428	0.513	2.402	21.579	20.662	21.579	1.247	0.42	2.763	24.681	23.788	24.681
scaffold_118	245477	245478	EWB00_000481	2.067	0.224	4.225	35.411	34.39	35.411	2.381	1.602	1.494	20.33	19.427	20.33	2.286	1.811	1.525	23.057	22.181	23.057
scaffold_118	245489	245490	EWB00_000481	2.173	0.224	4.297	36.812	35.779	36.812	2.353	1.602	1.477	19.789	18.892	19.789	2.286	0.9	2.533	41.399	40.365	41.399
scaffold_118	245942	245943	EWB00_000481	8.675	7.566	1.564	82.729	81.397	82.729	9.005	7.331	1.481	79.072	77.718	79.072	8.951	10.265	1.197	63.209	62.027	63.209
scaffold_118	245970	245971	EWB00_000481	7.755	7.246	1.32	54.791	53.626	54.791	8.263	4.99	1.8	91.741	90.321	91.741	8.496	9.905	1.096	50.947	49.843	50.947
scaffold_118	245993	245994	EWB00_000481	8.313	7.225	1.404	64.161	62.936	64.161	8.697	4.99	1.858	99.655	98.444	99.916	8.951	9.895	1.162	58.788	57.634	58.788
scaffold_118	246010	246011	EWB00_000481	7.921	6.99	1.402	61.437	60.228	61.437	8.165	5.463	1.652	80.866	79.502	80.866	8.34	9.545	1.123	52.062	50.951	52.062
scaffold_118	246115	246116	EWB00_000481	2.565	2.568	1.056	12.873	12.079	12.873	2.521	2.403	1.019	12.273	11.472	12.273	2.91	2.311	1.553	30.07	29.128	30.07
scaffold_118	246127	246128	EWB00_000481	2.625	2.568	1.1	14.039	13.23	14.039	2.563	2.392	1.056	13.194	12.38	13.194	2.962	1.581	2.133	45.853	44.785	45.853
scaffold_118	246292	246293	EWB00_000481	5.386	2.419	2.303	78.447	77.138	78.447	5.28	6.654	0.682	12.832	12.024	12.832	4.677	3.762	1.59	50.082	48.985	50.082
scaffold_118	246346	246347	EWB00_000481	9.037	5.573	1.845	99.951	99.386	100.925	8.389	5.206	1.704	84.864	83.478	84.864	8.223	3.962	2.329	100	100	139.708
scaffold_118	246369	246370	EWB00_000481	10.742	8.077	1.515	89.595	88.229	89.595	9.677	6.921	1.466	78.177	76.827	78.177	9.743	4.462	2.376	100	100	166.592
scaffold_118	246385	246386	EWB00_000481	10.953	7.811	1.653	100	100	105.67	10.167	6.931	1.581	92.952	91.526	92.952	10.211	4.452	2.483	100	100	184.643
scaffold_118	246397	246398	EWB00_000481	12.16	9.143	1.576	100	100	109.478	10.938	6.931	1.687	100	100	109.196	11.354	4.472	2.63	100	100	215.277
scaffold_118	246482	246483	EWB00_000481	12.235	6.926	1.912	100	100	139.354	11.82	4.333	2.421	100	100	173.831	11.276	1.241	4.426	100	100	223.628
scaffold_118	246540	246541	EWB00_000481	8.041	1.396	3.674	100	100	149.915	7.913	1.91	3.066	100	100	139.063	7.418	0.77	4.543	100	100	147.929
scaffold_118	246552	246553	EWB00_000481	7.815	1.385	3.644	100	100	145.778	7.731	1.92	3.025	100	100	135.141	7.223	0.77	4.505	100	100	145.006
scaffold_118	246609	246610	EWB00_000481	11.391	2.536	3.284	100	100	205.544	11.008	2.238	3.291	100	100	194.661	10.653	2.371	3.425	100	100	226.979
scaffold_118	246666	246667	EWB00_000481	13.427	2.089	3.753	100	100	237.9	13.487	2.834	3.207	100	100	232.096	13.29	2.781	3.484	100	100	278.698
scaffold_118	246670	246671	EWB00_000481	13.246	2.089	3.714	100	100	232.513	13.515	2.824	3.202	100	100	230.821	13.186	2.771	3.464	100	100	274.446
scaffold_118	246706	246707	EWB00_000481	10.546	0.693	4.969	100	100	155.046	10.602	3.768	2.43	100	100	154.069	10.068	2.231	3.382	100	100	208.566
scaffold_118	246738	246739	EWB00_000481	5.748	0.693	4.062	97.309	95.909	97.31	5.042	4.795	0.991	22.236	21.312	22.236	5.3	1.571	2.933	100	99.996	103.457
scaffold_118	246750	246751	EWB00_000481	5.899	1.833	2.698	92.399	91.021	92.399	5.518	5.483	0.929	21.789	20.87	21.789	5.391	1.571	2.96	100	100	105.887
scaffold_118	246821	246822	EWB00_000481	8.69	4.721	1.898	95.844	94.45	95.844	8.501	9.015	0.838	27.736	26.754	27.736	9.029	4.412	2.222	100	100	140.752
scaffold_118	246888	246889	EWB00_000481	16.641	4.731	2.905	100	100	280.693	15.727	8.933	1.789	100	100	165.508	16.615	4.412	3.155	100	100	#NUM!
scaffold_118	246901	246902	EWB00_000481	16.867	5.062	2.815	100	100	277.632	16.119	8.738	1.848	100	100	176.108	17.031	4.412	3.183	100	100	#NUM!
scaffold_118	266422	266423	EWB00_000481	2.58	0.789	2.721	41.436	40.367	41.436	2.269	1.756	1.289	15.744	14.897	15.744	2.195	0.41	3.601	46.204	45.133	46.204
scaffold_118	266433	266434	EWB00_000481	2.474	0.789	2.672	39.505	38.451	39.505	2.479	0.77	2.612	39.014	37.927	39.014	2.247	0.02	8.004	14.515	13.734	14.515
scaffold_118	286008	286009	EWB00_000481	1.418	0.757	1.949	17.368	16.519	17.368	1.148	0.431	2.372	17.652	16.781	17.652	1.182	0.81	1.709	14.353	13.575	14.353
scaffold_118	286082	286083	EWB00_000481	2.58	0.757	2.777	41.914	40.842	41.914	2.325	0.832	2.404	34.315	33.271	34.315	2.312	0.81	2.683	43.35	42.301	43.35
scaffold_118	559298	559299	EWB00_000488	29.118	1.151	5.817	100	100	#NUM!	26.469	0.524	6.681	100	100	233.193	27.437	1.781	5.226	100	100	#NUM!
scaffold_118	559323	559324	EWB00_000488	28.665	1.151	5.746	100	100	#NUM!	26.217	0.524	6.631	100	100	229.632	27.099	1.781	5.179	100	100	#NUM!
scaffold_118	559336	559337	EWB00_000488	18.134	1.119	5.151	100	100	269.22	16.344	0.503	6.025	100	100	179.969	17.161	0.991	5.382	100	100	280.224
scaffold_118	565983	565984	EWB00_000489	12.552	6.5	2.193	100	100	178.371	12.8	10.555	1.367	95.981	94.54	95.981	12.289	18.499	0.739	37.166	36.165	37.166
scaffold_118	565961	565962	EWB00_000489	26.402	11.828	2.525	100	100	#NUM!	26.315	18.225	1.714	100	100	281.725	24.969	22.281	1.559	100	100	263.409
scaffold_118	565903	565904	EWB00_000489	43.631	24.605	2.439	100	100	#NUM!	44.619	18.667	2.637	100	100	#NUM!	43.052	23.232	2.408	100	100	#NUM!
scaffold_118	565896	565897	EWB00_000489	53.226	26.629	2.693	100	100	#NUM!	53.246	18.667	2.963	100	100	#NUM!	52.392	25.833	2.574	100	100	#NUM!
scaffold_118	565716	565717	EWB00_000489	64.843	24.775	2.631	100	100	#NUM!	62.741	15.217	3.132	100	100	#NUM!	62.603	20.851	2.915	100	100	#NUM!
scaffold_118	565621	565622	EWB00_000489	37.34	7.566	3.669	100	100	#NUM!	34.102	4.816	4.008	100	100	#NUM!	35.296	10.695	3.117	100	100	#NUM!
scaffold_118	565613	565614	EWB00_000489	38.155	7.363	3.797	100	100	#NUM!	34.97	4.816	4.09	100	100	#NUM!	36.128	10.675	3.183	100	100	#NUM!
scaffold_118	565601	565602	EWB00_000489	27.911	6.724	3.477	100	100	#NUM!	26.749	4.004	3.969	100	100	#NUM!	27.047	11.306	2.682	100	100	#NUM!
scaffold_118	565591	565592	EWB00_000489	29.027	6.127	3.668	100	100	#NUM!	28.29	5.062	3.712	100	100	#NUM!	28.424	10.305	2.888	100	100	#NUM!
scaffold_118	565534	565535	EWB00_000489	41.278	10.496	3.588	100	100	#NUM!	39.731	15.279	2.759	100	100	#NUM!	40.545	15.638	2.892	100	100	#NUM!
scaffold_118	565508	565509	EWB00_000489	55.942	13.672	3.674	100	100	#NUM!	54.675	15.689	3.206	100	100	#NUM!	55.523	15.918	3.334	100	100	#NUM!
scaffold_118	565480	565481	EWB00_000489	67.242	13.48	4.013	100	100	#NUM!	67.783	18.38	3.333	100	100	#NUM!	68.332	18.479	3.441	100	100	#NUM!
scaffold_118	565459	565460	EWB00_000489	75.012	13.416	4.177	100	100	#NUM!	75.29	17.178	3.582	100	100	#NUM!	76.477	20.44	3.457	100	100	#NUM!
scaffold_118	561054	561055	EWB00_000489	82.329	12.638	4.373	100	100	#NUM!	82.964	15.925	3.809	100	100	#NUM!	84.818	19.15	3.69	100	100	#NUM!
scaffold_118	560930	560931	EWB00_000489	52.261	10.102	3.503	100	100	#NUM!	48.526	8.954	3.442	100	100	#NUM!	47.988	15.628	2.885	100	100	#NUM!
scaffold_118	560905	560906	EWB00_000489	52.427	10.677	3.375	100	100	#NUM!	48.33	10.35	3.188	100	100	#NUM!	48.053	20.04	2.496	100	100	#NUM!
scaffold_118	560892	560893	EWB00_000489	36.208	9.345	3.033	100	100	#NUM!	32.813	7.865	3.025	100	100	#NUM!	32.906	15.458	2.324	100	100	#NUM!
scaffold_118	560883	560884	EWB00_000489	8.63	1.833	3.293	100	100	151.451	7.717	2.197	2.762	100	100	124.411	7.418	8.184	1.079	42.352	41.311	42.352
scaffold_118	590362	590363	EWB00_000490	3.349	2.003	1.963	42.478	41.402	42.478	3.459	3.101	1.23	22.837	21.906	22.837	3.118	3.232	1.266	24.431	23.541	24.431
scaffold_118	593315	593316	EWB00_000490	10.214	3.122	2.912	100	100	182.736	10.84	3.07	2.877	100	100	188.054	10.782	5.653	2.238	100	100	177.521
scaffold_118	605886	605887	EWB00_000491	3.742	3.101	1.362	27.34	26.39	27.34	4.299	1.663	2.343	62.351	61.096	62.351	3.832	3.952	1.197	26.692	25.78	26.692
scaffold_118	605844	605845	EWB00_000491	6.201	8.237	0.722	15.929	15.096	15.929	6.344	5.504	1.209	38.939	37.853	38.939	5.781	6.433	1.112	35.455	34.467	35.455
scaffold_118	605833	605834	EWB00_000491	7.03	8.237	0.919	27.081	26.133	27.081	6.834	7.126	0.955	28.731	27.739	28.731	6.262	6.433	1.237	45.529	44.463	45.529
scaffold_118	605820	605821	EWB00_000491	7.589	8.237	1.084	38.842	37.794	38.842	7.31	8.255	0.881	27.079	26.103	27.079	6.846	6.423	1.398	60.666	59.499	60.666
scaffold_118	605814	605815	EWB00_000491	8.177	10.539	0.856	28.205	27.247	28.205	8.011	9.59	0.812	25.852	24.889	25.852	7.379	6.873	1.42	67.036	65.832	67.036
scaffold_118	604070	604071	EWB00_000491	8.373	11.029	0.767	23.604	22.69	23.604	7.591	10.72	0.53	11.72	10.926	11.72	6.976	6.853	1.311	55.594	54.46	55.594
scaffold_118	603985	603986	EWB00_000491	9.927	11.04	0.964	40.548	39.487	40.548	9.299	8.122	1.188	54.731	53.525	54.731	8.327	7.974	1.32	66.262	65.063	66.262
scaffold_118	603950	603951	EWB00_000491	11.707	7.843	1.761	100	100	123.954	11.344	8.379	1.479	94.5	93.066	94.5	10.445	7.854	1.707	100	100	122.528
scaffold_118	603927	603928	EWB00_000491	12.929	7.843	1.964	100	100	161.231	11.988	8.286	1.621	100	100	115.656	11.432	7.954	1.852	100	100	151.34
scaffold_118	603918	603919	EWB00_000491	10.033	5.989	1.966	100	100	124.642	9.999	4.23	2.313	100	100	147.638	9.587	5.583	2.098	100	100	147.676
scaffold_118	603911	603912	EWB00_000491	10.847	6.692	1.919	100	100	130.544	10.882	3.306	2.791	100	100	186.828	10.289	6.193	2.05	100	100	154.133
scaffold_118	603893	603894	EWB00_000491	12.024	6.106	2.16	100	100	164.163	12.562	4.241	2.609	100	100	202.673	11.705	6.563	2.13	100	100	181.606
scaffold_118	602160	602161	EWB00_000491	13.427	6.106	2.402	100	100	211.777	13.599	5.596	2.387	100	100	209.322	12.471	5.153	2.616	100	100	241.299
scaffold_118	633810	633811	EWB00_000493	5.009	8.184	0.986	24.923	23.996	24.923	4.846	4.621	1.519	48.666	47.504	48.666	4.547	7.774	0.78	16.648	15.842	16.648
scaffold_118	633820	633821	EWB00_000493	5.612	10.443	0.84	21.223	20.332	21.223	5.49	4.6	1.745	68.089	66.798	68.089	4.989	8.554	0.791	18.645	17.815	18.645
scaffold_118	633901	633902	EWB00_000493	10.651	10.581	1.725	100	100	129.921	10.167	6.736	2.133	100	100	165.396	9.289	6.863	1.943	100	100	139.64
scaffold_118	633962	633963	EWB00_000493	23.007	13.15	2.563	100	100	#NUM!	21.721	13.862	2.196	100	100	#NUM!	21.994	16.088	1.996	100	100	#NUM!
scaffold_118	634117	634118	EWB00_000493	37.974	18.296	2.236	100	100	#NUM!	35.922	16.86	2.133	100	100	#NUM!	35.595	32.426	1.43	100	100	#NUM!
scaffold_118	634127	634128	EWB00_000493	33.779	17.028	2.153	100	100	#NUM!	32.603	14.231	2.224	100	100	#NUM!	31.048	24.893	1.604	100	100	#NUM!
scaffold_118	634143	634144	EWB00_000493	32.678	26.097	1.507	100	100	274.379	31.119	22.559	1.506	100	100	263.378	29.97	35.538	1.05	100	100	162.69
scaffold_118	634197	634198	EWB00_000493	48.791	27.578	2.045	100	100	#NUM!	47.588	25.536	1.97	100	100	#NUM!	46.897	36.819	1.667	100	100	#NUM!
scaffold_118	634212	634213	EWB00_000493	53.453	28.025	2.096	100	100	#NUM!	51.86	26.655	1.989	100	100	#NUM!	51.119	36.819	1.759	100	100	#NUM!
scaffold_118	634248	634249	EWB00_000493	56.893	27.983	2.172	100	100	#NUM!	55.025	28.083	1.986	100	100	#NUM!	54.146	37.629	1.801	100	100	#NUM!
scaffold_118	634267	634268	EWB00_000493	47.086	18.36	2.524	100	100	#NUM!	45.207	23.76	1.956	100	100	#NUM!	44.78	30.115	1.858	100	100	#NUM!
scaffold_118	634309	634310	EWB00_000493	7.8	1.918	3.246	100	100	148.557	7.647	2.762	2.541	100	100	123.175	7.73	0.82	4.553	100	100	157.722
scaffold_118	634355	634356	EWB00_000493	8.011	1.918	3.245	100	100	149.511	7.843	3.08	2.39	100	100	118.205	7.976	0.82	4.577	100	100	159.941
scaffold_118	737920	737921	EWB00_000498	8.509	14.172	0.486	10.989	10.223	10.989	8.389	10.802	0.707	21.303	20.389	21.303	8.977	11.696	0.936	41.206	40.174	41.206
scaffold_118	737999	738000	EWB00_000498	6.08	5.871	1.417	50.311	49.176	50.311	5.784	5.154	1.35	44.655	43.522	44.655	6.015	4.942	1.678	71.831	70.6	71.831
scaffold_118	738020	738021	EWB00_000498	5.341	3.218	2.097	76.444	75.146	76.444	5.168	4.836	1.28	36.862	35.795	36.862	5.183	3.602	1.92	74.411	73.165	74.411
scaffold_118	738112	738113	EWB00_000498	5.537	1.289	3.416	100	100	112.533	5.7	0.934	3.752	100	100	110.968	5.781	2.751	2.438	100	100	107.13
scaffold_118	738156	738157	EWB00_000498	5.477	1.332	3.205	99.981	99.66	101.346	5.938	0.934	3.696	100	100	108.535	5.885	2.751	2.382	100	99.991	103.071
scaffold_118	738185	738186	EWB00_000498	5.612	1.332	3.154	98.79	97.408	98.818	5.35	0.934	3.482	94.658	93.223	94.658	5.794	2.751	2.309	96.302	94.948	96.302
scaffold_118	739576	739577	EWB00_000499	2.64	1.843	1.784	30.34	29.363	30.34	2.619	2.937	0.94	11.681	10.888	11.681	2.962	4.152	0.854	12.455	11.703	12.455
scaffold_118	739491	739492	EWB00_000499	5.235	1.843	2.728	91.321	89.948	91.321	5.49	2.115	2.448	86.12	84.728	86.12	5.742	4.152	1.785	72.824	71.587	72.824
scaffold_118	738308	738309	EWB00_000499	5.401	1.119	3.409	99.765	98.707	100.144	5.826	1.602	2.87	99.183	97.795	99.255	6.145	3.582	2.048	90.918	89.589	90.918
scaffold_118	738233	738234	EWB00_000499	2.263	0.927	2.361	33.503	32.498	33.503	2.143	0.76	2.456	32.867	31.835	32.867	2.663	1.471	2.087	40.435	39.409	40.435
scaffold_118	1143859	1143860	EWB00_000504	2.459	2.92	0.917	10.186	9.434	10.186	2.493	2.403	1.081	13.62	12.801	13.62	2.689	1.961	1.741	33.328	32.358	33.328
scaffold_118	1143843	1143844	EWB00_000504	2.595	2.92	0.947	11.127	10.359	11.127	2.689	2.403	1.155	15.996	15.146	15.996	2.715	2.891	1.167	18.591	17.762	18.591
scaffold_118	1143837	1143838	EWB00_000504	2.716	2.92	1.013	12.896	12.102	12.896	2.815	2.403	1.221	18.167	17.289	18.167	2.858	2.891	1.241	21.461	20.601	21.461
scaffold_118	1143785	1143786	EWB00_000504	2.565	2.92	0.93	10.701	9.939	10.701	2.647	1.858	1.503	23.186	22.251	23.186	2.611	2.921	1.096	16.241	15.44	16.241
scaffold_118	1142785	1142786	EWB00_000504	1.991	1.108	1.873	22.694	21.788	22.694	2.031	1.037	1.898	23.788	22.847	23.788	2.066	1.581	1.584	22.13	21.263	22.13
scaffold_118	1142760	1142761	EWB00_000504	2.308	1.108	2.117	30.405	29.427	30.405	2.563	1.037	2.255	36.017	34.956	36.017	2.624	1.571	1.961	36.942	35.942	36.942
scaffold_118	1142581	1142582	EWB00_000504	3.198	0.469	3.935	60.479	59.276	60.479	3.221	1.047	2.649	53.329	52.133	53.329	3.274	1.741	2.197	53.411	52.291	53.411
scaffold_118	1081781	1081782	EWB00_000504	1.463	0.021	7.219	11.907	11.127	11.907	1.246	0.955	1.377	10.213	9.445	10.213	1.442	1.191	1.534	15.416	14.625	15.416
scaffold_118	1183200	1183201	EWB00_000507	1.614	1.524	1.201	10.425	9.669	10.425	1.961	1.109	1.815	22.343	21.417	22.343	1.65	1.351	1.547	17.672	16.855	17.672
scaffold_118	1183294	1183295	EWB00_000507	3.908	1.598	2.454	61.322	60.114	61.322	4.159	1.109	2.936	72.864	71.543	72.864	4.027	1.101	3.157	86.127	84.82	86.127
scaffold_118	1183361	1183362	EWB00_000507	5.612	1.598	2.944	98.378	96.983	98.389	5.77	1.109	3.383	100	99.998	103.908	5.482	1.101	3.583	100	100	118.647
scaffold_118	1183538	1183539	EWB00_000507	6.744	0.938	4.212	100	100	137.897	6.834	0	13.005	10.027	9.263	10.027	6.755	0.87	4.35	100	100	148.972
scaffold_118	1205232	1205233	EWB00_000508	1.705	0.437	3.482	39.582	38.528	39.582	1.204	1.201	1.307	10.051	9.286	10.051	1.546	0.71	2.594	32.689	31.724	32.689
scaffold_118	1205282	1205283	EWB00_000508	1.931	0.437	3.51	41.456	40.387	41.456	1.4	1.335	1.253	10.487	9.715	10.487	1.494	1.101	1.835	21.139	20.283	21.139
scaffold_118	1205295	1205296	EWB00_000508	1.856	0.437	3.376	38.068	37.026	38.068	1.442	1.201	1.388	12.265	11.464	12.265	1.507	1.101	1.807	20.613	19.762	20.613
scaffold_118	1234406	1234407	EWB00_000508	3.395	2.323	2.216	58.346	57.158	58.346	2.871	2.495	1.631	32.325	31.298	32.325	3.3	3.392	1.504	35.751	34.761	35.751
scaffold_118	1234821	1234822	EWB00_000508	2.972	1.726	2.27	49.353	48.224	49.353	2.297	1.704	1.708	26.556	25.585	26.556	2.728	0.76	3.299	64.988	63.796	64.988
scaffold_118	1258515	1258516	EWB00_000510	6.865	0	13.198	10.296	9.542	10.296	6.974	0	13.08	10.131	9.365	10.131	6.937	0	13.304	10.447	9.725	10.447
scaffold_118	1258663	1258664	EWB00_000510	11.179	8.173	2.002	100	100	159.403	10.364	5.883	2.146	100	100	156.987	11.237	7.894	1.997	100	100	173.544
scaffold_118	1258717	1258718	EWB00_000510	8.931	8.173	1.678	99.632	98.448	99.874	8.403	5.883	1.843	100	100	105.651	9.068	7.894	1.688	100	100	111.798
scaffold_118	1258872	1258873	EWB00_000510	1.403	0.906	1.945	18.884	18.018	18.884	1.555	0.883	1.959	20.778	19.87	20.778	1.494	0.6	2.682	31.061	30.11	31.061
scaffold_118	1264153	1264154	EWB00_000511	0.634	0.448	2.264	12.493	11.704	12.493	0.924	0.513	2.37	18.013	17.137	18.013	0.935	1.031	1.434	10.312	9.592	10.312
scaffold_118	1258851	1258852	EWB00_000511	1.524	0.906	2.205	24.829	23.902	24.829	1.695	1.468	1.46	15.895	15.046	15.895	1.689	0.6	2.932	38.334	37.324	38.334
scaffold_118	1258838	1258839	EWB00_000511	1.614	0.906	2.228	25.965	25.028	25.965	1.863	1.468	1.549	18.612	17.729	18.612	1.78	0.6	2.977	40.103	39.079	40.103
scaffold_118	1258797	1258798	EWB00_000511	2.61	2.057	1.768	31.208	30.223	31.208	2.843	1.817	1.875	36.175	35.113	36.175	2.845	2.021	1.917	41.839	40.802	41.839
scaffold_118	1258748	1258749	EWB00_000511	6.699	7.811	1.296	50.053	48.92	50.053	6.414	6.767	1.226	43.948	42.82	43.948	6.599	7.284	1.329	56.775	55.633	56.775
scaffold_118	1258668	1258669	EWB00_000511	11.028	8.173	1.95	100	100	150.333	10.322	5.883	2.114	100	100	152.19	11.211	7.894	1.978	100	100	170.066
scaffold_118	1258624	1258625	EWB00_000511	12.281	7.523	2.319	100	100	214.063	11.008	6.161	2.217	100	100	176.391	12.211	7.894	2.147	100	100	208.183
scaffold_118	1258537	1258538	EWB00_000511	7.121	0.405	5.712	100	100	121.488	7.324	0	13.271	10.401	9.629	10.401	7.041	0.63	4.982	100	100	147.955
scaffold_118	1258508	1258509	EWB00_000511	6.834	0	13.31	10.454	9.697	10.454	6.918	0	13.162	10.246	9.477	10.246	6.781	0	13.331	10.485	9.762	10.485
scaffold_118	1352600	1352601	EWB00_000514	6.849	3.591	1.949	78.353	77.045	78.353	5.854	4.836	1.198	34.669	33.621	34.669	6.236	1.061	3.745	100	100	128.796
scaffold_118	1352606	1352607	EWB00_000514	6.91	3.591	1.972	80.438	79.118	80.438	5.854	4.836	1.204	35.002	33.951	35.002	6.456	1.061	3.804	100	100	133.67
scaffold_118	1352727	1352728	EWB00_000514	1.871	0.394	3.264	33.16	32.158	33.16	1.653	0.811	1.949	20.132	19.232	20.132	1.767	0.64	2.653	33.443	32.472	33.443
scaffold_118	1352761	1352762	EWB00_000514	1.72	0.405	3.104	30.117	29.142	30.117	1.653	0.811	1.949	20.132	19.232	20.132	1.572	0.64	2.484	28.405	27.478	28.405
scaffold_118	1431467	1431468	EWB00_000515	4.043	5.328	0.767	11.956	11.175	11.956	3.683	3.306	1.184	22.575	21.646	22.575	3.417	3.112	1.421	31.473	30.518	31.473
scaffold_118	1431444	1431445	EWB00_000515	4.27	6.031	0.745	12.176	11.391	12.176	4.313	3.306	1.472	37.095	36.025	37.095	3.806	4.522	1.08	23.052	22.175	23.052
scaffold_118	1431381	1431382	EWB00_000515	6.472	3.442	2.2	94.761	93.372	94.761	6.484	4.713	1.584	61.966	60.713	61.966	6.197	3.772	2.07	95.841	94.489	95.841
scaffold_118	1431362	1431363	EWB00_000515	6.578	3.442	2.2	95.398	94.007	95.398	6.582	4.723	1.584	62.509	61.253	62.509	6.469	3.772	2.119	99.998	99.95	102.293
scaffold_118	1431309	1431310	EWB00_000515	6.231	3.357	2.075	81.973	80.646	81.973	5.56	4.949	1.21	34.741	33.692	34.741	5.872	2.581	2.482	100	100	107.264
scaffold_118	1425991	1425992	EWB00_000515	2.022	0.671	2.708	34.27	33.258	34.27	1.947	1.54	1.33	14.623	13.79	14.623	1.754	1.421	1.562	18.969	18.137	18.969
scaffold_118	1425798	1425799	EWB00_000515	2.821	2.707	1.139	15.889	15.056	15.889	2.521	0.329	3.904	44.75	43.616	44.75	3.014	1.911	1.891	40.63	39.602	40.63
scaffold_118	1450149	1450150	EWB00_000517	7.513	14.204	0.843	28.356	27.396	28.356	8.039	5.781	1.997	100	100	120.025	7.652	11.536	0.982	40.72	39.691	40.72
scaffold_118	1450391	1450392	EWB00_000517	13.457	15.877	0.865	45.1	44.004	45.1	13.192	9.57	1.445	100	99.998	103.857	13.056	11.266	1.462	100	100	120.24
scaffold_118	1450425	1450426	EWB00_000517	15.042	18.435	0.797	43.481	42.397	43.481	14.523	9.57	1.575	100	100	128.758	14.381	12.856	1.403	100	100	123.955
scaffold_118	1450484	1450485	EWB00_000517	8.735	7.907	1.346	63.06	61.841	63.06	8.515	4.662	1.926	99.998	99.939	102.292	7.795	6.583	1.55	80.347	79.069	80.347
scaffold_118	1450538	1450539	EWB00_000517	7.257	5.765	1.515	62.581	61.366	62.581	6.694	1.283	3.425	100	100	123.032	6.054	3.092	2.265	99.973	99.602	101.201
scaffold_118	1462668	1462669	EWB00_000518	2.263	0.416	3.513	41.387	40.319	41.387	2.171	1.448	1.541	19.653	18.757	19.653	2.312	0.95	2.51	42.242	41.202	42.242
scaffold_118	1462679	1462680	EWB00_000518	2.55	0.416	3.734	47.668	46.552	47.668	2.591	1.448	1.832	29.48	28.48	29.48	2.728	0.95	2.779	54.298	53.173	54.298
scaffold_118	1462708	1462709	EWB00_000518	4.134	0.416	4.497	73.694	72.412	73.694	4.187	3.512	1.296	29.409	28.41	29.409	4.209	0.94	3.458	92.599	91.261	92.599
scaffold_118	1462754	1462755	EWB00_000518	5.658	0.416	4.932	91.351	89.977	91.351	5.462	3.522	1.661	54.147	52.945	54.147	5.404	0.95	3.793	100	100	117.846
scaffold_118	1464659	1464660	EWB00_000518	5.989	0.416	5.032	95.529	94.137	95.529	5.728	3.522	1.744	60.793	59.548	60.793	5.963	1.641	3.157	100	100	127.448
scaffold_118	1464668	1464669	EWB00_000518	5.778	0.416	4.962	92.643	91.264	92.643	5.532	3.522	1.68	55.642	54.43	55.642	5.612	1.641	3.06	100	100	117.87
scaffold_118	1464752	1464753	EWB00_000518	3.213	1.108	2.719	55.484	54.315	55.484	3.109	1.684	1.927	38.042	36.964	38.042	2.845	2.901	1.267	22.307	21.438	22.307
scaffold_118	1469936	1469937	EWB00_000518	2.022	0.597	2.839	34.71	33.694	34.71	1.555	0.575	2.399	23.76	22.819	23.76	2.105	0.62	2.997	43.551	42.5	43.551
scaffold_118	1469970	1469971	EWB00_000518	2.007	0.586	2.924	36.199	35.171	36.199	1.484	0.575	2.384	23.129	22.194	23.129	2.092	0.62	3.029	44.408	43.351	44.408
scaffold_118	1472614	1472615	EWB00_000518	2.097	0.586	2.971	37.811	36.771	37.811	1.709	0.565	2.601	28.2	27.213	28.2	2.39	0.62	3.213	51.523	50.416	51.523
scaffold_118	1472623	1472624	EWB00_000518	2.157	0.597	3.002	39.36	38.307	39.36	1.653	0.565	2.565	27.182	26.205	27.182	2.26	0.62	3.141	48.634	47.546	48.634
scaffold_118	1472710	1472711	EWB00_000518	1.479	0.597	2.412	23.041	22.131	23.041	1.765	0.698	2.32	26.229	25.262	26.229	1.845	0.92	2.253	31.022	30.072	31.022
scaffold_118	1472716	1472717	EWB00_000518	1.418	0.597	2.366	21.889	20.992	21.889	1.751	0.698	2.319	26.133	25.167	26.133	1.871	0.92	2.281	31.949	30.99	31.949
scaffold_118	1479716	1479717	EWB00_000518	1.433	0.97	1.573	13.274	12.475	13.274	1.779	1.335	1.333	13.186	12.373	13.186	1.546	1.431	1.29	12.536	11.782	12.536
scaffold_118	1492278	1492279	EWB00_000519	4.571	6.415	1.111	27.392	26.442	27.392	4.524	6.428	0.863	17.894	17.02	17.894	3.897	1.271	3.129	92.83	91.491	92.83
scaffold_118	1492218	1492219	EWB00_000519	9.007	11.477	1.074	47.807	46.69	47.807	8.529	7.362	1.441	73.044	71.723	73.044	8.756	6.123	1.94	100	100	127.732
scaffold_118	1490863	1490864	EWB00_000519	9.867	10.166	1.351	75.593	74.3	75.593	9.369	8.409	1.362	72.931	71.611	72.931	9.457	6.803	1.884	100	100	132.003
scaffold_118	1490822	1490823	EWB00_000519	10.666	8.301	1.816	100	100	129.319	9.859	7.557	1.637	99.998	99.943	102.321	10.081	11.296	1.276	79.744	78.47	79.744
scaffold_118	1490732	1490733	EWB00_000519	14.001	4.88	2.887	100	100	268.542	12.422	2.197	3.683	100	100	245.936	12.328	8.764	1.887	100	100	170.995
scaffold_118	1490711	1490712	EWB00_000519	17.471	6.138	2.904	100	100	#NUM!	15.265	2.208	3.996	100	100	301.114	15.225	7.604	2.411	100	100	281.462
scaffold_118	1490650	1490651	EWB00_000519	24.048	7.076	3.189	100	100	#NUM!	21.959	6.705	2.941	100	100	#NUM!	21.214	10.465	2.443	100	100	#NUM!
scaffold_118	1490589	1490590	EWB00_000519	28.484	6.639	3.415	100	100	#NUM!	26.469	9.056	2.69	100	100	#NUM!	26.294	11.926	2.507	100	100	#NUM!
scaffold_118	1490580	1490581	EWB00_000519	22.434	5.264	3.38	100	100	#NUM!	20.307	8.543	2.373	100	100	#NUM!	20.006	8.854	2.53	100	100	#NUM!
scaffold_119	110435	110436	EWB00_000528	22.178	10.368	2.113	100	100	274.734	20.433	17.291	1.173	100	100	114.042	20.695	13.957	1.733	100	100	234.92
scaffold_119	110378	110379	EWB00_000528	33.282	19.543	1.776	100	100	#NUM!	30.768	24.612	1.242	100	100	186.291	32.114	24.652	1.554	100	100	#NUM!
scaffold_119	110369	110370	EWB00_000528	35.364	20.875	1.77	100	100	#NUM!	32.645	25.567	1.272	100	100	204.962	33.932	25.793	1.574	100	100	#NUM!
scaffold_119	110363	110364	EWB00_000528	37.385	21.472	1.808	100	100	#NUM!	34.564	26.604	1.297	100	100	223.613	35.829	26.033	1.636	100	100	#NUM!
scaffold_119	110345	110346	EWB00_000528	41.957	25.265	1.743	100	100	#NUM!	38.527	29.192	1.32	100	100	256.031	39.791	28.674	1.654	100	100	#NUM!
scaffold_119	110337	110338	EWB00_000528	44.28	25.042	1.84	100	100	#NUM!	40.53	31.83	1.271	100	100	254.304	42.298	32.276	1.579	100	100	#NUM!
scaffold_119	99197	99198	EWB00_000528	13.292	20.886	0.439	13.484	12.682	13.484	14.159	19.817	0.488	17.816	16.943	17.816	13.77	21.851	0.576	26.09	25.184	26.09
scaffold_119	99144	99145	EWB00_000528	27.534	28.1	1.02	100	100	118.776	26.819	28.083	0.877	92.014	90.593	92.014	26.488	28.014	1.133	100	100	159.947
scaffold_119	99038	99039	EWB00_000528	27.579	22.292	1.341	100	100	184.867	26.525	18.338	1.465	100	100	207.772	26.151	29.005	1.053	100	100	139.347
scaffold_119	92928	92929	EWB00_000528	6.095	7.438	0.816	19.148	18.279	19.148	6.162	2.7	2.173	82.741	81.366	82.741	5.599	4.172	1.674	63.59	62.406	63.59
scaffold_119	92921	92922	EWB00_000528	6.186	7.299	0.878	22.041	21.142	22.041	6.232	2.7	2.199	85.092	83.704	85.092	5.768	4.172	1.725	68.417	67.205	68.417
scaffold_119	92841	92842	EWB00_000528	6.155	3.08	2.09	78.756	77.445	78.756	6.19	3.912	1.635	58.67	57.437	58.67	5.664	1.261	3.409	100	100	120.308
scaffold_119	92832	92833	EWB00_000528	6.246	3.08	2.111	80.798	79.477	80.798	6.218	3.912	1.641	59.248	58.011	59.248	5.911	1.261	3.471	100	100	125.796
scaffold_119	92715	92716	EWB00_000528	16.671	3.112	3.444	100	100	287.754	15.769	6.181	2.276	100	100	213.99	16.369	4.322	3.114	100	100	#NUM!
scaffold_119	92681	92682	EWB00_000528	23.143	5.094	3.193	100	100	#NUM!	21.889	6.253	2.727	100	100	#NUM!	23.033	5.903	3.142	100	100	#NUM!
scaffold_119	92640	92641	EWB00_000528	60.242	8.088	3.906	100	100	#NUM!	56.355	12.321	3.116	100	100	#NUM!	55.809	6.523	4.265	100	100	#NUM!
scaffold_119	92622	92623	EWB00_000528	71.632	8.354	4.109	100	100	#NUM!	65.892	12.321	3.342	100	100	#NUM!	65.734	6.523	4.501	100	100	#NUM!
scaffold_119	92606	92607	EWB00_000528	81.152	7.853	4.377	100	100	#NUM!	75.177	11.079	3.684	100	100	#NUM!	75.633	6.523	4.706	100	100	#NUM!
scaffold_119	92579	92580	EWB00_000528	87.881	7.8	4.503	100	100	#NUM!	82.194	11.089	3.813	100	100	#NUM!	83.077	6.523	4.839	100	100	#NUM!
scaffold_119	92564	92565	EWB00_000528	90.597	7.417	4.621	100	100	#NUM!	84.547	10.34	3.957	100	100	#NUM!	85.571	6.763	4.828	100	100	#NUM!
scaffold_119	92528	92529	EWB00_000528	81.695	5.413	4.924	100	100	#NUM!	76.046	8.194	4.137	100	100	#NUM!	77.79	6.013	4.862	100	100	#NUM!
scaffold_119	92329	92330	EWB00_000528	7.936	0	12.992	10.01	9.262	10.01	7.086	0.77	4.121	100	100	117.488	7.639	1.041	4.054	100	100	153.344
scaffold_119	92261	92262	EWB00_000528	6.412	0.671	4.272	100	100	106.208	5.28	0.308	5.032	75.069	73.737	75.069	5.755	0.41	4.975	98.61	97.263	98.628
scaffold_119	92213	92214	EWB00_000528	3.108	1.108	2.496	46.464	45.357	46.464	2.745	0.308	4.075	46.626	45.478	46.626	3.04	0.41	4.065	61.757	60.584	61.757
scaffold_119	136191	136192	EWB00_000529	1.448	1.108	1.629	15.133	14.31	15.133	1.765	1.006	1.899	22.126	21.203	22.126	1.325	1.401	1.249	10.835	10.106	10.835
scaffold_119	136218	136219	EWB00_000529	1.448	1.108	1.629	15.133	14.31	15.133	1.821	1.006	1.944	23.432	22.494	23.432	1.403	1.401	1.331	12.541	11.787	12.541
scaffold_119	136229	136230	EWB00_000529	1.207	1.108	1.412	10.633	9.873	10.633	1.541	1.006	1.738	17.68	16.809	17.68	1.091	0.5	2.479	21.481	20.621	21.481
scaffold_119	161536	161537	EWB00_000529	20.956	20.406	1.156	100	100	113.924	20.111	12.855	1.638	100	100	189.124	20.682	7.284	2.764	100	100	#NUM!
scaffold_119	161548	161549	EWB00_000529	21.514	20.406	1.208	100	100	126.292	20.629	12.855	1.686	100	100	202.572	21.396	7.284	2.821	100	100	#NUM!
scaffold_119	161552	161553	EWB00_000529	21.499	20.406	1.193	100	100	122.997	20.461	12.855	1.663	100	100	196.418	21.422	7.284	2.814	100	100	#NUM!
scaffold_12	14246	14247	EWB00_000536	62.173	165.69	0.28	28.094	27.137	28.094	62.475	142.59	0.26	25.239	24.282	25.239	63.214	117.459	0.66	100	100	158.169
scaffold_12	13974	13975	EWB00_000536	63.274	135.8	0.48	77.452	76.149	77.452	60.515	107.546	0.525	89.737	88.326	89.737	62.551	99.14	0.839	100	100	239.659
scaffold_12	13716	13717	EWB00_000536	58.447	78.268	0.78	100	100	163.027	59.436	70.725	0.806	100	100	179.689	58.472	61.791	1.227	100	100	#NUM!
scaffold_12	13698	13699	EWB00_000536	62.686	80.687	0.838	100	100	198.251	64.226	75.027	0.832	100	100	205.511	62.642	67.284	1.203	100	100	#NUM!
scaffold_12	13677	13678	EWB00_000536	71.346	86.591	0.922	100	100	267.307	73.525	73.179	1.063	100	100	#NUM!	71.801	60.05	1.564	100	100	#NUM!
scaffold_12	13666	13667	EWB00_000536	74.816	94.029	0.892	100	100	265.579	76.83	78.498	1.041	100	100	#NUM!	75.737	63.492	1.572	100	100	#NUM!
scaffold_12	13661	13662	EWB00_000536	72.9	93.464	0.843	100	100	233.08	74.841	79.268	0.974	100	100	#NUM!	74.022	66.764	1.455	100	100	#NUM!
scaffold_12	12946	12947	EWB00_000536	85.241	117.792	0.822	100	100	265.71	85.625	113.522	0.717	100	100	213.006	85.779	93.877	1.224	100	100	#NUM!
scaffold_12	12914	12915	EWB00_000536	83.189	98.302	1.154	100	100	#NUM!	80.639	97.884	0.927	100	100	#NUM!	83.545	73.177	1.6	100	100	#NUM!
scaffold_12	12883	12884	EWB00_000536	107.283	104.557	1.523	100	100	#NUM!	104.055	104.055	1.278	100	100	#NUM!	107.513	79.17	1.897	100	100	#NUM!
scaffold_12	12876	12877	EWB00_000536	109.712	105.356	1.544	100	100	#NUM!	106.52	104.044	1.312	100	100	#NUM!	110.137	79.74	1.922	100	100	#NUM!
scaffold_12	12856	12857	EWB00_000536	114.027	109.107	1.705	100	100	#NUM!	111.674	105.698	1.484	100	100	#NUM!	115.866	81.291	2.042	100	100	#NUM!
scaffold_12	12763	12764	EWB00_000536	13.276	5.317	2.922	100	100	285.577	12.898	0.688	5.6	100	100	206.236	13.342	0.67	5.828	100	100	224.753
scaffold_12	23749	23750	EWB00_000537	5.446	1.705	2.725	87.565	86.208	87.565	5.322	2.228	2.199	71.344	70.033	71.344	5.352	1.901	2.708	99.973	99.593	101.185
scaffold_12	23728	23729	EWB00_000537	7.815	3.804	2.08	97.089	95.69	97.089	7.521	3.727	1.95	87.645	86.245	87.645	7.626	1.901	3.212	100	100	156.369
scaffold_12	23627	23628	EWB00_000537	18.934	4.657	3.216	100	100	#NUM!	17.156	4.343	3.031	100	100	303.36	18.122	1.421	4.974	100	100	#NUM!
scaffold_12	23557	23558	EWB00_000537	8.494	1.78	3.356	100	100	153.121	7.983	0.616	4.676	100	100	125.606	7.847	0	13.306	10.451	9.728	10.451
scaffold_12	57797	57798	EWB00_000538	65.899	159.286	0.308	35.013	33.996	35.013	63.4	115.976	0.484	80.507	79.145	80.507	64.357	108.725	0.747	100	100	199.713
scaffold_12	58055	58056	EWB00_000538	153.222	240.858	0.569	100	100	238.914	156.195	189.278	0.795	100	100	#NUM!	146.356	156.479	1.221	100	100	#NUM!
scaffold_12	58094	58095	EWB00_000538	150.642	214.122	0.715	100	100	#NUM!	151.083	161.195	0.979	100	100	#NUM!	141.51	124.593	1.501	100	100	#NUM!
scaffold_12	58105	58106	EWB00_000538	152.739	211.98	0.793	100	100	#NUM!	153.072	163.218	1.013	100	100	#NUM!	143.147	127.494	1.508	100	100	#NUM!
scaffold_12	58110	58111	EWB00_000538	150.808	212.577	0.748	100	100	#NUM!	150.243	168.188	0.926	100	100	#NUM!	141.328	130.096	1.449	100	100	#NUM!
scaffold_12	58824	58825	EWB00_000538	137.894	216.061	0.641	100	100	272.05	135.076	166.843	0.819	100	100	#NUM!	128.363	167.614	0.969	100	100	#NUM!
scaffold_12	58856	58857	EWB00_000538	117.783	225.162	0.46	100	100	127.424	114.069	189.278	0.476	100	100	135.083	112.228	183.523	0.699	100	100	301.706
scaffold_12	58887	58888	EWB00_000538	161.037	253.144	0.833	100	100	#NUM!	158.408	213.551	0.847	100	100	#NUM!	155.917	203.903	1.069	100	100	#NUM!
scaffold_12	58894	58895	EWB00_000538	166.861	256.916	0.863	100	100	#NUM!	164.374	216.026	0.884	100	100	#NUM!	161.984	206.354	1.106	100	100	#NUM!
scaffold_12	58914	58915	EWB00_000538	180.545	260.55	1.112	100	100	#NUM!	178.378	221.386	1.093	100	100	#NUM!	176.91	211.337	1.275	100	100	#NUM!
scaffold_12	59007	59008	EWB00_000538	36.058	13.65	2.796	100	100	#NUM!	35.67	8.317	3.307	100	100	#NUM!	33.828	15.108	2.572	100	100	#NUM!
scaffold_12	59067	59068	EWB00_000538	12.386	1.694	3.976	100	100	221.594	11.4	0.534	5.4	100	100	150.536	11.575	1.401	4.298	100	100	235.079
scaffold_12	59077	59078	EWB00_000538	9.218	0.245	6.328	94.31	92.923	94.31	8.613	0.01	10.688	13.175	12.362	13.175	8.782	1.071	4.28	100	100	178.428
scaffold_12	59088	59089	EWB00_000538	8.041	0.245	6.123	87.954	86.596	87.954	7.577	0.01	10.498	12.745	11.937	12.745	7.898	1.071	4.123	100	100	163.188
scaffold_12	65906	65907	EWB00_000540	66.397	164.486	0.273	28.036	27.08	28.036	63.722	123.779	0.397	55.885	54.671	55.885	64.942	131.296	0.487	91.43	90.097	91.43
scaffold_12	65648	65649	EWB00_000540	150.175	276.555	0.321	78.962	77.651	78.962	152.05	237.178	0.415	100	100	134.577	145.42	216.649	0.731	100	100	#NUM!
scaffold_12	65609	65610	EWB00_000540	179.956	253.027	0.71	100	100	#NUM!	183.098	220.328	0.79	100	100	#NUM!	176.78	199.31	1.133	100	100	#NUM!
scaffold_12	65598	65599	EWB00_000540	189.325	257.023	0.802	100	100	#NUM!	192.033	217.854	0.906	100	100	#NUM!	186.575	198.81	1.237	100	100	#NUM!
scaffold_12	65593	65594	EWB00_000540	188.948	256.053	0.783	100	100	#NUM!	190.731	216.272	0.891	100	100	#NUM!	186.186	200.311	1.212	100	100	#NUM!
scaffold_12	64878	64879	EWB00_000540	154.987	175.057	1.09	100	100	#NUM!	152.512	159.214	1.044	100	100	#NUM!	151.747	169.325	1.183	100	100	#NUM!
scaffold_12	64846	64847	EWB00_000540	127.378	172.18	0.931	100	100	#NUM!	122.696	162.695	0.777	100	100	#NUM!	123.102	175.458	0.883	100	100	#NUM!
scaffold_12	64815	64816	EWB00_000540	172.352	203.402	1.247	100	100	#NUM!	168.085	191.034	1.094	100	100	#NUM!	168.544	197.169	1.229	100	100	#NUM!
scaffold_12	64808	64809	EWB00_000540	178.659	208.826	1.261	100	100	#NUM!	174.681	196.086	1.111	100	100	#NUM!	175.065	199.651	1.266	100	100	#NUM!
scaffold_12	64788	64789	EWB00_000540	194.138	215.891	1.488	100	100	#NUM!	190.451	202.277	1.318	100	100	#NUM!	191.343	204.843	1.433	100	100	#NUM!
scaffold_12	64695	64696	EWB00_000540	61.705	22.516	3.021	100	100	#NUM!	60.921	12.28	3.653	100	100	#NUM!	62.317	17.699	3.312	100	100	#NUM!
scaffold_12	64635	64636	EWB00_000540	13.095	4.369	2.949	100	100	254.634	12.002	2.433	3.486	100	100	237.263	12.095	0.8	5.311	100	100	218.73
scaffold_120	25074	25075	EWB00_000541	10.998	26.811	0.454	13.428	12.627	13.428	12.744	22.456	0.728	37.071	36.001	37.071	11.848	19.14	0.836	46.563	45.49	46.563
scaffold_120	24942	24943	EWB00_000541	18.617	24.583	1.143	100	100	111.375	20.223	21.778	1.355	100	100	166.499	19.837	23.342	1.134	100	100	125.703
scaffold_120	24919	24920	EWB00_000541	18.813	20.992	1.581	100	100	201.087	19.929	17.342	1.746	100	100	247.586	19.733	19.59	1.538	100	100	213.051
scaffold_120	20603	20604	EWB00_000541	19.568	20.257	1.712	100	100	237.75	20.797	16.706	1.837	100	100	275.389	20.552	19.88	1.622	100	100	243.617
scaffold_120	20544	20545	EWB00_000541	18.15	18.073	1.43	100	100	151.957	19.411	16.121	1.497	100	100	173.997	19.123	21.001	1.289	100	100	151.78
scaffold_120	14943	14944	EWB00_000541	5.235	7.054	0.772	15.451	14.624	15.451	4.888	2.351	2.112	65.996	64.718	65.996	5.04	5.503	1.18	34.531	33.551	34.531
scaffold_120	14508	14509	EWB00_000541	16.324	4.838	3.121	100	100	#NUM!	16.161	3.84	3.257	100	100	#NUM!	16.589	7.894	2.466	100	100	#NUM!
scaffold_120	14426	14427	EWB00_000541	21.272	2.579	4.358	100	100	#NUM!	20.181	3.573	3.641	100	100	#NUM!	20.565	6.153	3.107	100	100	#NUM!
scaffold_120	14376	14377	EWB00_000541	8.66	0.948	4.456	100	100	161.47	8.487	0.945	4.273	100	100	153.973	8.249	2.311	3.177	100	100	180.194
scaffold_120	14304	14305	EWB00_000541	12.251	0	13.688	11.003	10.237	11.003	11.554	0.945	4.577	100	100	182.735	11.497	2.171	3.639	100	100	242.674
scaffold_120	38828	38829	EWB00_000542	8.479	15.622	0.858	32.666	31.668	32.666	9.705	10.021	1.499	96.761	95.316	96.761	8.717	8.594	1.548	95.917	94.565	95.917
scaffold_120	38696	38697	EWB00_000542	4.798	6.191	1.401	43.626	42.541	43.626	5.238	4.343	1.803	68.969	67.673	68.969	5.079	3.192	2.242	93.867	92.524	93.867
scaffold_120	163393	163394	EWB00_000544	4.813	0.362	4.781	74.927	73.638	74.927	3.795	1.222	2.578	58.954	57.719	58.954	4.105	2.401	1.988	57.84	56.691	57.84
scaffold_120	163196	163197	EWB00_000544	2.127	2.121	1.041	10.547	9.788	10.547	1.737	1.396	1.268	12.129	11.33	12.129	1.923	1.531	1.493	18.843	18.012	18.843
scaffold_120	152755	152756	EWB00_000544	5.718	0.224	5.918	74.378	73.093	74.378	5.28	0.986	3.51	99.725	98.576	100.053	5.495	0.72	4.26	100	100	118.279
scaffold_120	152750	152751	EWB00_000544	6.02	0.224	5.932	74.913	73.625	74.913	5.504	0.986	3.523	99.99	99.78	101.648	5.742	0.72	4.291	100	100	120.68
scaffold_120	152738	152739	EWB00_000544	6.276	0.224	5.993	76.565	75.267	76.565	5.686	0.996	3.555	100	100	104.983	5.937	1.291	3.497	100	100	130.166
scaffold_120	152728	152729	EWB00_000544	6.457	0.224	6.034	77.7	76.395	77.7	5.826	0.996	3.59	100	100	107.527	6.067	1.291	3.529	100	100	133.093
scaffold_120	152724	152725	EWB00_000544	6.352	0.224	6.01	77.041	75.74	77.041	5.714	0.996	3.562	100	100	105.494	5.924	1.301	3.483	100	100	129.824
scaffold_120	187179	187180	EWB00_000545	2.354	1.364	2.153	35.512	34.49	35.512	2.367	0.524	3.36	47.719	46.563	47.719	2.156	1.191	2.251	38.167	37.158	38.167
scaffold_120	187197	187198	EWB00_000545	2.701	1.193	2.632	51.391	50.249	51.391	2.941	0.524	3.743	61.595	60.345	61.595	2.689	1.191	2.615	55.511	54.378	55.511
scaffold_120	187207	187208	EWB00_000545	2.821	0.799	3.274	61.488	60.279	61.488	3.151	0.503	3.9	65.489	64.214	65.489	2.637	2.071	1.788	35.697	34.706	35.697
scaffold_120	187246	187247	EWB00_000545	2.851	1.684	2.099	41.104	40.038	41.104	3.207	0.513	3.806	63.656	62.391	63.656	2.923	2.071	1.877	41.175	40.143	41.175
scaffold_120	187294	187295	EWB00_000545	3.304	1.694	2.252	50.337	49.202	50.337	3.389	0.524	3.818	65.697	64.421	65.697	3.17	2.071	1.968	46.799	45.724	46.799
scaffold_120	187314	187315	EWB00_000545	3.44	1.694	2.287	52.707	51.556	52.707	3.543	0.524	3.864	67.755	66.466	67.755	3.365	2.071	2.041	51.593	50.486	51.593
scaffold_120	187322	187323	EWB00_000545	3.455	1.684	2.303	53.301	52.146	53.301	3.613	0.524	3.892	68.947	67.651	68.947	3.378	2.071	2.047	51.954	50.844	51.954
scaffold_120	187338	187339	EWB00_000545	3.636	1.684	2.333	55.775	54.604	55.775	3.599	1.335	2.503	58.037	56.808	58.037	3.287	2.071	1.984	48.311	47.225	48.311
scaffold_120	187342	187343	EWB00_000545	3.5	1.684	2.239	50.719	49.582	50.719	3.291	1.335	2.344	49.548	48.38	49.548	3.027	1.661	2.162	48.829	47.74	48.829
scaffold_120	187389	187390	EWB00_000545	2.716	0.884	2.932	52.534	51.383	52.534	2.507	1.386	1.998	33.529	32.492	33.529	2.195	2.631	1.105	14.414	13.635	14.414
scaffold_120	187406	187407	EWB00_000545	2.64	0.884	2.917	51.564	50.42	51.564	2.535	1.386	2.034	34.866	33.816	34.866	2.234	2.631	1.144	15.522	14.729	15.522
scaffold_120	187496	187497	EWB00_000545	1.871	0.81	2.924	43.587	42.502	43.587	2.549	0.051	7.105	27.068	26.092	27.068	2.092	0.97	2.67	46.588	45.514	46.588
scaffold_120	187516	187517	EWB00_000545	3.108	0.81	3.691	80.599	79.278	80.599	3.599	0.051	7.638	31.327	30.31	31.327	2.871	0.97	3.138	70.886	69.659	70.886
scaffold_120	187578	187579	EWB00_000545	6.865	2.259	3.32	100	100	168.138	6.75	1.715	3.448	100	100	155.686	6.573	0	13.365	10.533	9.809	10.533
scaffold_120	187670	187671	EWB00_000545	9.776	2.568	3.541	100	100	231.689	9.607	1.715	3.866	100	100	211.331	9.613	0	13.868	11.266	10.531	11.266
scaffold_120	187726	187727	EWB00_000545	7.242	0.32	5.791	99.881	99.036	100.502	6.204	0.175	6.275	68.907	67.612	68.907	6.171	0	13.065	10.11	9.394	10.11
scaffold_120	187736	187737	EWB00_000545	7.257	0.32	5.77	99.597	98.391	99.816	6.246	0.175	6.267	68.742	67.447	68.742	6.262	0	13.073	10.122	9.405	10.122
scaffold_120	200845	200846	EWB00_000546	2.746	1.46	2.58	55.897	54.725	55.897	2.773	0.637	3.551	63.748	62.483	63.748	2.923	0.31	4.78	66.578	65.376	66.578
scaffold_120	200770	200771	EWB00_000546	3.198	1.471	2.703	65.33	64.099	65.33	3.053	0.626	3.64	67.528	66.24	67.528	3.261	0.31	4.897	70.688	69.463	70.688
scaffold_120	200759	200760	EWB00_000546	3.289	1.407	2.807	69.232	67.977	69.232	3.067	0.626	3.647	67.834	66.545	67.834	3.222	0.31	4.88	70.107	68.885	70.107
scaffold_120	200742	200743	EWB00_000546	3.395	1.407	2.725	66.107	64.871	66.107	3.151	0.626	3.584	65.951	64.673	65.951	3.443	0.31	4.912	71.519	70.289	71.519
scaffold_120	200715	200716	EWB00_000546	3.44	1.407	2.685	64.49	63.263	64.49	3.277	0.626	3.594	66.829	65.546	66.829	3.43	0.97	3.23	78.896	77.626	78.896
scaffold_120	200704	200705	EWB00_000546	2.957	1.407	2.438	50.5	49.364	50.5	3.011	0.626	3.449	60.602	59.358	60.602	2.936	0.97	2.991	64.995	63.803	64.995
scaffold_121	98395	98396	EWB00_000553	2.731	3.591	0.918	11.609	10.834	11.609	2.843	1.694	1.89	35.409	34.354	35.409	2.858	4.122	0.838	11.767	11.023	11.767
scaffold_121	98401	98402	EWB00_000553	2.957	3.591	1.059	15.819	14.988	15.819	3.081	1.694	2.026	41.907	40.796	41.907	3.066	4.122	0.953	15.537	14.744	15.537
scaffold_121	98407	98408	EWB00_000553	2.957	3.591	1.059	15.819	14.988	15.819	3.081	1.694	2.026	41.907	40.796	41.907	3.144	4.122	0.989	16.903	16.094	16.903
scaffold_121	98454	98455	EWB00_000553	3.726	3.591	1.236	24.137	23.217	24.137	4.019	1.663	2.315	59.503	58.265	59.503	4.053	5.003	0.992	21.114	20.258	21.114
scaffold_121	99058	99059	EWB00_000553	3.968	3.591	1.366	30.214	29.238	30.214	4.159	1.663	2.394	64.321	63.052	64.321	4.183	5.453	0.935	19.833	18.991	19.833
scaffold_121	99066	99067	EWB00_000553	3.968	3.591	1.457	34.229	33.217	34.229	4.033	1.663	2.421	65.022	63.75	65.022	4.092	5.453	0.953	20.272	19.425	20.272
scaffold_121	99078	99079	EWB00_000553	3.772	3.591	1.36	29.14	28.174	29.14	3.865	1.663	2.34	59.943	58.703	59.943	3.91	5.453	0.874	16.783	15.975	16.783
scaffold_121	158531	158532	EWB00_000555	1.237	0.202	3.925	26.222	25.283	26.222	1.302	0.78	1.882	16.785	15.924	16.785	1.143	0.48	2.618	23.617	22.734	23.617
scaffold_121	411665	411666	EWB00_000559	2.233	0.703	2.757	37.719	36.68	37.719	2.325	2.29	0.995	11.06	10.278	11.06	2.442	0.89	2.697	47.412	46.332	47.412
scaffold_121	411677	411678	EWB00_000559	2.278	1.833	1.446	18.896	18.029	18.896	2.283	1.848	1.308	16.603	15.745	16.603	2.416	0.89	2.707	47.582	46.501	47.582
scaffold_121	417311	417312	EWB00_000559	2.173	1.833	1.511	20.035	19.156	20.035	2.185	1.232	1.932	27.855	26.872	27.855	2.118	0.89	2.591	41.852	40.814	41.852
scaffold_121	417320	417321	EWB00_000559	1.916	1.801	1.291	13.901	13.094	13.901	1.849	1.232	1.642	19.037	18.148	19.037	1.754	0.89	2.284	30.666	29.718	30.666
scaffold_121	440802	440803	EWB00_000559	1.735	1.662	1.351	13.887	13.08	13.887	1.302	0.359	2.981	25.004	24.05	25.004	1.481	1.581	1.26	12.219	11.47	12.219
scaffold_121	441216	441217	EWB00_000559	2.278	1.502	2.055	33.608	32.602	33.608	2.479	3.008	0.974	12.177	11.377	12.177	2.39	2.611	1.312	20.764	19.912	20.764
scaffold_121	495641	495642	EWB00_000561	2.504	1.321	1.972	30.249	29.272	30.249	2.213	1.663	1.355	16.645	15.787	16.645	2.364	0.34	4.011	49.665	48.57	49.665
scaffold_121	495509	495510	EWB00_000561	6.578	1.417	3.379	100	100	123.197	7.31	2.146	2.797	100	100	123.558	6.742	0.34	5.595	100	100	105.937
scaffold_121	495473	495474	EWB00_000561	5.793	0.938	3.792	100	100	109.15	7.128	2.156	2.753	100	100	119.352	6.456	0.34	5.532	100	99.995	103.341
scaffold_121	495469	495470	EWB00_000561	5.989	0.938	3.84	100	100	112.571	7.142	2.156	2.756	100	100	119.662	6.495	0.34	5.541	100	99.998	103.7
scaffold_121	495458	495459	EWB00_000561	6.005	2.334	2.528	95.931	94.537	95.931	7.058	4.23	1.767	75.501	74.167	75.501	6.612	0.34	5.566	100	100	104.768
scaffold_121	495454	495455	EWB00_000561	5.341	2.334	2.342	79.126	77.814	79.126	6.428	4.23	1.619	61.006	59.759	61.006	5.872	0.34	5.385	97.402	96.044	97.404
scaffold_121	495444	495445	EWB00_000561	5.205	2.334	2.322	77.035	75.734	77.035	6.232	4.23	1.587	57.841	56.613	57.841	5.768	0.34	5.369	96.712	95.356	96.712
scaffold_121	495417	495418	EWB00_000561	5.265	2.334	2.265	73.657	72.376	73.657	6.344	4.23	1.557	56.207	54.99	56.207	5.781	1.181	3.533	100	100	123.262
scaffold_121	807960	807961	EWB00_000571	5.854	5.69	1.354	44.556	43.463	44.556	5.602	2.115	2.548	93.819	92.388	93.819	4.963	1.351	3.244	100	100	111.274
scaffold_121	808024	808025	EWB00_000571	6.14	5.264	1.444	50.124	48.99	50.124	6.092	1.068	3.584	100	100	114.249	5.69	1.531	3.212	100	100	123.798
scaffold_121	845798	845799	EWB00_000571	1.584	1.439	1.563	16.377	15.539	16.377	1.527	0.78	2.197	23.966	23.023	23.966	1.468	1.511	1.383	14.183	13.407	14.183
scaffold_121	891703	891704	EWB00_000572	44.883	82.467	0.672	100	99.99	103.083	44.185	78.857	0.494	58.437	57.206	58.437	44.468	80.491	0.632	99.991	99.819	101.666
scaffold_121	891547	891548	EWB00_000572	34.579	55.305	0.746	94.103	92.717	94.103	34.004	35.619	1.162	100	100	203.174	34.803	44.162	1.08	100	100	204.924
scaffold_121	891472	891473	EWB00_000572	31.969	57.116	0.365	22.457	21.553	22.457	30.838	38.381	0.741	81.035	79.67	81.035	31.815	38.339	1.037	100	100	169.56
scaffold_121	891436	891437	EWB00_000572	24.395	45.512	0.322	14.001	13.192	14.001	22.758	30.362	0.656	48.662	47.5	48.662	23.41	31.336	0.897	97.695	96.337	97.697
scaffold_121	891377	891378	EWB00_000572	12.235	14.854	1.27	87.996	86.638	87.996	11.204	10.288	1.452	99.453	98.133	99.597	10.977	10.835	1.506	100	100	114.131
scaffold_121	891370	891371	EWB00_000572	12.311	15.803	1.19	79.408	78.094	79.408	11.512	9.652	1.583	100	100	116.476	11.276	11.536	1.455	100	100	111.093
scaffold_121	891348	891349	EWB00_000572	12.16	10.39	1.869	100	100	162.562	11.624	8.42	1.87	100	100	152.283	11.315	9.025	1.857	100	100	161.332
scaffold_121	891259	891260	EWB00_000572	7.996	3.048	2.758	100	100	149.221	8.249	6.448	1.539	76.813	75.471	76.813	7.249	6.533	1.544	76.533	75.276	76.533
scaffold_121	891229	891230	EWB00_000572	9.354	5.349	2.261	100	100	149.713	9.411	7.136	1.652	99.014	97.604	99.061	8.535	8.554	1.436	81.659	80.374	81.659
scaffold_121	891174	891175	EWB00_000572	9.716	6.905	1.715	99.936	99.287	100.798	9.425	6.253	1.664	94.061	92.629	94.061	9.094	6.623	1.775	100	100	113.565
scaffold_121	891157	891158	EWB00_000572	9.112	6.49	1.675	90.482	89.113	90.482	8.627	5.658	1.653	84.568	83.183	84.568	8.353	6.623	1.632	92.348	91.012	92.348
scaffold_121	891101	891102	EWB00_000572	7.513	6.49	1.474	63.767	62.544	63.767	7.002	3.183	2.241	99.996	99.891	102.013	6.781	4.332	1.986	99.091	97.778	99.148
scaffold_121	891054	891055	EWB00_000572	6.985	6.458	1.352	51.65	50.506	51.65	6.582	3.183	2.133	90.388	88.974	90.388	6.431	4.332	1.897	88.376	87.058	88.376
scaffold_121	901234	901235	EWB00_000573	12.054	11.924	1.41	98.419	97.024	98.431	12.128	16.819	0.734	33.366	32.33	33.366	11.926	19.25	0.718	34.937	33.953	34.937
scaffold_121	901255	901256	EWB00_000573	14.649	12.063	1.862	100	100	190.898	14.607	17.527	1.092	82.208	80.836	82.208	14.472	20.901	0.973	73.382	72.142	73.382
scaffold_121	901362	901363	EWB00_000573	16.762	17.945	1.388	100	100	136.245	17.226	23.349	0.839	60.288	59.045	60.288	16.485	17.569	1.364	100	100	144.767
scaffold_121	901380	901381	EWB00_000573	15.585	17.295	1.244	100	99.998	103.692	15.909	27.364	0.424	16.247	15.393	16.247	15.615	17.079	1.28	100	100	122.277
scaffold_121	915595	915596	EWB00_000573	6.593	5.541	1.473	55.324	54.155	55.324	5.588	7.516	0.644	12.448	11.644	12.448	6.197	6.893	1.164	41.359	40.325	41.359
scaffold_121	918385	918386	EWB00_000573	9.957	2.121	3.52	100	100	199.556	9.425	4.374	2.231	100	100	137.303	10.743	4.872	2.494	100	100	200.847
scaffold_121	933346	933347	EWB00_000574	9.369	7.992	1.278	59.541	58.344	59.541	9.355	3.779	2.251	100	100	127.213	9.392	7.874	1.469	86.484	85.175	86.484
scaffold_121	933328	933329	EWB00_000574	11.828	9.569	1.374	84.102	82.765	84.102	11.54	4.004	2.483	100	100	172.16	11.588	7.944	1.772	100	100	139.377
scaffold_121	933300	933301	EWB00_000574	13.94	8.194	1.794	100	100	142.761	13.277	5.401	2.226	100	100	176.782	13.537	7.944	1.967	100	100	183.706
scaffold_121	1040649	1040650	EWB00_000575	6.035	0.288	5.413	78.989	77.678	78.989	5.812	1.14	3.276	99.566	98.297	99.765	5.651	1.261	3.357	100	100	116.663
scaffold_121	1040662	1040663	EWB00_000575	3.998	0.288	4.811	60.78	59.575	60.78	3.935	1.088	2.775	63.466	62.203	63.466	3.222	1.261	2.539	57.779	56.63	57.779
scaffold_121	1040731	1040732	EWB00_000575	4.013	0.671	3.602	70.595	69.331	70.595	3.809	1.982	1.868	42.645	41.528	42.645	3.43	2.281	1.781	42.04	41.001	42.04
scaffold_121	1040836	1040837	EWB00_000575	7.483	1.162	3.729	100	100	131.408	7.521	2.885	2.32	100	100	105.296	6.963	2.291	2.812	100	100	134.156
scaffold_121	1040855	1040856	EWB00_000575	6.412	1.162	3.568	100	100	116.999	6.47	2.885	2.147	85.753	84.362	85.753	6.171	2.291	2.679	100	100	117.449
scaffold_121	1040893	1040894	EWB00_000575	6.427	1.162	3.572	100	100	117.274	6.288	2.885	2.106	81.674	80.304	81.674	6.054	2.281	2.658	100	100	114.57
scaffold_121	1040897	1040898	EWB00_000575	4.466	1.162	3.011	77.016	75.715	77.016	4.061	3.871	1.026	19.353	18.461	19.353	4.378	0.85	3.591	93.037	91.698	93.037
scaffold_121	1041017	1041018	EWB00_000575	1.584	1.012	1.674	15.894	15.062	15.894	1.737	1.006	1.716	18.164	17.287	18.164	1.702	1.471	1.408	15.649	14.854	15.649
scaffold_121	1064096	1064097	EWB00_000576	2.278	2.866	0.982	10.966	10.2	10.966	2.451	0.76	2.832	45.084	43.948	45.084	2.131	1.451	1.921	31.103	30.151	31.103
scaffold_121	1064065	1064066	EWB00_000576	2.157	2.653	1.015	10.999	10.232	10.999	2.227	0.76	2.694	39.765	38.672	39.765	1.897	0.47	3.379	43.892	42.838	43.892
scaffold_121	1082528	1082529	EWB00_000577	15.298	22.996	1.174	99.955	99.417	100.966	14.201	28.124	0.536	23.548	22.609	23.548	13.978	12.856	1.695	100	100	177.299
scaffold_121	1082565	1082566	EWB00_000577	22.329	23.262	1.635	100	100	247.932	20.237	29.212	0.921	86.492	85.098	86.492	20.279	12.126	2.296	100	100	#NUM!
scaffold_121	1082570	1082571	EWB00_000577	23.173	23.23	1.713	100	100	277.805	21.091	29.181	1.003	100	100	105.036	21.123	12.136	2.362	100	100	#NUM!
scaffold_121	1082601	1082602	EWB00_000577	26.643	23.528	1.848	100	100	#NUM!	24.004	27.97	1.208	100	100	161.896	24.735	12.656	2.51	100	100	#NUM!
scaffold_121	1083257	1083258	EWB00_000577	28.092	21.397	1.817	100	100	#NUM!	24.816	18.236	1.674	100	100	261.181	25.319	8.874	2.937	100	100	#NUM!
scaffold_121	1083306	1083307	EWB00_000577	29.676	11.7	2.526	100	100	#NUM!	27.337	13.43	2.067	100	100	#NUM!	26.839	5.923	3.476	100	100	#NUM!
scaffold_121	1083452	1083453	EWB00_000577	10.47	0	13.417	10.61	9.85	10.61	10.251	1.078	4.182	100	100	169.392	10.73	0.14	7.462	81.663	80.378	81.663
scaffold_121	1083457	1083458	EWB00_000577	10.455	0	13.43	10.629	9.869	10.629	10.209	1.078	4.186	100	100	169.658	10.588	0.14	7.454	81.472	80.188	81.472
scaffold_121	1083469	1083470	EWB00_000577	10.033	0	13.371	10.544	9.785	10.544	9.635	1.078	4.103	100	100	161.819	10.003	0.14	7.372	79.646	78.372	79.646
scaffold_121	1152038	1152039	EWB00_000579	3.862	4.22	1.074	20.086	19.207	20.086	3.711	2.136	1.854	43.322	42.199	43.322	3.689	3.032	1.59	40.18	39.155	40.18
scaffold_121	1152013	1152014	EWB00_000579	6.653	7.001	1.148	37.822	36.782	37.822	5.812	7.485	0.707	15.096	14.258	15.096	6.054	5.543	1.445	56.717	55.576	56.717
scaffold_121	1151968	1151969	EWB00_000579	11.587	9.58	1.518	99.976	99.601	101.242	10.784	7.485	1.615	100	99.997	103.64	10.808	5.093	2.415	100	100	193.989
scaffold_121	1145463	1145464	EWB00_000579	12.537	9.825	1.431	95.036	93.645	95.036	11.582	8.368	1.433	89.654	88.244	89.654	12.004	5.093	2.471	100	100	210.989
scaffold_121	1193964	1193965	EWB00_000580	1.72	1.119	2.138	27.513	26.562	27.513	1.513	1.119	1.738	18.449	17.569	18.449	2.079	0.75	2.942	47.665	46.584	47.665
scaffold_121	1193954	1193955	EWB00_000580	1.841	1.119	2.142	28.461	27.501	28.461	1.513	1.119	1.664	17	16.137	17	2.105	0.75	2.912	46.911	45.835	46.911
scaffold_121	1192986	1192987	EWB00_000580	2.791	2.504	1.925	41.566	40.496	41.566	2.283	3.111	1.086	14.341	13.512	14.341	2.975	0.15	5.881	52.384	51.271	52.384
scaffold_121	1192921	1192922	EWB00_000580	4.058	3.239	2.094	66.926	65.685	66.926	3.445	3.727	1.419	32.296	31.27	32.296	4.469	0.73	4.185	100	100	111.798
scaffold_121	1192875	1192876	EWB00_000580	3.304	3.239	1.697	39.792	38.737	39.792	2.717	3.727	0.972	13.749	12.928	13.749	3.248	0.6	3.979	81.608	80.323	81.608
scaffold_121	1256318	1256319	EWB00_000581	3.349	0.288	5.292	71.994	70.722	71.994	3.067	3.974	1.133	20.115	19.215	20.115	3.378	1.411	2.832	78.189	76.923	78.189
scaffold_121	1259312	1259313	EWB00_000581	3.213	0.288	5.244	70.391	69.129	70.391	2.941	4.857	0.798	10.886	10.106	10.886	3.261	3.052	1.67	41.574	40.539	41.574
scaffold_121	1259367	1259368	EWB00_000581	3.47	0.277	5.316	70.514	69.251	70.514	3.473	5.575	0.745	11.104	10.321	11.104	3.624	2.771	1.93	55.642	54.508	55.642
scaffold_121	1259592	1259593	EWB00_000581	4.511	0.288	5.583	82.215	80.886	82.215	4.047	6.325	0.736	12.377	11.575	12.377	4.196	3.752	1.679	52.625	51.511	52.625
scaffold_121	1259664	1259665	EWB00_000581	3.696	0.757	4.059	96.331	94.934	96.331	3.585	1.099	3.248	84.728	83.342	84.728	3.793	1.381	3.025	91.154	89.823	91.154
scaffold_121	1259685	1259686	EWB00_000581	3.576	1.066	3.482	90.67	89.3	90.67	3.473	1.078	3.178	79.404	78.048	79.404	4.053	1.371	3.133	99.149	97.845	99.215
scaffold_121	1259746	1259747	EWB00_000581	4.918	4.039	2.053	78.749	77.438	78.749	4.986	1.078	3.742	100	100	120.231	5.443	3.732	2.116	93.935	92.592	93.935
scaffold_121	1260562	1260563	EWB00_000581	7.438	6.117	2.022	100	100	114.833	7.395	1.941	3.475	100	100	177.245	7.859	2.741	3.047	100	100	184.56
scaffold_121	1260594	1260595	EWB00_000581	7.302	3.165	2.976	100	100	171.968	7.198	1.93	3.44	100	100	171.809	7.626	1.441	3.971	100	100	192.075
scaffold_121	1260618	1260619	EWB00_000581	6.533	4.891	2.134	100	100	107.603	6.554	3.512	2.372	100	100	117.716	7.119	3.442	2.611	100	100	152.132
scaffold_121	1260657	1260658	EWB00_000581	3.772	5.371	1.132	23.737	22.821	23.737	3.683	2.885	1.757	45.3	44.162	45.3	3.676	3.402	1.643	45.059	43.997	45.059
scaffold_121	1260663	1260664	EWB00_000581	3.711	5.371	1.136	23.66	22.744	23.66	3.557	2.885	1.73	43.21	42.089	43.21	3.534	3.412	1.594	41.64	40.604	41.64
scaffold_121	1260674	1260675	EWB00_000581	3.651	5.381	1.109	22.401	21.498	22.401	3.641	2.885	1.764	45.391	44.252	45.391	3.547	3.412	1.599	41.991	40.953	41.991
scaffold_121	1260684	1260685	EWB00_000581	3.576	5.381	0.992	17.899	17.044	17.899	3.627	2.885	1.685	41.454	40.347	41.454	3.495	2.941	1.752	46.522	45.45	46.522
scaffold_121	1266101	1266102	EWB00_000581	6.472	8.035	1.382	56.098	54.924	56.098	6.428	4.425	1.989	93.467	92.039	93.467	6.612	7.994	1.28	54.751	53.622	54.751
scaffold_121	1266108	1266109	EWB00_000581	7.015	8.035	1.54	72.815	71.538	72.815	7.03	4.692	2.074	100	100	109.052	7.275	9.395	1.2	54.289	53.164	54.289
scaffold_121	1266138	1266139	EWB00_000581	8.705	6.511	2.104	100	100	138.815	9.243	7.3	1.868	100	100	126.379	9.379	6.563	1.995	100	100	144.5
scaffold_121	1266262	1266263	EWB00_000581	14.68	11.263	2.152	100	100	246.814	14.243	11.931	1.797	100	100	184.547	15.16	16.338	1.459	100	100	152.906
scaffold_121	1266295	1266296	EWB00_000581	15.736	12.787	2.05	100	100	246.661	15.461	14.786	1.571	100	100	162.834	16.602	16.298	1.599	100	100	193.01
scaffold_121	1266309	1266310	EWB00_000581	8.403	8.535	1.672	97.502	96.101	97.503	8.767	10.412	1.202	60.005	58.764	60.005	9.444	11.686	1.247	74.313	73.068	74.313
scaffold_121	1266359	1266360	EWB00_000581	15.796	12.862	1.691	100	100	169.086	16.694	15.905	1.276	100	100	116.186	16.797	16.869	1.403	100	100	152.065
scaffold_121	1267794	1267795	EWB00_000581	98.004	29.549	2.973	100	100	#NUM!	94.966	31.584	2.677	100	100	#NUM!	97.99	32.957	2.901	100	100	#NUM!
scaffold_121	1267798	1267799	EWB00_000581	99.558	29.549	2.954	100	100	#NUM!	96.171	31.584	2.663	100	100	#NUM!	99.419	32.957	2.899	100	100	#NUM!
scaffold_121	1267913	1267914	EWB00_000581	19.93	0.778	5.72	100	100	238.075	18.752	0.4	6.487	100	100	168.209	19.24	0.95	5.548	100	100	288.6
scaffold_121	1268077	1268078	EWB00_000581	9.957	0	13.576	10.839	10.075	10.839	9.243	1.797	3.468	100	100	175.463	10.146	0.91	4.819	100	100	199.369
scaffold_121	1365716	1365717	EWB00_000585	2.67	0.011	9.738	11.074	10.307	11.074	2.787	2.115	1.931	40.898	39.795	40.898	2.403	1.871	1.933	37.773	36.767	37.773
scaffold_121	1365687	1365688	EWB00_000585	3.379	0.011	10.06	11.762	10.984	11.762	3.571	2.146	2.242	61.845	60.593	61.845	3.196	1.871	2.345	62.584	61.406	62.584
scaffold_121	1365610	1365611	EWB00_000585	4.149	0.011	10.274	12.232	11.447	12.232	4.44	2.146	2.477	82.308	80.936	82.308	4.17	1.871	2.7	91.554	90.221	91.554
scaffold_121	1365594	1365595	EWB00_000585	4.345	0.011	10.157	11.981	11.2	11.981	4.594	2.896	1.944	61.401	60.152	61.401	4.43	1.861	2.707	93.72	92.378	93.72
scaffold_121	1365588	1365589	EWB00_000585	4.3	0.011	10.142	11.949	11.168	11.949	4.454	2.896	1.899	57.854	56.627	57.854	4.378	1.851	2.698	92.392	91.056	92.392
scaffold_121	1359730	1359731	EWB00_000585	4.767	0.852	3.749	95.323	93.932	95.323	4.79	2.115	2.285	71.669	70.356	71.669	4.625	4.722	1.311	37.902	36.895	37.902
scaffold_121	1359701	1359702	EWB00_000585	7.543	0.852	4.459	100	100	144.869	7.549	2.382	2.807	100	100	135.107	7.366	7.234	1.393	65.956	64.759	65.956
scaffold_121	1359694	1359695	EWB00_000585	7.845	0.852	4.468	100	100	146.183	7.983	2.772	2.631	100	100	134.144	7.795	7.224	1.451	73.624	72.383	73.624
scaffold_121	1359671	1359672	EWB00_000585	8.75	0.852	4.582	100	100	155.782	8.963	2.772	2.765	100	100	153.268	9.042	8.674	1.377	78.083	76.817	78.083
scaffold_121	1359660	1359661	EWB00_000585	10.184	0.852	4.761	100	100	171.003	10.63	2.29	3.257	100	100	192.608	10.64	8.674	1.59	100	100	112.891
scaffold_121	1359640	1359641	EWB00_000585	11.074	0.852	4.882	100	100	181.242	11.848	3.204	2.929	100	100	205.886	11.952	8.674	1.758	100	100	145.758
scaffold_121	1359617	1359618	EWB00_000585	11.421	1.076	4.486	100	100	188.994	12.058	3.429	2.778	100	100	195.652	12.185	9.065	1.661	100	100	134.446
scaffold_121	1359584	1359585	EWB00_000585	11.768	1.982	3.673	100	100	213.314	12.422	3.429	2.839	100	100	205.936	12.731	7.724	1.971	100	100	176.787
scaffold_121	1359565	1359566	EWB00_000585	7.302	2.6	2.607	100	100	116.791	7.058	2.536	2.469	100	100	107.186	7.496	4.822	1.894	99.717	98.647	100.038
scaffold_121	1359525	1359526	EWB00_000585	3.017	3.239	0.976	13.277	12.478	13.277	2.787	1.017	2.419	41.905	40.794	41.905	3.131	0.43	4.098	65.553	64.358	65.553
scaffold_121	1368196	1368197	EWB00_000586	2.972	1.758	1.979	38.215	37.172	38.215	2.983	0.288	4.447	52.647	51.456	52.647	2.832	1.841	1.939	40.664	39.636	40.664
scaffold_121	1368200	1368201	EWB00_000586	2.927	3.112	1.077	15.406	14.579	15.406	3.053	0.288	4.437	52.549	51.359	52.549	2.858	1.841	1.92	40.07	39.047	40.07
scaffold_121	1370115	1370116	EWB00_000586	2.655	1.108	3.029	64.223	62.997	64.223	2.885	2.115	1.981	43.701	42.576	43.701	2.455	2.461	1.568	28.884	27.952	28.884
scaffold_121	1370144	1370145	EWB00_000586	3.425	1.918	2.587	71.771	70.501	71.771	3.683	2.146	2.286	65.145	63.872	65.145	3.274	2.461	1.984	52.723	51.608	52.723
scaffold_121	1370221	1370222	EWB00_000586	4.164	2.771	2.257	72.796	71.52	72.796	4.426	2.146	2.472	81.91	80.539	81.91	4.183	2.461	2.308	79.213	77.942	79.213
scaffold_121	1370237	1370238	EWB00_000586	4.496	2.771	2.184	70.773	69.508	70.773	4.608	2.146	2.381	77.234	75.889	77.234	4.469	2.441	2.328	82.398	81.109	82.398
scaffold_121	1370243	1370244	EWB00_000586	4.451	2.771	2.17	69.526	68.269	69.526	4.496	2.146	2.345	74.284	72.957	74.284	4.404	2.431	2.313	80.669	79.389	80.669
scaffold_121	1400437	1400438	EWB00_000587	2.67	0.011	9.738	11.074	10.307	11.074	2.787	2.115	1.931	40.898	39.795	40.898	2.403	1.871	1.933	37.773	36.767	37.773
scaffold_121	1400408	1400409	EWB00_000587	3.379	0.011	10.06	11.762	10.984	11.762	3.571	2.146	2.242	61.845	60.593	61.845	3.209	1.871	2.351	62.997	61.817	62.997
scaffold_121	1400331	1400332	EWB00_000587	4.149	0.011	10.274	12.232	11.447	12.232	4.44	2.146	2.477	82.308	80.936	82.308	4.183	1.871	2.704	91.957	90.622	91.957
scaffold_121	1400315	1400316	EWB00_000587	4.345	0.011	10.157	11.981	11.2	11.981	4.594	2.896	1.944	61.401	60.152	61.401	4.443	1.861	2.711	94.104	92.76	94.104
scaffold_121	1400309	1400310	EWB00_000587	4.3	0.011	10.142	11.949	11.168	11.949	4.454	2.896	1.899	57.854	56.627	57.854	4.391	1.851	2.702	92.776	91.438	92.776
scaffold_121	1399532	1399533	EWB00_000587	5.763	1.769	2.906	100	99.998	103.674	6.372	3.296	2.008	80.826	79.462	80.826	6.054	0	12.99	10.006	9.291	10.006
scaffold_121	1399435	1399436	EWB00_000587	8.539	2.025	3.144	100	100	148.55	8.053	2.505	2.641	100	100	126.421	8.288	0	13.364	10.534	9.81	10.534
scaffold_121	1399426	1399427	EWB00_000587	8.645	2.025	3.173	100	100	151.696	8.291	2.505	2.691	100	100	132.3	8.405	0	13.391	10.573	9.848	10.573
scaffold_121	1399420	1399421	EWB00_000587	8.977	2.025	3.198	100	100	155.45	8.515	2.505	2.708	100	100	135.011	8.73	0	13.426	10.623	9.897	10.623
scaffold_121	1394452	1394453	EWB00_000587	4.767	0.852	3.749	95.323	93.932	95.323	4.79	2.115	2.285	71.669	70.356	71.669	4.625	4.722	1.311	37.902	36.895	37.902
scaffold_121	1394423	1394424	EWB00_000587	7.543	0.852	4.459	100	100	144.869	7.549	2.382	2.807	100	100	135.107	7.366	7.234	1.393	65.956	64.759	65.956
scaffold_121	1394416	1394417	EWB00_000587	7.845	0.852	4.468	100	100	146.183	7.983	2.772	2.631	100	100	134.144	7.795	7.224	1.451	73.624	72.383	73.624
scaffold_121	1394393	1394394	EWB00_000587	8.75	0.852	4.582	100	100	155.782	8.963	2.772	2.765	100	100	153.268	9.042	8.674	1.377	78.083	76.817	78.083
scaffold_121	1394382	1394383	EWB00_000587	10.184	0.852	4.761	100	100	171.003	10.63	2.29	3.257	100	100	192.608	10.64	8.674	1.59	100	100	112.891
scaffold_121	1394362	1394363	EWB00_000587	11.074	0.852	4.882	100	100	181.242	11.848	3.204	2.929	100	100	205.886	11.952	8.674	1.758	100	100	145.758
scaffold_121	1394339	1394340	EWB00_000587	11.421	1.076	4.486	100	100	188.994	12.058	3.429	2.778	100	100	195.652	12.185	9.065	1.661	100	100	134.446
scaffold_121	1394306	1394307	EWB00_000587	11.768	1.982	3.673	100	100	213.314	12.422	3.429	2.839	100	100	205.936	12.731	7.724	1.971	100	100	176.787
scaffold_121	1394287	1394288	EWB00_000587	7.302	2.6	2.607	100	100	116.791	7.058	2.536	2.469	100	100	107.186	7.496	4.822	1.894	99.717	98.647	100.038
scaffold_121	1394247	1394248	EWB00_000587	3.017	3.239	0.976	13.277	12.478	13.277	2.787	1.017	2.419	41.905	40.794	41.905	3.131	0.43	4.098	65.553	64.358	65.553
scaffold_122	225637	225638	EWB00_000597	7.589	4.753	1.964	96.859	95.461	96.859	7.03	2.156	2.829	100	100	125.393	7.132	8.744	1.06	41.03	39.999	41.03
scaffold_122	225666	225667	EWB00_000597	9.203	4.763	2.193	100	100	131.255	9.215	3.152	2.636	100	100	153.569	9.392	7.774	1.602	99.996	99.906	101.998
scaffold_122	229602	229603	EWB00_000597	10.787	5.488	2.289	100	100	165.418	10.756	3.163	2.909	100	100	195.946	10.549	2.461	3.466	100	100	238.59
scaffold_122	229613	229614	EWB00_000597	8.826	4.561	2.266	100	100	134.2	8.977	3.163	2.648	100	100	154.024	8.834	3.042	2.905	100	100	186.823
scaffold_122	229622	229623	EWB00_000597	8.856	4.561	2.297	100	100	138.015	9.271	3.163	2.715	100	100	163.454	8.691	3.582	2.659	100	100	173.883
scaffold_122	233399	233400	EWB00_000597	6.789	3.74	2.284	100	100	109.059	6.876	2.67	2.594	100	100	121.122	6.859	3.492	2.398	100	100	127.852
scaffold_122	233407	233408	EWB00_000597	6.849	3.74	2.327	100	100	113.612	7.114	2.67	2.667	100	100	129.442	7.067	3.492	2.457	100	100	135.681
scaffold_122	233420	233421	EWB00_000597	6.955	3.73	2.323	100	100	113.751	7.282	2.67	2.677	100	100	131.381	7.236	4.362	2.154	100	100	120.171
scaffold_122	239056	239057	EWB00_000597	28.846	11.849	2.342	100	100	#NUM!	27.743	5.627	3.251	100	100	#NUM!	27.982	7.554	3.11	100	100	#NUM!
scaffold_122	239093	239094	EWB00_000597	36.721	12.18	2.641	100	100	#NUM!	34.956	8.327	3.013	100	100	#NUM!	35.634	9.035	3.194	100	100	#NUM!
scaffold_122	239097	239098	EWB00_000597	37.008	12.18	2.644	100	100	#NUM!	35.026	8.327	3.01	100	100	#NUM!	35.777	9.035	3.194	100	100	#NUM!
scaffold_122	239103	239104	EWB00_000597	36.948	12.18	2.642	100	100	#NUM!	35.082	8.327	3.012	100	100	#NUM!	35.517	9.035	3.183	100	100	#NUM!
scaffold_122	239166	239167	EWB00_000597	11.964	6.031	2.056	100	100	147.487	10.251	3.152	2.658	100	100	161.227	11.224	1.801	3.867	100	100	234.303
scaffold_122	333549	333550	EWB00_000600	1.554	2.003	1.35	13.942	13.134	13.942	1.134	0.349	3.171	26.565	25.594	26.565	1.546	0.79	2.53	33.198	32.229	33.198
scaffold_122	562180	562181	EWB00_000603	2.399	0.65	2.987	42.584	41.507	42.584	2.605	1.273	2.015	32.999	31.967	32.999	2.507	1.861	1.68	29.335	28.399	29.335
scaffold_122	562193	562194	EWB00_000603	2.595	0.65	3.065	45.693	44.592	45.693	2.885	1.283	2.125	38.161	37.082	38.161	2.728	1.861	1.779	34.056	33.079	34.056
[truncated: 41,015 more rows]
