# Supplementary material for: N6-Methyladenosine on Key Messenger RNAs Governs Reproductive Development and Metabolic Adaptation in Human Blood Fluke
Source: Research (Wash D C). 2026 Jul 1;9:1328. doi: 10.34133/research.1328 (PMC13319631; doi:10.34133/research.1328)
Supplement: Supplementary 1 — Figs. S1 to S9 Tables S1 to S5 Videos S1 and S2 [file research.1328.f1.zip › Table S4.xls]

## Sheet: male_DEGs
	Table S4 The list of differentially expressed genes between the Mettl3-KD males and the controls
names	baseMean	log2FoldChange	lfcSE	stat	pvalue	padj	group
EWB00_000002	41.3005	4.34004	0.807079	5.37746	7.55e-08	2.22e-07	up
EWB00_000003	902.56	-0.0278315	0.15977	-0.174197	0.86171	0.888008	none
EWB00_000004	77.2041	4.67191	0.614188	7.60664	2.81e-14	1.28e-13	up
EWB00_000006	145.281	-1.03505	0.323224	-3.20227	0.00136348	0.00251186	down
EWB00_000008	2348.72	-0.226385	0.130379	-1.73636	0.0824998	0.111628	none
EWB00_000009	611.144	0.146691	0.183443	0.799658	0.423909	0.482762	none
EWB00_000011	20.9529	2.24402	1.1095	2.02256	0.0431187	0.0618356	none
EWB00_000012	3340.56	0.278418	0.0992722	2.80459	0.00503802	0.00853338	none
EWB00_000013	129.77	1.32883	0.351025	3.78558	0.000153353	0.000320267	up
EWB00_000017	1148.39	0.501268	0.150458	3.33161	0.000863465	0.00163698	none
EWB00_000021	1112.37	-0.934055	0.13781	-6.77784	1.22e-11	4.77e-11	none
EWB00_000022	2791.14	0.0486526	0.134295	0.362282	0.717142	0.761714	none
EWB00_000023	13.4828	-0.61	1.27298	-0.47919	0.631803	0.683681	none
EWB00_000027	6.05742	-0.265725	1.73325	-0.15331	0.878154	0.902079	none
EWB00_000028	385.164	0.136349	0.207737	0.656354	0.511597	0.570189	none
EWB00_000029	722.223	-0.441817	0.209625	-2.10765	0.0350611	0.0511263	none
EWB00_000030	50.1166	-0.570745	0.536375	-1.06408	0.287293	0.342342	none
EWB00_000031	1921.25	-0.892392	0.135207	-6.60019	4.11e-11	1.55e-10	none
EWB00_000038	678.018	0.518407	0.167243	3.09973	0.00193696	0.00349535	none
EWB00_000041	326.829	-7.7934	1.3711	-5.68404	1.32e-08	4.12e-08	down
EWB00_000043	32.9707	-4.20712	0.805452	-5.22331	1.76e-07	4.98e-07	down
EWB00_000044	4017.4	0.178923	0.0974703	1.83567	0.0664066	0.0915623	none
EWB00_000045	5041.18	-1.46399	0.0958464	-15.2743	1.13e-52	1.86e-51	down
EWB00_000046	1961.23	0.0908476	0.123812	0.733755	0.463098	0.522088	none
EWB00_000047	1258.96	-0.542083	0.149614	-3.62321	0.000290967	0.000587818	none
EWB00_000048	45.049	-1.77482	0.765559	-2.31833	0.0204314	0.0313023	down
EWB00_000049	71.1896	0.978139	0.491807	1.98887	0.0467157	0.0664163	none
EWB00_000051	7.10709	-4.81691	1.73018	-2.78405	0.00536847	0.00904209	down
EWB00_000052	858.276	-0.915412	0.176358	-5.19063	2.1e-07	5.9e-07	none
EWB00_000053	754.144	-0.588858	0.159461	-3.6928	0.000221794	0.000454065	none
EWB00_000054	2691.13	-0.620297	0.107577	-5.76609	8.11e-09	2.58e-08	none
EWB00_000055	1866.94	-3.2928	0.139516	-23.6016	3.71e-123	1.9e-121	down
EWB00_000057	18906.9	-2.01592	0.095131	-21.191	1.16e-99	4.42e-98	down
EWB00_000058	420.61	1.13656	0.215673	5.2698	1.37e-07	3.91e-07	up
EWB00_000059	1582.34	1.5881	0.128512	12.3576	4.43e-35	4.64e-34	up
EWB00_000060	705.222	0.779331	0.176378	4.41852	9.94e-06	2.38e-05	none
EWB00_000061	120.714	-1.99651	0.436007	-4.57909	4.67e-06	1.15e-05	down
EWB00_000062	424.812	2.70448	0.226612	11.9344	7.83e-33	7.57e-32	up
EWB00_000063	274.289	0.862341	0.252292	3.41803	0.00063077	0.00121445	none
EWB00_000064	17.9745	-0.20378	1.15703	-0.176123	0.860197	0.886667	none
EWB00_000065	270.642	-8.50578	0.651946	-13.0468	6.63e-39	7.68e-38	down
EWB00_000066	817.446	1.5095	0.156959	9.61716	6.77e-22	4.43e-21	up
EWB00_000067	13930.8	-8.32581	0.124538	-66.8539	0	0	down
EWB00_000068	16908.9	-9.21181	0.131724	-69.9328	0	0	down
EWB00_000069	513.325	-1.58072	0.195457	-8.0873	6.1e-16	3.06e-15	down
EWB00_000070	98.9469	-2.63267	0.436592	-6.03006	1.64e-09	5.51e-09	down
EWB00_000071	22.5014	1.55866	0.819573	1.9018	0.0571974	0.0799307	none
EWB00_000072	1440.24	-0.133919	0.14506	-0.923202	0.355902	0.414004	none
EWB00_000073	4598.5	-0.460045	0.102644	-4.48194	7.4e-06	1.8e-05	none
EWB00_000074	1396.41	-0.433548	0.15521	-2.7933	0.00521738	0.00880116	none
EWB00_000075	273.738	0.938706	0.262959	3.56979	0.000357273	0.000712344	none
EWB00_000076	1408.46	-0.0289113	0.129604	-0.223074	0.823478	0.854876	none
EWB00_000077	59.7835	0.579686	0.559452	1.03617	0.300124	0.355715	none
EWB00_000078	4651.45	-0.959339	0.119387	-8.03555	9.32e-16	4.62e-15	none
EWB00_000079	884.24	0.467662	0.177694	2.63184	0.00849229	0.0138674	none
EWB00_000080	998.303	-0.419847	0.149589	-2.80667	0.00500561	0.00848019	none
EWB00_000081	805.193	2.66101	0.183691	14.4864	1.48e-47	2.09e-46	up
EWB00_000082	2084.27	-0.553571	0.148364	-3.73116	0.000190602	0.000393561	none
EWB00_000083	694.423	0.163939	0.16389	1.0003	0.317165	0.373543	none
EWB00_000084	1108.14	-0.852126	0.157244	-5.41914	5.99e-08	1.78e-07	none
EWB00_000085	209.103	0.0367954	0.306158	0.120185	0.904337	0.923896	none
EWB00_000090	20345.1	-0.845655	0.0847034	-9.98373	1.8e-23	1.27e-22	none
EWB00_000091	3414.97	-0.121224	0.11979	-1.01197	0.311552	0.368066	none
EWB00_000093	1717.1	-0.443051	0.130053	-3.40668	0.000657578	0.00126419	none
EWB00_000094	2197.18	-0.23705	0.120986	-1.95932	0.0500751	0.0708569	none
EWB00_000095	8395.84	-1.04726	0.0943509	-11.0996	1.26e-28	1.06e-27	down
EWB00_000098	2637.37	-2.59782	0.162728	-15.9642	2.27e-57	4.23e-56	down
EWB00_000099	257.734	0.683448	0.307137	2.22523	0.026066	0.0389873	none
EWB00_000100	1582.59	-0.255471	0.128315	-1.99097	0.0464847	0.066155	none
EWB00_000101	94.9835	0.133566	0.409889	0.32586	0.744531	0.787225	none
EWB00_000102	283.015	0.94273	0.243072	3.8784	0.000105145	0.000223585	none
EWB00_000106	1424.46	-0.0919716	0.140251	-0.655766	0.511975	0.570459	none
EWB00_000107	31.1703	0.011195	0.68245	0.0164041	0.986912	0.989383	none
EWB00_000108	39.5823	0.908399	0.773458	1.17446	0.240209	0.291903	none
EWB00_000109	3755.81	0.403248	0.098484	4.09455	4.23e-05	9.4e-05	none
EWB00_000110	267.433	0.131786	0.274862	0.479461	0.631611	0.683561	none
EWB00_000111	696.067	-0.626202	0.209853	-2.984	0.00284511	0.00500559	none
EWB00_000112	94.4164	-2.37306	0.491774	-4.82551	1.4e-06	3.65e-06	down
EWB00_000113	3974.21	-0.44679	0.109236	-4.09013	4.31e-05	9.57e-05	none
EWB00_000114	2952	0.570743	0.13039	4.37719	1.2e-05	2.85e-05	none
EWB00_000115	703.53	-0.351082	0.16119	-2.17807	0.0294008	0.0434908	none
EWB00_000125	2502.95	-0.575537	0.125171	-4.598	4.27e-06	1.06e-05	none
EWB00_000126	1457.05	-2.06206	0.136295	-15.1294	1.04e-51	1.68e-50	down
EWB00_000127	6008.38	0.584296	0.138933	4.20561	2.6e-05	5.94e-05	none
EWB00_000131	394.238	-0.826185	0.226729	-3.64394	0.000268499	0.000544905	none
EWB00_000132	2849.83	-1.95685	0.110987	-17.6314	1.41e-69	3.3e-68	down
EWB00_000133	925.917	-0.225078	0.154012	-1.46143	0.143896	0.184799	none
EWB00_000134	2381.42	-2.34824	0.145084	-16.1854	6.39e-59	1.23e-57	down
EWB00_000135	3715.86	0.286762	0.109904	2.6092	0.00907537	0.0147479	none
EWB00_000136	452.356	-0.382622	0.221161	-1.73006	0.0836194	0.112961	none
EWB00_000137	1762.87	0.0511732	0.118091	0.433337	0.66477	0.714116	none
EWB00_000138	758.423	-1.17029	0.182404	-6.41591	1.4e-10	5.07e-10	down
EWB00_000139	2697.18	-0.604293	0.119525	-5.0558	4.29e-07	1.18e-06	none
EWB00_000140	1742.32	-0.133048	0.120692	-1.10237	0.270299	0.32402	none
EWB00_000141	267.944	3.17732	0.331952	9.57163	1.05e-21	6.86e-21	up
EWB00_000144	281.868	-1.00199	0.243955	-4.10726	4e-05	8.94e-05	down
EWB00_000145	4081.39	0.292215	0.126581	2.30852	0.0209703	0.0320405	none
EWB00_000146	648.98	0.411129	0.269914	1.52318	0.127712	0.165813	none
EWB00_000147	7344.1	-2.51697	0.110488	-22.7804	7.17e-115	3.39e-113	down
EWB00_000148	5617.43	-0.755073	0.105395	-7.16422	7.82e-13	3.29e-12	none
EWB00_000149	1283.77	-0.209187	0.168001	-1.24516	0.213075	0.262572	none
EWB00_000150	392.078	1.55653	0.212445	7.32676	2.36e-13	1.02e-12	up
EWB00_000152	2957.48	-2.57583	0.119261	-21.5984	1.86e-103	7.56e-102	down
EWB00_000153	1164.93	-0.165029	0.13718	-1.20302	0.22897	0.279935	none
EWB00_000154	4967.14	0.562701	0.0933553	6.02752	1.66e-09	5.6e-09	none
EWB00_000155	1234.33	-0.906484	0.1536	-5.9016	3.6e-09	1.18e-08	none
EWB00_000159	5088.88	-0.360788	0.12827	-2.81271	0.00491253	0.00833257	none
EWB00_000160	1560.85	-0.29928	0.130934	-2.28574	0.0222694	0.0338103	none
EWB00_000164	355.487	-0.527306	0.228668	-2.30599	0.0211112	0.0322323	none
EWB00_000166	8810.39	-0.572839	0.0974755	-5.87675	4.18e-09	1.37e-08	none
EWB00_000167	67.8249	-6.5087	0.766712	-8.4891	2.08e-17	1.12e-16	down
EWB00_000170	243.907	1.59928	0.301931	5.29682	1.18e-07	3.4e-07	up
EWB00_000171	172.141	1.40123	0.319518	4.38546	1.16e-05	2.75e-05	up
EWB00_000172	1104.28	-0.249821	0.144684	-1.72666	0.0842285	0.113656	none
EWB00_000173	14134.6	-1.23079	0.0942977	-13.0522	6.17e-39	7.17e-38	down
EWB00_000174	623.504	1.061	0.181829	5.83517	5.37e-09	1.74e-08	up
EWB00_000175	992.338	0.120482	0.159202	0.756785	0.449178	0.50803	none
EWB00_000176	97.4595	1.5486	0.614939	2.5183	0.0117923	0.0187748	up
EWB00_000179	7210.77	-1.66287	0.095611	-17.392	9.48e-68	2.11e-66	down
EWB00_000181	2142.65	-7.8662	0.204556	-38.4551	0	0	down
EWB00_000182	2858.97	-0.494995	0.113486	-4.36173	1.29e-05	3.05e-05	none
EWB00_000183	407.927	0.609331	0.259419	2.34883	0.0188325	0.0290859	none
EWB00_000184	2775.43	-0.609832	0.109473	-5.57063	2.54e-08	7.76e-08	none
EWB00_000185	3607.09	-0.864308	0.103034	-8.38854	4.92e-17	2.6e-16	none
EWB00_000186	90.5243	-0.121927	0.426932	-0.285589	0.775193	0.814254	none
EWB00_000187	888.495	-0.988713	0.16465	-6.00493	1.91e-09	6.41e-09	none
EWB00_000188	55.2834	-0.0962842	0.673682	-0.142922	0.886352	0.909278	none
EWB00_000189	230.695	2.62715	0.324959	8.08457	6.24e-16	3.13e-15	up
EWB00_000191	9489.68	-1.61663	0.0901628	-17.9301	6.87e-72	1.66e-70	down
EWB00_000192	1228.08	-0.976532	0.1525	-6.40349	1.52e-10	5.48e-10	none
EWB00_000193	781.814	-2.89175	0.181102	-15.9675	2.15e-57	4.02e-56	down
EWB00_000195	1194.5	-0.20986	0.148117	-1.41685	0.156527	0.199285	none
EWB00_000196	80.6591	-0.813301	0.466394	-1.74381	0.0811925	0.109983	none
EWB00_000197	1168.9	-0.527049	0.132481	-3.9783	6.94e-05	0.000151075	none
EWB00_000198	502.505	3.0309	0.213709	14.1824	1.18e-45	1.6e-44	up
EWB00_000199	10800.2	-1.07264	0.0926565	-11.5765	5.42e-31	4.96e-30	down
EWB00_000204	3522.94	0.669483	0.109172	6.13235	8.66e-10	2.99e-09	none
EWB00_000205	4374.88	1.22357	0.104615	11.6959	1.34e-31	1.25e-30	up
EWB00_000206	4422.04	0.305654	0.109966	2.77954	0.00544368	0.00916142	none
EWB00_000208	84.9693	-0.704108	0.485649	-1.44983	0.147106	0.188289	none
EWB00_000209	3211.87	0.608073	0.109148	5.5711	2.53e-08	7.74e-08	none
EWB00_000210	2655.01	0.145297	0.114622	1.26761	0.204936	0.254032	none
EWB00_000211	2677.23	0.605338	0.127844	4.73499	2.19e-06	5.6e-06	none
EWB00_000216	961.887	-0.388318	0.164476	-2.36094	0.0182289	0.0282107	none
EWB00_000218	1014.76	-1.52607	0.161397	-9.45538	3.22e-21	2.06e-20	down
EWB00_000220	7066.73	-1.17055	0.114244	-10.2461	1.23e-24	9.07e-24	down
EWB00_000221	1636.62	1.48905	0.158335	9.40441	5.23e-21	3.31e-20	up
EWB00_000222	1372.65	-0.570336	0.151603	-3.76203	0.00016854	0.000349553	none
EWB00_000223	74.7235	-5.90056	0.645406	-9.14241	6.11e-20	3.71e-19	down
EWB00_000224	47.7733	-6.57376	0.946382	-6.9462	3.75e-12	1.51e-11	down
EWB00_000226	5249.39	-3.28031	0.108929	-30.1142	3.16e-199	3.16e-197	down
EWB00_000227	1026.66	-0.2984	0.150014	-1.98915	0.046685	0.066395	none
EWB00_000228	1609.68	-0.486465	0.15924	-3.05491	0.00225125	0.00401199	none
EWB00_000229	59.3662	-0.237463	0.512148	-0.463661	0.642891	0.693982	none
EWB00_000230	664.791	-0.500768	0.179035	-2.79704	0.00515734	0.00871267	none
EWB00_000231	1840.25	-0.822792	0.1407	-5.84786	4.98e-09	1.62e-08	none
EWB00_000232	649.14	-2.9466	0.172521	-17.0797	2.1e-65	4.52e-64	down
EWB00_000234	396.178	0.545063	0.232876	2.34057	0.0192543	0.0296829	none
EWB00_000235	315.43	-0.767219	0.257039	-2.98483	0.00283733	0.00499294	none
EWB00_000243	440.932	0.983529	0.202909	4.84713	1.25e-06	3.29e-06	none
EWB00_000244	3713.09	-1.1207	0.117911	-9.50462	2.01e-21	1.29e-20	down
EWB00_000245	10742.7	-1.67974	0.0964587	-17.4141	6.45e-68	1.44e-66	down
EWB00_000248	56.2473	-1.79144	0.583633	-3.06947	0.00214439	0.00383535	down
EWB00_000250	239.992	-2.74755	0.337471	-8.14159	3.9e-16	1.97e-15	down
EWB00_000251	82.2701	-4.15631	0.525247	-7.91306	2.51e-15	1.22e-14	down
EWB00_000252	823.988	1.08528	0.16305	6.65612	2.81e-11	1.07e-10	up
EWB00_000253	1612.41	-0.434425	0.144133	-3.01406	0.00257774	0.00456192	none
EWB00_000254	1889.36	-0.709163	0.122009	-5.81239	6.16e-09	1.98e-08	none
EWB00_000255	2659.17	-0.421068	0.105132	-4.00514	6.2e-05	0.000135713	none
EWB00_000256	4.3114	1.21196	1.89646	0.639064	0.522781	0.580317	none
EWB00_000257	3261.28	-1.16906	0.119531	-9.7804	1.37e-22	9.31e-22	down
EWB00_000258	1732.86	-0.788868	0.124829	-6.31956	2.62e-10	9.35e-10	none
EWB00_000259	1365.78	3.13155	1.57372	1.98991	0.046601	0.0663092	none
EWB00_000260	146.985	-4.34992	0.493776	-8.8095	1.26e-18	7.18e-18	down
EWB00_000261	79161.6	-1.36082	0.258801	-5.25815	1.46e-07	4.16e-07	down
EWB00_000262	174.967	1.22783	0.366921	3.3463	0.000818992	0.00155759	up
EWB00_000265	1719.78	1.37927	0.714376	1.93073	0.0535162	0.0752072	none
EWB00_000266	4944.85	-0.361488	0.0977709	-3.6973	0.000217906	0.000446649	none
EWB00_000267	4160.38	-0.283114	0.106378	-2.6614	0.00778155	0.0127638	none
EWB00_000268	3580.34	1.45072	0.102724	14.1225	2.76e-45	3.71e-44	up
EWB00_000269	221.473	0.133654	0.291958	0.457785	0.647107	0.697727	none
EWB00_000270	66.7234	1.04182	0.62045	1.67913	0.0931263	0.124464	none
EWB00_000273	88.4304	1.60279	0.446282	3.59143	0.000328863	0.000659452	up
EWB00_000274	7413.76	-1.5515	0.0879225	-17.6462	1.09e-69	2.56e-68	down
EWB00_000276	76.8612	1.82306	0.462339	3.94314	8.04e-05	0.000173651	up
EWB00_000279	1016.5	-0.266783	0.168632	-1.58204	0.113639	0.149037	none
EWB00_000280	178.19	-0.186986	0.287268	-0.650913	0.515103	0.573261	none
EWB00_000281	298.115	-0.399716	0.231868	-1.7239	0.0847263	0.114237	none
EWB00_000282	7098.79	0.343903	0.0983455	3.49688	0.000470727	0.000922151	none
EWB00_000283	180.548	0.504574	0.303574	1.66211	0.0964908	0.128552	none
EWB00_000284	1903.81	-1.04211	0.12464	-8.36092	6.22e-17	3.27e-16	down
EWB00_000295	450.181	-0.23695	0.207159	-1.14381	0.252704	0.305217	none
EWB00_000296	5522.71	0.762265	0.0950814	8.01697	1.08e-15	5.34e-15	none
EWB00_000297	2073.7	1.02368	0.124749	8.20592	2.29e-16	1.17e-15	up
EWB00_000299	1173.22	-0.357812	0.147589	-2.42438	0.0153344	0.0240096	none
EWB00_000300	188.444	0.624455	0.391906	1.59338	0.111076	0.146108	none
EWB00_000302	5828.94	-0.711588	0.105731	-6.73018	1.69e-11	6.57e-11	none
EWB00_000303	756.17	0.541372	0.166416	3.25313	0.00114142	0.00212983	none
EWB00_000304	906.606	-0.861604	0.173801	-4.95741	7.14e-07	1.93e-06	none
EWB00_000307	637.959	-1.61949	0.195838	-8.26954	1.34e-16	6.95e-16	down
EWB00_000310	412.55	-3.70794	0.303978	-12.1981	3.18e-34	3.23e-33	down
EWB00_000311	1305.36	-0.983919	0.128471	-7.65867	1.88e-14	8.7e-14	none
EWB00_000312	2860.23	-0.478088	0.108606	-4.40206	1.07e-05	2.56e-05	none
EWB00_000313	793.146	-0.321772	0.161331	-1.99448	0.0460996	0.0656402	none
EWB00_000314	908.762	-0.390889	0.161502	-2.42034	0.0155058	0.0242555	none
EWB00_000315	1995.31	-0.367085	0.128024	-2.86732	0.00413965	0.00709317	none
EWB00_000316	97.2283	-0.031004	0.431203	-0.0719013	0.94268	0.956099	none
EWB00_000318	586.93	-0.324345	0.198749	-1.63193	0.102694	0.136148	none
EWB00_000319	1513.65	-0.606328	0.121864	-4.97546	6.51e-07	1.76e-06	none
EWB00_000320	941.324	0.689488	0.166724	4.1355	3.54e-05	7.95e-05	none
EWB00_000322	4249.52	-0.800615	0.0979744	-8.17168	3.04e-16	1.54e-15	none
EWB00_000323	37.1895	0.603139	0.71067	0.84869	0.396054	0.454921	none
EWB00_000324	11009.5	-1.77194	0.0941514	-18.8201	5.17e-79	1.43e-77	down
EWB00_000325	333.354	-0.19724	0.226306	-0.871562	0.383447	0.442192	none
EWB00_000328	1416.07	-0.277375	0.124881	-2.22111	0.0263432	0.0393626	none
EWB00_000329	4561.19	-0.679784	0.111593	-6.09165	1.12e-09	3.81e-09	none
EWB00_000330	2877.68	-1.30029	0.131455	-9.89149	4.53e-23	3.15e-22	down
EWB00_000332	393.926	0.328273	0.212037	1.54819	0.121577	0.158779	none
EWB00_000333	1640.44	-0.392198	0.130605	-3.00293	0.00267397	0.00472426	none
EWB00_000334	300.277	-0.138543	0.256674	-0.539762	0.589361	0.644388	none
EWB00_000335	1944.31	-0.513594	0.138558	-3.7067	0.00020998	0.000431454	none
EWB00_000336	727.428	0.852477	0.176228	4.83734	1.32e-06	3.45e-06	none
EWB00_000338	12.6944	0.456117	1.07198	0.425491	0.670479	0.719697	none
EWB00_000339	143.661	0.761152	0.325382	2.33925	0.0193223	0.0297767	none
EWB00_000340	2076.95	-0.584304	0.125862	-4.64241	3.44e-06	8.65e-06	none
EWB00_000341	1466.91	3.18154	1.24442	2.55665	0.0105685	0.0169904	up
EWB00_000342	986.45	-0.745743	0.152228	-4.89885	9.64e-07	2.57e-06	none
EWB00_000343	10177.1	-1.36311	0.100114	-13.6155	3.24e-42	4.09e-41	down
EWB00_000344	536.158	-2.84904	0.214119	-13.3059	2.14e-40	2.58e-39	down
EWB00_000345	1137.68	-0.663611	0.155822	-4.25878	2.06e-05	4.74e-05	none
EWB00_000355	2598.19	-2.1919	0.117816	-18.6044	2.96e-77	7.92e-76	down
EWB00_000357	297.115	-1.53962	0.315543	-4.87925	1.06e-06	2.81e-06	down
EWB00_000358	870.335	-1.50926	0.201255	-7.49924	6.42e-14	2.86e-13	down
EWB00_000369	1578.78	-0.298436	0.124397	-2.39906	0.0164371	0.0255979	none
EWB00_000371	220.38	1.46259	0.342591	4.26922	1.96e-05	4.53e-05	up
EWB00_000372	1102.31	-0.0755535	0.17383	-0.434641	0.663823	0.713646	none
EWB00_000373	622.05	0.297406	0.184225	1.61436	0.106449	0.140484	none
EWB00_000374	1576.01	-0.985541	0.133366	-7.38973	1.47e-13	6.44e-13	none
EWB00_000375	44.2041	0.696118	0.666581	1.04431	0.296341	0.351727	none
EWB00_000376	843.345	-1.2047	0.15477	-7.78384	7.04e-15	3.34e-14	down
EWB00_000377	4281.02	1.65572	0.10818	15.3053	7.04e-53	1.17e-51	up
EWB00_000380	128.91	5.64816	1.32086	4.27611	1.9e-05	4.41e-05	up
EWB00_000381	139.55	-1.43386	0.337793	-4.2448	2.19e-05	5.04e-05	down
EWB00_000387	2396.66	-1.88393	0.117172	-16.0783	3.62e-58	6.89e-57	down
EWB00_000389	1879.66	-0.451499	0.11812	-3.82238	0.00013217	0.000277751	none
EWB00_000390	910.281	-0.0458041	0.160429	-0.28551	0.775253	0.814254	none
EWB00_000391	242.729	1.0191	0.261296	3.90018	9.61e-05	0.000205541	up
EWB00_000392	3504.54	-0.281763	0.108919	-2.5869	0.00968426	0.0156587	none
EWB00_000393	1051.25	1.50724	0.145559	10.3548	3.98e-25	2.99e-24	up
EWB00_000395	181.253	1.3599	0.343807	3.9554	7.64e-05	0.000165405	up
EWB00_000396	2622.6	-0.466757	0.107445	-4.34413	1.4e-05	3.29e-05	none
EWB00_000397	3231.2	-0.910039	0.113825	-7.99509	1.29e-15	6.36e-15	none
EWB00_000398	4196.74	-0.168446	0.103597	-1.62598	0.103955	0.137602	none
EWB00_000400	1873.8	-0.57711	0.120914	-4.77291	1.82e-06	4.7e-06	none
EWB00_000401	1491.05	-0.404744	0.131145	-3.08624	0.00202703	0.0036464	none
EWB00_000402	1505.25	0.0257607	0.137277	0.187655	0.851147	0.878523	none
EWB00_000403	646.978	-0.205793	0.182997	-1.12457	0.260772	0.313897	none
EWB00_000404	1649.99	-0.480306	0.122596	-3.91779	8.94e-05	0.000192117	none
EWB00_000405	5813.81	-0.0267462	0.0936622	-0.28556	0.775215	0.814254	none
EWB00_000406	37.9274	0.0383518	0.69148	0.0554634	0.955769	0.965762	none
EWB00_000407	1085.68	0.310914	0.149944	2.07353	0.0381229	0.0552269	none
EWB00_000408	688.863	-0.58528	0.183172	-3.19526	0.00139706	0.00257035	none
EWB00_000422	1235.67	0.610626	0.159676	3.82415	0.000131224	0.000275972	none
EWB00_000423	293.341	2.7495	0.267436	10.2809	8.59e-25	6.36e-24	up
EWB00_000424	416.848	1.17829	0.21847	5.39335	6.92e-08	2.04e-07	up
EWB00_000425	391.186	2.12172	0.216132	9.81677	9.54e-23	6.53e-22	up
EWB00_000426	361.745	2.53087	0.236397	10.706	9.54e-27	7.57e-26	up
EWB00_000431	644.892	-0.358057	0.166095	-2.15574	0.0311043	0.0458252	none
EWB00_000432	1359.98	-0.179892	0.13021	-1.38156	0.167108	0.211157	none
EWB00_000434	742.614	-0.139842	0.179855	-0.777525	0.436849	0.495418	none
EWB00_000435	1495.3	-0.924189	0.128858	-7.17215	7.38e-13	3.11e-12	none
EWB00_000436	2007.61	0.552949	0.12234	4.51977	6.19e-06	1.51e-05	none
EWB00_000437	39.9053	1.8014	0.6754	2.66716	0.00764943	0.0125618	up
EWB00_000443	192.859	-0.121713	0.30656	-0.397027	0.691347	0.739454	none
EWB00_000446	56.5446	-1.56105	0.50793	-3.07336	0.00211661	0.00378729	down
EWB00_000449	12.6504	-2.31071	1.15305	-2.00399	0.0450709	0.0644155	none
EWB00_000455	3021.06	-0.805629	0.125676	-6.41037	1.45e-10	5.25e-10	none
EWB00_000458	37.3987	-0.697077	0.609503	-1.14368	0.252756	0.305217	none
EWB00_000463	5385.89	-0.0469399	0.109248	-0.429662	0.667441	0.716711	none
EWB00_000465	914.336	0.0501562	0.152142	0.329667	0.741652	0.784674	none
EWB00_000466	1421.93	0.745394	0.135901	5.48482	4.14e-08	1.24e-07	none
EWB00_000471	1452.33	-0.624459	0.140132	-4.45623	8.34e-06	2.01e-05	none
EWB00_000472	1243.77	-0.298974	0.140293	-2.13106	0.0330839	0.0484616	none
EWB00_000473	922.103	-0.527192	0.153474	-3.43507	0.000592406	0.00114557	none
EWB00_000474	1605.71	-2.07737	0.125234	-16.5879	8.53e-62	1.73e-60	down
EWB00_000475	111.689	0.399241	0.506147	0.788786	0.430237	0.489371	none
EWB00_000476	1394.77	-0.0520469	0.134398	-0.38726	0.698564	0.745276	none
EWB00_000477	851.059	-1.21957	0.173211	-7.04097	1.91e-12	7.82e-12	down
EWB00_000478	435.83	-0.655869	0.199321	-3.29052	0.00100003	0.00188105	none
EWB00_000479	4076.62	-0.439071	0.101332	-4.33299	1.47e-05	3.45e-05	none
EWB00_000481	2440.72	1.59678	0.123987	12.8786	5.94e-38	6.76e-37	up
EWB00_000482	110.369	2.31207	0.38951	5.93583	2.92e-09	9.66e-09	up
EWB00_000483	65.2504	-1.45118	0.538923	-2.69274	0.00708673	0.0117155	down
EWB00_000485	1125.89	-3.96768	0.153428	-25.8602	1.87e-147	1.27e-145	down
EWB00_000487	766.155	0.195371	0.154289	1.26626	0.205419	0.254498	none
EWB00_000488	9.51233	-4.209	1.36328	-3.08741	0.00201909	0.00363445	down
EWB00_000489	3395.88	-0.131726	0.102379	-1.28665	0.198216	0.246319	none
EWB00_000490	3158.42	-0.792654	0.111544	-7.10619	1.19e-12	4.94e-12	none
EWB00_000491	3359.85	0.648835	0.103632	6.26098	3.83e-10	1.35e-09	none
EWB00_000493	12319.6	0.0334205	0.0944512	0.353838	0.72346	0.767746	none
EWB00_000495	140.395	-1.43608	0.356807	-4.02482	5.7e-05	0.000125306	down
EWB00_000496	195.528	1.05749	0.289391	3.6542	0.000257985	0.000524707	up
EWB00_000498	903.555	-0.212744	0.158493	-1.34229	0.179501	0.225159	none
EWB00_000499	763.089	-0.541525	0.154473	-3.50563	0.000455525	0.000894455	none
EWB00_000500	150.286	0.258399	0.336509	0.767881	0.442558	0.501283	none
EWB00_000502	89.9122	0.475845	0.417013	1.14108	0.253837	0.306276	none
EWB00_000503	817.66	1.24364	0.222243	5.59587	2.2e-08	6.76e-08	up
EWB00_000504	186.959	0.102973	0.282613	0.364363	0.715587	0.760407	none
EWB00_000506	1842.89	-0.719405	0.123299	-5.83464	5.39e-09	1.75e-08	none
EWB00_000507	471.723	0.598	0.219686	2.72207	0.00648747	0.0107906	none
EWB00_000508	1848.72	-0.0728584	0.125514	-0.580479	0.561592	0.617479	none
EWB00_000510	2281.88	-0.22292	0.124137	-1.79576	0.0725334	0.0992773	none
EWB00_000511	2107.67	-0.369933	0.120225	-3.077	0.00209095	0.00374536	none
EWB00_000512	6.47604	0.494696	1.59892	0.309394	0.757022	0.798725	none
EWB00_000513	1134.96	-1.53472	0.16784	-9.14399	6.02e-20	3.66e-19	down
EWB00_000514	181.987	5.36554	1.01517	5.28537	1.25e-07	3.61e-07	up
EWB00_000515	1001.15	-0.703855	0.140772	-4.99997	5.73e-07	1.56e-06	none
EWB00_000516	1201.03	-1.6783	0.140451	-11.9494	6.54e-33	6.34e-32	down
EWB00_000517	1075.63	-0.601787	0.140508	-4.28293	1.84e-05	4.28e-05	none
EWB00_000518	82.2508	0.659482	0.573809	1.14931	0.25043	0.302792	none
EWB00_000519	2484.86	-0.854254	0.109286	-7.81671	5.42e-15	2.59e-14	none
EWB00_000527	6.3832	-0.0609262	1.70139	-0.0358096	0.971434	0.976891	none
EWB00_000528	13142.8	1.99705	0.0969802	20.5924	3.21e-94	1.13e-92	up
EWB00_000529	1640.18	-0.23144	0.138436	-1.67182	0.09456	0.12618	none
EWB00_000530	891.141	-0.717077	0.197296	-3.63453	0.000278488	0.000564224	none
EWB00_000536	33736.6	-2.0355	0.253737	-8.02206	1.04e-15	5.13e-15	down
EWB00_000537	6919.77	-1.59652	0.126749	-12.5959	2.22e-36	2.41e-35	down
EWB00_000538	41550.4	-1.93749	0.112035	-17.2936	5.25e-67	1.16e-65	down
EWB00_000540	32839.2	-1.5851	0.135157	-11.7278	9.18e-32	8.61e-31	down
EWB00_000541	4687.99	-0.185149	0.107822	-1.71717	0.0859472	0.115716	none
EWB00_000542	732.156	-0.735574	0.180776	-4.06897	4.72e-05	0.000104592	none
EWB00_000543	2307.38	-0.34912	0.110637	-3.15554	0.00160202	0.00291681	none
EWB00_000544	897.942	0.0100194	0.147464	0.0679449	0.945829	0.958599	none
EWB00_000545	2021.96	-0.699426	0.114218	-6.12359	9.15e-10	3.15e-09	none
EWB00_000546	785.291	-1.71297	0.19552	-8.76106	1.93e-18	1.1e-17	down
EWB00_000547	292.565	-7.39324	0.44922	-16.4579	7.36e-61	1.45e-59	down
EWB00_000553	189.872	-0.56897	0.285659	-1.99178	0.0463955	0.0660503	none
EWB00_000555	477.799	-0.0126817	0.199426	-0.0635908	0.949296	0.961069	none
EWB00_000556	13.8478	1.27071	1.03441	1.22844	0.219282	0.269196	none
EWB00_000557	22.5438	3.59146	1.03495	3.4702	0.000520076	0.00101316	up
EWB00_000558	55.0193	2.20983	0.603365	3.66251	0.000249753	0.000508455	up
EWB00_000559	2116.61	-1.57961	0.128687	-12.2748	1.24e-34	1.28e-33	down
EWB00_000561	269.594	0.841745	0.283512	2.96899	0.00298778	0.00523359	none
EWB00_000563	46.5827	-0.145258	0.830934	-0.174813	0.861226	0.887619	none
EWB00_000564	20.7317	-0.507692	0.884466	-0.574009	0.565962	0.621213	none
EWB00_000566	1007.42	-0.848856	0.146253	-5.80402	6.47e-09	2.07e-08	none
EWB00_000567	48.8006	-0.0762148	0.627449	-0.121468	0.903321	0.923194	none
EWB00_000568	329.755	-0.410146	0.220172	-1.86284	0.0624845	0.0865946	none
EWB00_000569	14.9151	1.85864	1.0088	1.84244	0.0654115	0.0903235	none
EWB00_000570	972.633	0.159641	0.151297	1.05515	0.291356	0.346544	none
EWB00_000571	3142.63	-2.41775	0.120013	-20.1457	2.93e-90	9.79e-89	down
EWB00_000572	6165.51	-0.337464	0.105219	-3.20725	0.00134012	0.00247154	none
EWB00_000573	9479.68	-0.4038	0.101042	-3.99636	6.43e-05	0.000140548	none
EWB00_000574	2129.45	0.623711	0.139724	4.46389	8.05e-06	1.94e-05	none
EWB00_000575	6504.36	-0.931322	0.102131	-9.11889	7.59e-20	4.58e-19	none
EWB00_000576	3915.39	-0.44208	0.105252	-4.2002	2.67e-05	6.07e-05	none
EWB00_000577	5193.51	-1.33613	0.112811	-11.844	2.31e-32	2.21e-31	down
EWB00_000578	1609.36	-1.36434	0.145731	-9.36208	7.82e-21	4.91e-20	down
EWB00_000579	1078.64	-0.369465	0.141645	-2.60838	0.00909717	0.0147805	none
EWB00_000580	2451.29	-0.40962	0.124405	-3.29263	0.000992546	0.00186738	none
EWB00_000581	9002.81	0.124047	0.0909704	1.3636	0.172693	0.217724	none
EWB00_000582	82.482	-2.05014	0.457208	-4.48405	7.32e-06	1.78e-05	down
EWB00_000583	15.6424	-3.91661	1.05767	-3.70304	0.00021303	0.000437508	down
EWB00_000584	17.3006	-0.95477	0.935828	-1.02024	0.307614	0.363772	none
EWB00_000585	1082.06	-3.9633	0.163261	-24.2758	3.53e-130	2.02e-128	down
EWB00_000586	313.581	-4.74937	0.268574	-17.6836	5.61e-70	1.32e-68	down
EWB00_000587	1477.34	-4.16977	0.156237	-26.6887	6.37e-157	4.91e-155	down
EWB00_000595	45.3672	-2.01157	0.573802	-3.50569	0.000455432	0.000894455	down
EWB00_000596	48.5815	0.212997	0.545998	0.390105	0.696459	0.743408	none
EWB00_000597	9052.39	-0.834671	0.0919079	-9.0816	1.07e-19	6.39e-19	none
EWB00_000598	794.921	-0.520256	0.167934	-3.09798	0.00194846	0.00351408	none
EWB00_000600	521.15	-0.470534	0.190524	-2.46968	0.0135234	0.021309	none
EWB00_000602	18.1266	-0.454898	0.943698	-0.482038	0.629779	0.682082	none
EWB00_000603	127.063	-2.14216	0.346293	-6.18598	6.17e-10	2.15e-09	down
EWB00_000604	1243.36	0.314258	0.147084	2.13658	0.0326318	0.0478744	none
EWB00_000605	2244.82	0.595996	0.132761	4.48923	7.15e-06	1.74e-05	none
EWB00_000606	327.299	-0.285366	0.246285	-1.15868	0.246586	0.298919	none
EWB00_000607	24.0882	-1.12272	0.833052	-1.34772	0.17775	0.22321	none
EWB00_000612	57.4825	1.07231	0.554284	1.93458	0.0530416	0.074615	none
EWB00_000613	939.71	-1.14407	0.170922	-6.69351	2.18e-11	8.37e-11	down
EWB00_000614	798.663	0.514441	0.162696	3.16197	0.00156704	0.00285992	none
EWB00_000615	1736.54	-0.141896	0.128271	-1.10622	0.268632	0.32225	none
EWB00_000616	2109.35	-0.24294	0.126461	-1.92106	0.0547239	0.076776	none
EWB00_000617	968.603	-1.25624	0.169792	-7.39869	1.38e-13	6.04e-13	down
EWB00_000618	816.021	0.0975948	0.154529	0.631565	0.527671	0.58454	none
EWB00_000619	2697.91	-0.161546	0.121303	-1.33176	0.18294	0.228995	none
EWB00_000620	974.056	0.883824	0.157475	5.61248	1.99e-08	6.15e-08	none
EWB00_000621	1295.77	-0.585153	0.135292	-4.32511	1.52e-05	3.57e-05	none
EWB00_000622	1232.98	0.900805	0.157644	5.71418	1.1e-08	3.47e-08	none
EWB00_000628	523.822	-0.680472	0.195146	-3.48699	0.000488487	0.000954719	none
EWB00_000629	255.829	1.34427	0.301517	4.45837	8.26e-06	1.99e-05	up
EWB00_000630	1643.05	0.278309	0.120778	2.3043	0.0212057	0.0323689	none
EWB00_000631	6831.4	-0.195149	0.10852	-1.79827	0.0721337	0.0987946	none
EWB00_000632	285.692	1.73774	0.297582	5.83952	5.24e-09	1.7e-08	up
EWB00_000633	367.595	-0.297363	0.214413	-1.38687	0.165482	0.209228	none
EWB00_000634	768.521	-0.400849	0.157967	-2.53755	0.0111632	0.0178714	none
EWB00_000635	3138.55	-0.700364	0.100764	-6.95055	3.64e-12	1.47e-11	none
EWB00_000636	371.281	-0.30644	0.267243	-1.14667	0.251517	0.303975	none
EWB00_000637	1927.94	-0.892793	0.135126	-6.60711	3.92e-11	1.48e-10	none
EWB00_000638	10.3323	-5.35609	1.57371	-3.40348	0.000665345	0.00127809	down
EWB00_000639	113.454	1.33361	0.387494	3.44162	0.000578246	0.00111999	up
EWB00_000640	2106.51	-3.80533	0.123306	-30.8609	4e-209	4.26e-207	down
EWB00_000641	2230.52	-1.9206	0.120983	-15.875	9.44e-57	1.74e-55	down
EWB00_000642	287.146	-0.964929	0.250851	-3.84663	0.000119754	0.000252925	none
EWB00_000643	527.147	-0.587532	0.193324	-3.0391	0.00237287	0.00421798	none
EWB00_000645	1362.2	0.0434232	0.152138	0.285419	0.775323	0.814254	none
EWB00_000646	9405.6	1.27494	0.0958365	13.3033	2.21e-40	2.66e-39	up
EWB00_000649	117.048	-0.759735	0.384785	-1.97444	0.0483316	0.0685628	none
EWB00_000653	28.6243	1.99353	0.770043	2.58886	0.00962954	0.0155793	up
EWB00_000660	359.702	-7.49961	0.425254	-17.6356	1.31e-69	3.07e-68	down
EWB00_000661	19.7038	-0.156881	1.00383	-0.156283	0.87581	0.900111	none
EWB00_000662	68.8707	-4.36105	0.66211	-6.58659	4.5e-11	1.69e-10	down
EWB00_000663	4557.28	-2.4915	0.127559	-19.5321	5.85e-85	1.82e-83	down
EWB00_000664	225.62	0.710449	0.338262	2.10029	0.0357032	0.0520265	none
EWB00_000665	115.791	1.65979	0.38126	4.35344	1.34e-05	3.16e-05	up
EWB00_000666	11.8392	2.79499	1.25974	2.2187	0.0265068	0.0395931	up
EWB00_000668	1099.15	-0.865451	0.135789	-6.3735	1.85e-10	6.62e-10	none
EWB00_000669	2812.79	0.242619	0.119833	2.02465	0.0429037	0.0615482	none
EWB00_000672	2230.98	-0.587979	0.126764	-4.63836	3.51e-06	8.81e-06	none
EWB00_000673	2003.93	-0.388238	0.11845	-3.27765	0.00104675	0.00196496	none
EWB00_000674	1625.31	-0.151199	0.129802	-1.16484	0.244085	0.296143	none
EWB00_000675	2125.77	-0.441397	0.115517	-3.82107	0.000132876	0.000279025	none
EWB00_000677	18.2126	3.06862	1.07176	2.86315	0.0041945	0.0071813	up
EWB00_000678	773.143	-0.500667	0.153907	-3.25304	0.00114176	0.00213	none
EWB00_000679	1258.18	-1.13248	0.137622	-8.2289	1.89e-16	9.72e-16	down
EWB00_000680	41.9718	-2.49203	0.596821	-4.17551	2.97e-05	6.72e-05	down
EWB00_000681	941.044	-0.738423	0.159609	-4.62644	3.72e-06	9.31e-06	none
EWB00_000682	3996.3	-0.366523	0.129008	-2.84108	0.00449611	0.00767112	none
EWB00_000683	612.268	-0.00112356	0.16908	-0.00664514	0.994698	0.995396	none
EWB00_000684	33.3029	2.16664	0.697681	3.10549	0.00189962	0.00343041	up
EWB00_000685	586.463	2.27597	0.224973	10.1166	4.66e-24	3.36e-23	up
EWB00_000686	2016.33	-1.31839	0.131024	-10.0622	8.11e-24	5.81e-23	down
EWB00_000687	677.328	0.667402	0.204639	3.26137	0.00110875	0.00207441	none
EWB00_000688	2382.81	0.849645	0.112546	7.54932	4.38e-14	1.97e-13	none
EWB00_000689	92.2244	2.12594	0.427939	4.96785	6.77e-07	1.83e-06	up
EWB00_000690	1615.65	0.0609555	0.139891	0.435736	0.663028	0.712883	none
EWB00_000691	202.233	-0.666682	0.318164	-2.0954	0.0361352	0.0525909	none
EWB00_000692	698.891	0.384604	0.172939	2.22393	0.026153	0.0390924	none
EWB00_000693	277.82	1.94648	0.260547	7.47073	7.97e-14	3.54e-13	up
EWB00_000694	633.391	-1.97537	0.174366	-11.3289	9.44e-30	8.29e-29	down
EWB00_000695	296.099	0.429886	0.257529	1.66928	0.0950628	0.126811	none
EWB00_000696	98.2626	1.65632	0.427701	3.87261	0.000107675	0.000228619	up
EWB00_000711	23.1021	-1.2798	0.841945	-1.52005	0.128497	0.166652	none
EWB00_000713	1324.3	-0.255339	0.140854	-1.8128	0.0698632	0.0959036	none
EWB00_000716	8.72869	-2.65734	1.47092	-1.80658	0.0708276	0.0971215	none
EWB00_000720	71.9877	-7.17456	0.93239	-7.69481	1.42e-14	6.62e-14	down
EWB00_000723	301.125	1.48336	0.27805	5.33487	9.56e-08	2.78e-07	up
EWB00_000725	2873.04	-0.241841	0.122327	-1.977	0.0480413	0.068197	none
EWB00_000727	7353.34	-0.550317	0.0995003	-5.53081	3.19e-08	9.66e-08	none
EWB00_000728	625.607	-2.01922	0.172064	-11.7353	8.41e-32	7.9e-31	down
EWB00_000729	1151.74	0.508851	0.146353	3.47687	0.00050731	0.000989207	none
EWB00_000730	3543.1	0.358493	0.102489	3.49786	0.000468999	0.000919195	none
EWB00_000731	2055.13	-0.122947	0.139576	-0.880866	0.378391	0.43702	none
EWB00_000732	38.0258	-2.04258	0.626725	-3.25914	0.00111751	0.00209033	down
EWB00_000733	2130.04	-1.21936	0.141827	-8.59751	8.15e-18	4.47e-17	down
EWB00_000734	287.415	1.44404	0.272285	5.30341	1.14e-07	3.29e-07	up
EWB00_000735	74.6781	2.84282	0.491007	5.78976	7.05e-09	2.25e-08	up
EWB00_000737	20.6218	2.07528	0.932196	2.22623	0.025999	0.0389105	up
EWB00_000738	106.956	1.31332	0.411672	3.1902	0.00142172	0.00261058	up
EWB00_000740	267.834	-3.96599	0.883327	-4.48983	7.13e-06	1.74e-05	down
EWB00_000741	11558.6	-1.01087	0.0924585	-10.9333	7.99e-28	6.56e-27	down
EWB00_000742	126.805	2.19086	0.406138	5.39438	6.88e-08	2.03e-07	up
EWB00_000743	2031.56	-1.08789	0.118546	-9.17698	4.43e-20	2.71e-19	down
EWB00_000744	789.109	0.190777	0.154263	1.2367	0.216198	0.265953	none
EWB00_000745	631.47	1.77259	0.188297	9.41383	4.78e-21	3.04e-20	up
EWB00_000746	9.35088	-2.24141	1.21317	-1.84757	0.0646649	0.08941	none
EWB00_000747	2287.09	-0.602888	0.112936	-5.3383	9.38e-08	2.73e-07	none
EWB00_000748	1444.36	-1.1473	0.142164	-8.07025	7.02e-16	3.5e-15	down
EWB00_000750	1694.82	-1.05118	0.158692	-6.62401	3.5e-11	1.32e-10	down
EWB00_000751	1944.65	0.0641446	0.11744	0.54619	0.584935	0.640132	none
EWB00_000752	12.2021	-0.210263	1.27039	-0.16551	0.868542	0.893844	none
EWB00_000753	727.381	-0.356718	0.164725	-2.16553	0.0303471	0.0447804	none
EWB00_000755	491.552	-1.61269	0.186182	-8.66191	4.64e-18	2.58e-17	down
EWB00_000757	103.819	-0.696414	0.402966	-1.72822	0.0839492	0.113316	none
EWB00_000760	5.71317	1.37971	1.65727	0.832519	0.405116	0.464125	none
EWB00_000762	3285.91	-2.16955	0.117325	-18.4918	2.41e-76	6.36e-75	down
EWB00_000764	927.805	-0.231552	0.162481	-1.4251	0.154128	0.196529	none
EWB00_000765	580.391	-1.0254	0.182471	-5.61953	1.91e-08	5.92e-08	down
EWB00_000766	2875.32	-0.834485	0.115965	-7.196	6.2e-13	2.62e-12	none
EWB00_000767	4973.99	1.84494	0.108533	16.9989	8.37e-65	1.79e-63	up
EWB00_000768	4013.14	1.11689	0.10545	10.5917	3.26e-26	2.54e-25	up
EWB00_000769	1617.89	-0.125388	0.154962	-0.809151	0.418428	0.47736	none
EWB00_000780	57.0907	2.28806	0.54198	4.22168	2.42e-05	5.56e-05	up
EWB00_000782	411.073	1.35723	0.208151	6.5204	7.01e-11	2.58e-10	up
EWB00_000787	518.835	-0.788367	0.195869	-4.02497	5.7e-05	0.000125256	none
EWB00_000788	190.633	0.0130739	0.283448	0.0461243	0.963211	0.970483	none
EWB00_000789	943.986	1.64255	0.150826	10.8904	1.28e-27	1.05e-26	up
EWB00_000790	1280.53	-0.406811	0.147484	-2.75834	0.00580949	0.00973032	none
EWB00_000791	2744.62	-1.57447	0.109063	-14.4362	3.06e-47	4.29e-46	down
EWB00_000792	355.088	1.61756	0.222568	7.26768	3.66e-13	1.57e-12	up
EWB00_000793	1949.84	-1.9488	0.116179	-16.7741	3.77e-63	7.8e-62	down
EWB00_000802	391.21	3.23608	0.251715	12.8561	7.95e-38	8.99e-37	up
EWB00_000803	1176.04	0.670836	0.140597	4.77135	1.83e-06	4.73e-06	none
EWB00_000805	3262.1	0.0502077	0.127611	0.393444	0.693992	0.741811	none
EWB00_000806	777.358	0.583234	0.179278	3.25324	0.00114099	0.00212951	none
EWB00_000808	260.582	0.501431	0.315024	1.59172	0.111447	0.146505	none
EWB00_000809	3225.04	0.027396	0.119828	0.228628	0.819158	0.851147	none
EWB00_000810	594.515	0.254509	0.171189	1.48672	0.13709	0.176896	none
EWB00_000811	2839.5	1.02835	0.133902	7.67987	1.59e-14	7.41e-14	up
EWB00_000815	821.251	0.386828	0.169271	2.28526	0.0222979	0.0338412	none
EWB00_000816	13.4542	-0.936995	1.10617	-0.847065	0.396959	0.455836	none
EWB00_000819	7.52044	0.255623	1.56104	0.163752	0.869927	0.895049	none
EWB00_000820	1694.31	0.701596	0.129576	5.41456	6.14e-08	1.82e-07	none
EWB00_000821	1522.86	-0.47892	0.129618	-3.69485	0.00022002	0.000450763	none
EWB00_000822	618.082	-0.739227	0.183738	-4.02326	5.74e-05	0.000126107	none
EWB00_000823	761.703	-0.209049	0.156225	-1.33813	0.180854	0.226755	none
EWB00_000830	183.365	-2.11788	0.296757	-7.13676	9.56e-13	3.99e-12	down
EWB00_000842	6779.95	-8.39307	0.386283	-21.7278	1.12e-104	4.69e-103	down
EWB00_000843	128.837	0.474518	0.381849	1.24268	0.213984	0.263577	none
EWB00_000845	798.852	-0.719022	0.153143	-4.69509	2.66e-06	6.76e-06	none
EWB00_000846	432.06	1.70316	0.220453	7.7257	1.11e-14	5.23e-14	up
EWB00_000847	524.405	-0.329353	0.18752	-1.75636	0.0790263	0.107354	none
EWB00_000860	919.488	-0.938854	0.152619	-6.1516	7.67e-10	2.66e-09	none
EWB00_000861	740.003	-1.57163	0.210839	-7.45418	9.04e-14	4.01e-13	down
EWB00_000863	3334.52	0.318902	0.100174	3.18347	0.00145521	0.0026674	none
EWB00_000864	981.982	-0.597086	0.168822	-3.53677	0.000405054	0.000800774	none
EWB00_000866	2183.86	0.868025	0.114953	7.55116	4.31e-14	1.95e-13	none
EWB00_000867	3474.35	-2.63142	0.103052	-25.535	8.06e-144	5.3e-142	down
EWB00_000868	1026.72	-1.52515	0.147587	-10.3339	4.95e-25	3.71e-24	down
EWB00_000869	3411.91	-0.440909	0.105174	-4.19217	2.76e-05	6.28e-05	none
EWB00_000870	1324.23	-0.611722	0.145692	-4.19872	2.68e-05	6.11e-05	none
EWB00_000871	1342.26	-0.408323	0.127122	-3.21205	0.00131793	0.00243275	none
EWB00_000873	321.759	-2.94187	0.252891	-11.633	2.8e-31	2.58e-30	down
EWB00_000874	18.7462	-0.288751	0.912224	-0.316536	0.751596	0.793598	none
EWB00_000875	870.804	-0.0127445	0.152119	-0.0837794	0.933232	0.948494	none
EWB00_000876	1233.82	-0.827911	0.129343	-6.40088	1.54e-10	5.57e-10	none
EWB00_000879	268.913	-6.18328	1.77494	-3.48366	0.000494613	0.000965793	down
EWB00_000884	883.939	-0.263787	0.15644	-1.68619	0.091759	0.122832	none
EWB00_000885	2637.86	-0.680365	0.10623	-6.40462	1.51e-10	5.44e-10	none
EWB00_000886	888.525	1.11519	0.151304	7.37053	1.7e-13	7.42e-13	up
EWB00_000888	447.102	1.46356	0.231262	6.32859	2.47e-10	8.84e-10	up
EWB00_000889	2076.32	-0.645655	0.114451	-5.64131	1.69e-08	5.24e-08	none
EWB00_000890	4180.27	-0.198293	0.100675	-1.96963	0.048881	0.0692955	none
EWB00_000891	1781.88	-0.262307	0.138963	-1.88761	0.0590786	0.0823906	none
EWB00_000892	2141.81	0.024408	0.114284	0.213574	0.830879	0.861091	none
EWB00_000893	2880.02	-0.349043	0.110637	-3.15486	0.00160576	0.00292298	none
EWB00_000896	133.245	2.74941	0.374853	7.33463	2.22e-13	9.64e-13	up
EWB00_000897	3772.69	0.738273	0.111895	6.5979	4.17e-11	1.57e-10	none
EWB00_000903	40.2284	0.0363686	0.65057	0.0559026	0.955419	0.965706	none
EWB00_000904	478.247	-0.296847	0.237835	-1.24812	0.211987	0.261461	none
EWB00_000905	3161.26	-0.318781	0.112465	-2.83448	0.00459006	0.00781451	none
EWB00_000906	89.5158	1.9682	0.501665	3.92334	8.73e-05	0.000187982	up
EWB00_000907	3.74858	-0.3171	1.99508	-0.158941	0.873716	0.898398	none
EWB00_000908	1086.63	-2.03939	0.138612	-14.713	5.32e-49	7.84e-48	down
EWB00_000909	1650.79	-1.10023	0.119176	-9.23196	2.66e-20	1.64e-19	down
EWB00_000910	277.584	-0.240619	0.283285	-0.849389	0.395665	0.454536	none
EWB00_000911	154.607	1.65865	0.390057	4.25231	2.12e-05	4.88e-05	up
EWB00_000913	1293.58	-1.22918	0.133913	-9.17892	4.35e-20	2.66e-19	down
EWB00_000914	72.9921	-0.891544	0.463972	-1.92155	0.0546628	0.0767288	none
EWB00_000916	2232.73	-0.652962	0.11045	-5.91183	3.38e-09	1.11e-08	none
EWB00_000917	5778.59	-2.57584	0.110088	-23.3979	4.49e-121	2.25e-119	down
EWB00_000918	1487.12	0.937639	0.1788	5.24408	1.57e-07	4.47e-07	none
EWB00_000920	8758.97	-0.629222	0.087395	-7.19974	6.03e-13	2.55e-12	none
EWB00_000921	1696.71	0.36934	0.121439	3.04135	0.00235519	0.00418744	none
EWB00_000922	3845.99	-0.218594	0.12716	-1.71906	0.0856043	0.115291	none
EWB00_000923	731.416	1.20419	0.167897	7.17217	7.38e-13	3.11e-12	up
EWB00_000924	1553.34	-0.0542211	0.136105	-0.398376	0.690353	0.738729	none
EWB00_000926	1329.06	-0.305782	0.139072	-2.19874	0.0278964	0.0413966	none
EWB00_000927	1643.79	-1.12751	0.12733	-8.85496	8.37e-19	4.82e-18	down
EWB00_000928	753.964	-0.449343	0.16738	-2.68456	0.00726245	0.0119778	none
EWB00_000929	1178.87	-0.286166	0.137262	-2.08483	0.0370851	0.0538534	none
EWB00_000931	10444.5	-0.675397	0.103608	-6.51879	7.09e-11	2.61e-10	none
EWB00_000932	638.241	-0.0523795	0.201161	-0.260386	0.794566	0.830624	none
EWB00_000937	28.0851	0.731565	0.741982	0.98596	0.324153	0.380919	none
EWB00_000941	897.763	-0.914309	0.169088	-5.4073	6.4e-08	1.89e-07	none
EWB00_000946	10034.6	-0.104746	0.102721	-1.01971	0.307864	0.364016	none
EWB00_000948	41797.6	-1.27535	0.0872952	-14.6096	2.44e-48	3.54e-47	down
EWB00_000949	1722.13	-0.862879	0.117708	-7.33067	2.29e-13	9.91e-13	none
EWB00_000950	484.385	-0.375977	0.184027	-2.04305	0.0410471	0.059127	none
EWB00_000951	943.532	0.411517	0.142595	2.88593	0.00390265	0.00671582	none
EWB00_000952	2210.82	-1.97571	0.135848	-14.5435	6.42e-48	9.17e-47	down
EWB00_000953	1730.6	-0.365523	0.144413	-2.53109	0.011371	0.0181797	none
EWB00_000954	1828.82	-0.406989	0.132722	-3.06649	0.0021659	0.00386972	none
EWB00_000955	564.377	-1.29312	0.181114	-7.13981	9.35e-13	3.9e-12	down
EWB00_000957	459.046	1.89349	0.200966	9.42192	4.43e-21	2.82e-20	up
EWB00_000958	879.967	-0.793435	0.154735	-5.12769	2.93e-07	8.17e-07	none
EWB00_000959	175.748	1.98232	0.338836	5.85039	4.9e-09	1.6e-08	up
EWB00_000960	1607.46	-0.385084	0.139006	-2.77027	0.00560098	0.00940356	none
EWB00_000961	1411.63	-0.445694	0.140163	-3.17982	0.00147366	0.00269653	none
EWB00_000962	1541.52	-0.412468	0.125985	-3.27394	0.00106061	0.00198965	none
EWB00_000963	929.936	0.171576	0.150756	1.13811	0.255075	0.3077	none
EWB00_000964	19.1313	2.87156	0.970299	2.95946	0.00308183	0.00538712	up
EWB00_000965	1739.02	-1.40804	0.119615	-11.7715	5.48e-32	5.17e-31	down
EWB00_000966	2148.9	0.292248	0.118105	2.47448	0.0133431	0.0210565	none
EWB00_000967	21562.4	2.06575	0.131035	15.7648	5.43e-56	9.76e-55	up
EWB00_000968	3043.83	-1.87816	0.122678	-15.3097	6.59e-53	1.09e-51	down
EWB00_000971	290.498	0.728949	0.26374	2.76389	0.00571173	0.00957611	none
EWB00_000972	663.809	0.841298	0.173882	4.83833	1.31e-06	3.43e-06	none
EWB00_000973	10.4103	0.0617371	1.3239	0.0466327	0.962806	0.970307	none
EWB00_000974	580.368	0.784383	0.190103	4.1261	3.69e-05	8.27e-05	none
EWB00_000975	1979.5	-0.255121	0.131288	-1.94322	0.0519899	0.0732581	none
EWB00_000976	1135.43	-0.911176	0.155865	-5.84594	5.04e-09	1.64e-08	none
EWB00_000977	126.104	2.01618	0.417471	4.8295	1.37e-06	3.58e-06	up
EWB00_000978	483.833	1.69153	0.216827	7.8013	6.13e-15	2.92e-14	up
EWB00_000979	110.973	1.24078	0.391485	3.16942	0.00152743	0.00279067	up
EWB00_000980	1642.14	-1.09638	0.133433	-8.2167	2.09e-16	1.07e-15	down
EWB00_000981	1515.22	-1.57246	0.126464	-12.434	1.71e-35	1.81e-34	down
EWB00_000984	173.732	0.940476	0.331591	2.83626	0.00456457	0.00777488	none
EWB00_000985	344.282	0.366014	0.229289	1.5963	0.110421	0.14527	none
EWB00_000986	6443.53	0.221678	0.0969764	2.2859	0.0222601	0.0338022	none
EWB00_000990	930.408	-5.14886	0.181527	-28.3641	5.61e-177	5.07e-175	down
EWB00_000991	5465.51	-0.965174	0.134112	-7.19679	6.16e-13	2.6e-12	none
EWB00_000992	466.309	2.37726	0.201212	11.8147	3.28e-32	3.12e-31	up
EWB00_000994	14.7329	2.52078	1.21185	2.08011	0.037515	0.054458	none
EWB00_000997	273.351	-0.49985	0.295835	-1.68963	0.0910994	0.122027	none
EWB00_000999	18.7892	-1.81703	1.0019	-1.81358	0.0697417	0.0957681	none
EWB00_001001	246.43	-0.349815	0.256703	-1.36272	0.17297	0.218041	none
EWB00_001002	3972.92	-7.35071	0.161493	-45.5171	0	0	down
EWB00_001005	294.871	-10.2158	1.04949	-9.73405	2.16e-22	1.45e-21	down
EWB00_001006	380.941	-10.5861	1.04323	-10.1474	3.4e-24	2.47e-23	down
EWB00_001007	178.556	-0.35506	0.288356	-1.23132	0.218202	0.268066	none
EWB00_001008	10477.8	1.12276	0.0839841	13.3688	9.2e-41	1.12e-39	up
EWB00_001011	21864.2	0.0100186	0.0878842	0.113998	0.90924	0.928116	none
EWB00_001012	6653.89	0.994502	0.0935526	10.6304	2.15e-26	1.69e-25	none
EWB00_001013	551.548	-1.56285	0.206745	-7.55931	4.05e-14	1.83e-13	down
EWB00_001014	262.418	-0.14063	0.243696	-0.577071	0.563892	0.619279	none
EWB00_001015	10697.9	-5.4371	0.11443	-47.5147	0	0	down
EWB00_001016	13.0334	-1.51131	1.02894	-1.4688	0.141887	0.182442	none
EWB00_001017	31.9334	-1.47816	0.802177	-1.84269	0.0653739	0.0902865	none
EWB00_001018	426.248	4.14114	0.27269	15.1863	4.36e-52	7.1e-51	up
EWB00_001019	2464.62	4.58302	0.145758	31.4427	5.28e-217	6e-215	up
EWB00_001022	6.89889	1.63068	1.54692	1.05415	0.291816	0.347042	none
EWB00_001027	1387.13	-1.80875	0.139139	-12.9996	1.23e-38	1.41e-37	down
EWB00_001028	60.0282	-1.56944	0.521626	-3.00874	0.00262333	0.00463967	down
EWB00_001029	263.034	-0.593832	0.245391	-2.41995	0.0155228	0.0242774	none
EWB00_001030	512.895	1.49562	0.213493	7.00546	2.46e-12	1e-11	up
EWB00_001034	135.973	0.407245	0.379817	1.07221	0.283624	0.338497	none
EWB00_001035	17027	-0.472998	0.085656	-5.52206	3.35e-08	1.01e-07	none
EWB00_001036	185.92	-1.12626	0.292065	-3.85619	0.00011517	0.000243732	down
EWB00_001037	1038.69	-0.127761	0.138183	-0.924578	0.355185	0.413426	none
EWB00_001038	5883.2	-0.814447	0.101263	-8.04289	8.77e-16	4.36e-15	none
EWB00_001039	6640.38	-2.58186	0.102742	-25.1296	2.36e-139	1.49e-137	down
EWB00_001040	1519.71	-0.886835	0.130755	-6.7824	1.18e-11	4.62e-11	none
EWB00_001041	791.516	-0.383334	0.164835	-2.32556	0.0200423	0.0307791	none
EWB00_001042	1599.67	-0.0128631	0.136442	-0.0942753	0.92489	0.941576	none
EWB00_001043	1932.03	-0.47571	0.121311	-3.92141	8.8e-05	0.000189401	none
EWB00_001044	1087.5	-0.49934	0.148651	-3.35915	0.00078184	0.00149064	none
EWB00_001045	711.451	1.40136	0.167472	8.36776	5.87e-17	3.09e-16	up
EWB00_001046	1735.32	-0.0446059	0.119914	-0.371983	0.709906	0.755747	none
EWB00_001047	1278.72	0.749806	0.141707	5.29126	1.21e-07	3.5e-07	none
EWB00_001048	423.507	0.161084	0.210891	0.763828	0.44497	0.503744	none
EWB00_001049	863.305	-0.0493669	0.168665	-0.292693	0.769757	0.809819	none
EWB00_001050	3102.11	0.154602	0.131247	1.17795	0.238816	0.290336	none
EWB00_001051	16366.7	-1.07305	0.116316	-9.2253	2.83e-20	1.75e-19	down
EWB00_001052	997.388	0.0529342	0.150875	0.350848	0.725702	0.770029	none
EWB00_001053	8865.38	-1.46594	0.0896605	-16.3499	4.36e-60	8.53e-59	down
EWB00_001054	9873.6	0.666645	0.091742	7.26652	3.69e-13	1.58e-12	none
EWB00_001055	2839.64	0.558109	0.121243	4.60323	4.16e-06	1.03e-05	none
EWB00_001056	3473.15	-0.919273	0.107094	-8.58383	9.18e-18	5.03e-17	none
EWB00_001058	1205.41	-2.93151	0.160711	-18.2409	2.44e-74	6.27e-73	down
EWB00_001060	2257.72	-1.03417	0.126473	-8.177	2.91e-16	1.48e-15	down
EWB00_001061	1428.56	-1.02013	0.145515	-7.01049	2.37e-12	9.68e-12	down
EWB00_001062	336.478	1.34585	0.24499	5.49349	3.94e-08	1.18e-07	up
EWB00_001063	212.439	-1.37926	0.281653	-4.89701	9.73e-07	2.59e-06	down
EWB00_001064	1373.35	0.159636	0.132873	1.20142	0.229588	0.280537	none
EWB00_001065	4231.65	-0.170184	0.110769	-1.53639	0.124444	0.162045	none
EWB00_001066	37.9133	-3.04436	0.82465	-3.6917	0.00022276	0.000455932	down
EWB00_001067	1775.85	-0.563576	0.133362	-4.22592	2.38e-05	5.46e-05	none
EWB00_001068	1713.22	0.687467	0.123128	5.58335	2.36e-08	7.24e-08	none
EWB00_001069	178.59	1.59863	0.346844	4.60907	4.04e-06	1.01e-05	up
EWB00_001070	601.696	-0.247478	0.169917	-1.45646	0.145265	0.186244	none
EWB00_001074	94.5406	-2.27659	0.452359	-5.0327	4.84e-07	1.32e-06	down
EWB00_001075	1038.77	0.663514	0.142796	4.64657	3.37e-06	8.48e-06	none
EWB00_001076	1055.75	-1.44851	0.150161	-9.64641	5.09e-22	3.36e-21	down
EWB00_001077	3028.29	-0.78425	0.110122	-7.12167	1.07e-12	4.44e-12	none
EWB00_001078	18098.6	-0.930143	0.087236	-10.6624	1.53e-26	1.21e-25	none
EWB00_001079	13.9121	2.01412	1.22663	1.642	0.10059	0.133633	none
EWB00_001080	7182.97	-0.634341	0.104095	-6.09386	1.1e-09	3.76e-09	none
EWB00_001081	78.7693	0.0630894	0.468448	0.134677	0.892867	0.914734	none
EWB00_001082	1077.09	-0.52427	0.147491	-3.55459	0.000378563	0.000752116	none
EWB00_001084	132.413	0.646324	0.431186	1.49894	0.133888	0.173109	none
EWB00_001085	1809.54	1.19488	0.120274	9.93465	2.94e-23	2.06e-22	up
EWB00_001086	819.323	-0.0566681	0.179544	-0.315622	0.75229	0.79423	none
EWB00_001087	68.7741	-0.0168529	0.472482	-0.0356689	0.971546	0.976891	none
EWB00_001088	136.173	1.29052	0.341845	3.77516	0.000159905	0.000332792	up
EWB00_001090	249.247	-0.474986	0.282742	-1.67993	0.0929716	0.124277	none
EWB00_001091	2004.15	-0.396061	0.146273	-2.70768	0.00677548	0.0112319	none
EWB00_001092	4413.5	-0.902393	0.115556	-7.80911	5.76e-15	2.75e-14	none
EWB00_001093	1712.51	-0.684895	0.139224	-4.91937	8.68e-07	2.32e-06	none
EWB00_001094	4088.38	-2.77632	0.1133	-24.5043	1.33e-132	7.88e-131	down
EWB00_001095	1043.19	-1.34178	0.161419	-8.31241	9.38e-17	4.89e-16	down
EWB00_001097	156.76	1.62615	0.338412	4.80523	1.55e-06	4.02e-06	up
EWB00_001099	509.676	0.471144	0.246764	1.90929	0.0562247	0.0786715	none
EWB00_001100	782.138	-1.24797	0.176921	-7.05386	1.74e-12	7.15e-12	down
EWB00_001102	1629.7	-1.23555	0.126118	-9.79677	1.16e-22	7.93e-22	down
EWB00_001104	258.546	2.54474	0.290194	8.76908	1.8e-18	1.02e-17	up
EWB00_001105	83.004	1.27968	0.452845	2.82586	0.00471534	0.00801913	up
EWB00_001106	1305	-1.55941	0.140638	-11.0881	1.43e-28	1.2e-27	down
EWB00_001107	5155.2	-1.23218	0.103124	-11.9485	6.61e-33	6.4e-32	down
EWB00_001108	3337.24	-0.54231	0.111601	-4.85938	1.18e-06	3.1e-06	none
EWB00_001109	5674.04	-0.534073	0.105278	-5.07298	3.92e-07	1.08e-06	none
EWB00_001110	182.376	-1.58521	0.286058	-5.54158	3e-08	9.11e-08	down
EWB00_001111	2667.5	0.620698	0.121395	5.11305	3.17e-07	8.81e-07	none
EWB00_001112	37.305	1.18044	0.626905	1.88296	0.0597051	0.083154	none
EWB00_001113	207.899	0.405802	0.340357	1.19228	0.23315	0.284352	none
EWB00_001114	781.485	-0.636097	0.168043	-3.78533	0.000153503	0.000320434	none
EWB00_001115	17.0193	-5.08093	1.23799	-4.10416	4.06e-05	9.05e-05	down
EWB00_001116	1357.01	-0.76316	0.133683	-5.70871	1.14e-08	3.58e-08	none
EWB00_001117	20.2492	2.20959	1.06397	2.07674	0.0378251	0.0548334	none
EWB00_001118	790.393	-1.64734	0.156599	-10.5195	7.03e-26	5.42e-25	down
EWB00_001119	95.7069	-3.33538	0.44442	-7.505	6.14e-14	2.74e-13	down
EWB00_001120	42.0647	1.0491	0.651538	1.61019	0.107356	0.14157	none
EWB00_001122	1549.5	-0.03302	0.12833	-0.257306	0.796943	0.832591	none
EWB00_001123	2192.29	-0.610741	0.126624	-4.82325	1.41e-06	3.69e-06	none
EWB00_001124	1046.05	-0.282881	0.151736	-1.8643	0.0622798	0.0863565	none
EWB00_001125	16.478	-0.778681	1.00438	-0.775286	0.438171	0.496649	none
EWB00_001126	795.513	-0.901363	0.169309	-5.32377	1.02e-07	2.95e-07	none
EWB00_001127	7685.94	-0.133348	0.0866089	-1.53966	0.123643	0.161127	none
EWB00_001128	3455.77	0.182354	0.115517	1.57859	0.114431	0.149959	none
EWB00_001129	4465.78	-0.954639	0.0978766	-9.7535	1.78e-22	1.2e-21	none
EWB00_001130	1203.3	0.2518	0.148374	1.69706	0.0896857	0.120325	none
EWB00_001131	2472.61	-0.93084	0.110302	-8.43904	3.2e-17	1.71e-16	none
EWB00_001132	202.02	0.192521	0.323701	0.594751	0.55201	0.608456	none
EWB00_001133	1651.35	-0.865331	0.142672	-6.06517	1.32e-09	4.46e-09	none
EWB00_001134	1749.63	-0.728434	0.1169	-6.23127	4.63e-10	1.63e-09	none
EWB00_001135	344.226	0.261483	0.219872	1.18925	0.23434	0.285514	none
EWB00_001136	69.0407	0.114369	0.533089	0.214541	0.830125	0.860416	none
EWB00_001138	15.2685	-5.92828	1.43062	-4.14386	3.42e-05	7.68e-05	down
EWB00_001139	1894.5	0.364427	0.125885	2.89492	0.00379253	0.00653836	none
EWB00_001140	1312.01	-0.201394	0.169551	-1.18781	0.23491	0.286084	none
EWB00_001141	90.0246	-0.0188169	0.543964	-0.0345923	0.972405	0.977479	none
EWB00_001143	864.601	-11.7695	1.03285	-11.3952	4.42e-30	3.91e-29	down
EWB00_001144	80.7754	-5.30896	1.61621	-3.28483	0.00102044	0.00191813	down
EWB00_001146	1103.51	-5.93435	0.212444	-27.9338	1.04e-171	8.82e-170	down
EWB00_001147	1012.07	-0.0291344	0.162793	-0.178966	0.857965	0.884907	none
EWB00_001149	5311.22	-1.24993	0.110371	-11.3248	9.89e-30	8.66e-29	down
EWB00_001153	2851.97	-0.381218	0.119329	-3.19467	0.00139991	0.00257446	none
EWB00_001154	1652.44	-0.507469	0.11976	-4.2374	2.26e-05	5.2e-05	none
EWB00_001155	312.334	1.12245	0.237155	4.73299	2.21e-06	5.65e-06	up
EWB00_001157	1167.18	1.80585	0.154505	11.688	1.47e-31	1.37e-30	up
EWB00_001158	1659.95	-1.49964	0.13747	-10.9089	1.05e-27	8.56e-27	down
EWB00_001159	2827.12	1.12092	0.108633	10.3184	5.82e-25	4.34e-24	up
EWB00_001160	1159.91	-0.754449	0.135785	-5.55619	2.76e-08	8.42e-08	none
EWB00_001163	1779.72	-0.815054	0.124315	-6.55635	5.51e-11	2.05e-10	none
EWB00_001164	89.9214	1.59787	0.433361	3.68714	0.000226787	0.000463948	up
EWB00_001165	2764.59	0.949997	0.129254	7.34987	1.98e-13	8.62e-13	none
EWB00_001166	335.123	-0.757299	0.217566	-3.48078	0.000499959	0.000975552	none
EWB00_001167	4294.14	-0.524019	0.103756	-5.05048	4.41e-07	1.21e-06	none
EWB00_001168	1175.71	-0.158664	0.162401	-0.97699	0.328574	0.38563	none
EWB00_001170	2140.04	-0.414417	0.147981	-2.80047	0.00510276	0.00863259	none
EWB00_001171	97.7383	0.869417	0.406853	2.13693	0.0326037	0.0478415	none
EWB00_001172	455.658	-0.00651181	0.19601	-0.0332218	0.973498	0.978268	none
EWB00_001173	1029.56	-0.618082	0.146052	-4.23192	2.32e-05	5.32e-05	none
EWB00_001174	2102.33	-0.775507	0.130704	-5.9333	2.97e-09	9.81e-09	none
EWB00_001175	161.891	0.935897	0.3232	2.89573	0.00378282	0.00652296	none
EWB00_001176	2045.99	0.35924	0.124116	2.89439	0.00379899	0.00654816	none
EWB00_001179	2098.1	-1.06904	0.154758	-6.90783	4.92e-12	1.97e-11	down
EWB00_001180	1152.06	-0.624858	0.145662	-4.28977	1.79e-05	4.16e-05	none
EWB00_001181	1563.15	-1.6942	0.145604	-11.6356	2.72e-31	2.5e-30	down
EWB00_001182	2607.53	-0.62831	0.127549	-4.92603	8.39e-07	2.25e-06	none
EWB00_001183	1127.22	-0.576895	0.164683	-3.50306	0.000459947	0.000902295	none
EWB00_001184	10069.6	0.0280393	0.0968245	0.289589	0.772131	0.812017	none
EWB00_001185	74.9224	1.23682	0.457987	2.70055	0.00692244	0.0114665	up
EWB00_001186	1277.11	-0.222914	0.132522	-1.68209	0.0925522	0.123796	none
EWB00_001187	213.305	-0.18601	0.330183	-0.563353	0.573195	0.628347	none
EWB00_001188	980.184	0.00885964	0.143419	0.0617744	0.950742	0.962288	none
EWB00_001189	920.687	-0.829522	0.150517	-5.51115	3.57e-08	1.08e-07	none
EWB00_001190	2882.11	-0.448491	0.102876	-4.35951	1.3e-05	3.08e-05	none
EWB00_001192	40.3569	1.32822	0.618406	2.14782	0.0317282	0.0466628	up
EWB00_001193	1176.32	0.533822	0.162886	3.27727	0.00104816	0.00196673	none
EWB00_001194	718.58	-0.37526	0.162591	-2.308	0.0209992	0.0320787	none
EWB00_001195	224.869	1.39627	0.282194	4.94789	7.5e-07	2.02e-06	up
EWB00_001199	266.09	1.16692	0.293154	3.98057	6.87e-05	0.000149761	up
EWB00_001200	22.5012	0.760788	0.984747	0.772572	0.439776	0.498333	none
EWB00_001201	918.819	-0.561222	0.152777	-3.67349	0.000239263	0.000488402	none
EWB00_001202	822.187	-0.608259	0.160778	-3.78323	0.000154809	0.000322908	none
EWB00_001203	149.229	1.98638	0.375999	5.28293	1.27e-07	3.66e-07	up
EWB00_001204	78.6739	0.578725	0.527626	1.09685	0.272708	0.326628	none
EWB00_001205	1606.25	-0.178446	0.124648	-1.4316	0.152258	0.194439	none
EWB00_001206	46.0342	1.84927	1.66308	1.11196	0.266157	0.319784	none
EWB00_001207	1334.03	-0.311316	0.136841	-2.27503	0.0229043	0.034674	none
EWB00_001208	53.4223	-1.43431	0.520757	-2.75427	0.00588226	0.00984044	down
EWB00_001209	28.8126	2.07766	0.952866	2.18043	0.0292253	0.0432541	up
EWB00_001211	24.8602	1.78377	1.00925	1.76743	0.0771568	0.105092	none
EWB00_001212	1367.92	0.539007	0.128966	4.17945	2.92e-05	6.62e-05	none
EWB00_001213	13275.3	-1.93264	0.0869718	-22.2215	2.13e-109	9.33e-108	down
EWB00_001214	17.8876	-3.4917	1.28792	-2.71112	0.00670573	0.011125	down
EWB00_001216	33.8362	-1.94622	0.726806	-2.67776	0.00741153	0.0122069	down
EWB00_001217	375.461	-4.61918	0.254782	-18.1299	1.85e-73	4.66e-72	down
EWB00_001218	20.3546	0.368734	0.852384	0.432591	0.665312	0.714607	none
EWB00_001219	89.9279	0.92672	0.433934	2.13562	0.0327101	0.0479578	none
EWB00_001220	2078.08	-1.37122	0.12785	-10.7252	7.75e-27	6.16e-26	down
EWB00_001221	793.042	0.569041	0.158848	3.58231	0.000340572	0.000681468	none
EWB00_001224	382.363	1.05367	0.220981	4.76814	1.86e-06	4.79e-06	up
EWB00_001225	1125.9	-1.96608	0.148911	-13.2031	8.42e-40	9.97e-39	down
EWB00_001226	2498.05	0.474226	0.111058	4.27006	1.95e-05	4.52e-05	none
EWB00_001227	2769.36	-0.620588	0.131459	-4.72077	2.35e-06	6e-06	none
EWB00_001228	1179.27	-0.513073	0.134999	-3.80057	0.000144364	0.00030232	none
EWB00_001229	962.428	-0.580674	0.153519	-3.78242	0.000155309	0.000323869	none
EWB00_001230	537.208	0.0118898	0.177338	0.067046	0.946545	0.959208	none
EWB00_001231	801.34	0.020421	0.156371	0.130594	0.896097	0.917382	none
EWB00_001232	67.5468	-0.740805	0.468498	-1.58123	0.113825	0.149238	none
EWB00_001233	991.641	1.45281	0.146631	9.90788	3.85e-23	2.68e-22	up
EWB00_001234	3898.14	-0.616079	0.0991453	-6.2139	5.17e-10	1.81e-09	none
EWB00_001235	10978.7	-10.1878	0.188995	-53.9049	0	0	down
EWB00_001236	128.238	0.405963	0.358143	1.13352	0.256995	0.309794	none
EWB00_001239	35.3845	2.7491	0.708512	3.8801	0.000104413	0.000222085	up
EWB00_001240	11331	-1.17104	0.0915206	-12.7954	1.74e-37	1.95e-36	down
EWB00_001241	159.066	0.448404	0.335498	1.33653	0.181375	0.227307	none
EWB00_001243	37.2437	1.58068	0.676196	2.3376	0.019408	0.0298989	up
EWB00_001244	294.799	-0.287974	0.240256	-1.19861	0.230678	0.281665	none
EWB00_001245	439.94	1.24555	0.205945	6.048	1.47e-09	4.95e-09	up
EWB00_001246	1158.48	-0.686686	0.13452	-5.10473	3.31e-07	9.2e-07	none
EWB00_001247	1573.87	2.77559	0.145858	19.0294	9.73e-81	2.83e-79	up
EWB00_001248	722.61	0.279262	0.170927	1.63381	0.102299	0.135668	none
EWB00_001249	358.515	-0.770896	0.222792	-3.46016	0.000539847	0.00104949	none
EWB00_001250	1016.29	-0.626744	0.147676	-4.24404	2.2e-05	5.05e-05	none
EWB00_001251	692.133	-0.273257	0.188815	-1.44722	0.147836	0.189107	none
EWB00_001252	6994.65	-0.99509	0.0957911	-10.3881	2.81e-25	2.13e-24	none
EWB00_001253	5653.35	-0.29541	0.0915852	-3.22552	0.00125742	0.00232821	none
EWB00_001254	1940.49	1.28413	0.11491	11.1751	5.4e-29	4.6e-28	up
EWB00_001255	142.632	0.732762	0.331758	2.20873	0.0271937	0.0405039	none
EWB00_001257	72.2298	3.14213	0.508615	6.17783	6.5e-10	2.26e-09	up
EWB00_001258	58.7433	1.00736	0.61166	1.64693	0.0995725	0.132385	none
EWB00_001259	104.459	0.406761	0.384473	1.05797	0.290069	0.34516	none
EWB00_001260	1606.13	-0.533475	0.144586	-3.68969	0.00022453	0.000459443	none
EWB00_001261	762.053	-0.68587	0.158951	-4.31499	1.6e-05	3.73e-05	none
EWB00_001262	95.6872	-1.12069	0.428257	-2.61686	0.00887428	0.0144351	down
EWB00_001263	225.546	-0.217088	0.272317	-0.797189	0.425341	0.484261	none
EWB00_001264	1114.9	0.00407626	0.138162	0.0295036	0.976463	0.980545	none
EWB00_001265	1578.72	-0.0566683	0.129878	-0.436319	0.662605	0.71261	none
EWB00_001266	474.811	1.18537	0.213698	5.54695	2.91e-08	8.86e-08	up
EWB00_001272	46.3444	-4.93583	0.700679	-7.04436	1.86e-12	7.64e-12	down
EWB00_001273	59.0055	-3.09126	0.528671	-5.84722	5e-09	1.63e-08	down
EWB00_001276	1426.41	-1.01879	0.144095	-7.07024	1.55e-12	6.38e-12	down
EWB00_001277	1152.16	-0.230361	0.145601	-1.58213	0.113619	0.149037	none
EWB00_001278	1900.55	0.537104	0.116672	4.60356	4.15e-06	1.03e-05	none
EWB00_001279	1832.9	-0.595564	0.115296	-5.16554	2.4e-07	6.72e-07	none
EWB00_001282	1377.01	-0.437306	0.185321	-2.35972	0.0182887	0.028298	none
EWB00_001283	2103.22	-0.854763	0.121058	-7.06077	1.66e-12	6.81e-12	none
EWB00_001284	259.562	-1.17189	0.257792	-4.54588	5.47e-06	1.34e-05	down
EWB00_001285	775.937	1.25243	0.210171	5.95909	2.54e-09	8.42e-09	up
EWB00_001286	14.5919	-0.771643	1.01349	-0.76137	0.446436	0.505268	none
EWB00_001287	87.5659	0.56787	0.53122	1.06899	0.285074	0.339986	none
EWB00_001288	5150.96	-0.401656	0.114357	-3.5123	0.000444249	0.000873538	none
EWB00_001290	6.12091	-0.663697	1.43773	-0.461629	0.644347	0.695197	none
EWB00_001292	604.022	-0.568274	0.175225	-3.24311	0.00118231	0.00220103	none
EWB00_001294	1162.62	-5.84139	1.58545	-3.68439	0.000229254	0.00046888	down
EWB00_001295	1424.45	-0.586401	0.142534	-4.11413	3.89e-05	8.68e-05	none
EWB00_001296	1541	-0.677871	0.141328	-4.79644	1.62e-06	4.19e-06	none
EWB00_001297	3769.41	-5.94173	0.124202	-47.8391	0	0	down
EWB00_001299	34.9129	-1.37619	0.685845	-2.00656	0.0447963	0.0640666	none
EWB00_001300	185.809	-2.1352	0.302236	-7.06469	1.61e-12	6.63e-12	down
EWB00_001301	2370.11	-0.218394	0.119317	-1.83036	0.0671956	0.0925288	none
EWB00_001303	14991	1.58464	0.0924259	17.145	6.85e-66	1.48e-64	up
EWB00_001304	410.881	-2.50716	0.225033	-11.1413	7.9e-29	6.67e-28	down
EWB00_001305	4234.68	-0.30169	0.116934	-2.58	0.00988011	0.0159447	none
EWB00_001307	1458.86	-0.353725	0.129285	-2.73602	0.00621879	0.0103766	none
EWB00_001308	1748.25	0.0100981	0.130015	0.0776689	0.938091	0.952133	none
EWB00_001309	442.845	-0.798495	0.218639	-3.65212	0.000260089	0.000528729	none
EWB00_001310	1406.83	-0.61238	0.129978	-4.7114	2.46e-06	6.27e-06	none
EWB00_001311	10655	-1.17244	0.0875366	-13.3938	6.58e-41	8.04e-40	down
EWB00_001312	498.67	-0.60548	0.202488	-2.9902	0.00278797	0.0049102	none
EWB00_001322	1250.07	-0.0426817	0.14985	-0.284831	0.775774	0.81456	none
EWB00_001323	1633.49	0.594268	0.142381	4.17379	3e-05	6.77e-05	none
EWB00_001324	3617.54	-0.446516	0.0964596	-4.62904	3.67e-06	9.21e-06	none
EWB00_001325	3259.48	-0.243049	0.102842	-2.36332	0.0181121	0.0280351	none
EWB00_001326	98.1264	3.63587	1.58179	2.29859	0.0215285	0.032792	up
EWB00_001328	2829.93	-0.73539	0.11752	-6.25757	3.91e-10	1.38e-09	none
EWB00_001329	440.016	-0.516467	0.210265	-2.45627	0.0140387	0.0220796	none
EWB00_001330	2909.95	-1.63586	0.115442	-14.1704	1.4e-45	1.89e-44	down
EWB00_001331	1974.59	-7.56371	0.19696	-38.4022	0	0	down
EWB00_001332	3307.12	-10.0043	0.307521	-32.532	3.76e-232	4.94e-230	down
EWB00_001334	4666.64	-0.56632	0.0956835	-5.91868	3.25e-09	1.07e-08	none
EWB00_001335	736.942	-0.291023	0.157853	-1.84363	0.0652374	0.0901274	none
EWB00_001336	4878.19	-0.0617183	0.0985794	-0.626077	0.531264	0.587978	none
EWB00_001337	4850.31	-1.57261	0.100214	-15.6925	1.7e-55	3.01e-54	down
EWB00_001338	445.342	-1.24867	0.191944	-6.5054	7.75e-11	2.85e-10	down
EWB00_001339	2826.29	-1.29029	0.115297	-11.191	4.52e-29	3.86e-28	down
EWB00_001341	1847.01	-0.247685	0.129869	-1.90719	0.056496	0.079038	none
EWB00_001342	51.5477	-2.80498	0.627314	-4.47142	7.77e-06	1.88e-05	down
EWB00_001343	766.512	0.186336	0.181905	1.02436	0.305666	0.361773	none
EWB00_001344	780.213	-0.0315246	0.185052	-0.170356	0.864731	0.890575	none
EWB00_001345	280.717	-2.3077	0.251646	-9.17042	4.71e-20	2.88e-19	down
EWB00_001346	485.946	0.113196	0.183783	0.615923	0.537946	0.59459	none
EWB00_001350	1378.75	-0.171199	0.136901	-1.25054	0.211104	0.260563	none
EWB00_001351	705.017	-0.228229	0.188275	-1.21221	0.225433	0.276222	none
EWB00_001352	197.525	-0.656549	0.292839	-2.24202	0.0249603	0.037456	none
EWB00_001353	1277.13	0.408283	0.139447	2.92787	0.00341291	0.00592154	none
EWB00_001362	644.594	-0.497892	0.192966	-2.58021	0.00987399	0.0159379	none
EWB00_001363	9055.2	-0.437249	0.0922616	-4.73924	2.15e-06	5.5e-06	none
EWB00_001364	1087.53	-2.51198	0.149983	-16.7484	5.81e-63	1.2e-61	down
EWB00_001365	125.246	0.561368	0.382977	1.4658	0.142702	0.183378	none
EWB00_001366	2107.11	-1.85217	0.118803	-15.5903	8.48e-55	1.46e-53	down
EWB00_001367	1539.83	-1.67311	0.145277	-11.5168	1.09e-30	9.8e-30	down
EWB00_001368	618.458	-2.08441	0.210055	-9.92314	3.3e-23	2.31e-22	down
EWB00_001369	1129.82	-0.427343	0.150847	-2.83296	0.00461198	0.00784811	none
EWB00_001370	211.44	0.136978	0.321279	0.426354	0.66985	0.719114	none
EWB00_001371	1789.44	2.98591	0.141725	21.0684	1.55e-98	5.79e-97	up
EWB00_001372	185.782	0.268205	0.299924	0.894244	0.371191	0.429531	none
EWB00_001373	19077.4	-3.32263	0.0913193	-36.3847	7.42e-290	1.27e-287	down
EWB00_001374	810.002	-2.48867	0.16656	-14.9416	1.77e-50	2.75e-49	down
EWB00_001375	169.118	-0.519534	0.320676	-1.62012	0.105207	0.139041	none
EWB00_001376	2015.23	-0.477139	0.125675	-3.7966	0.000146696	0.000307051	none
EWB00_001377	1725.16	-0.330404	0.121079	-2.72883	0.00635592	0.0105802	none
EWB00_001378	164.656	-1.34826	0.315154	-4.2781	1.88e-05	4.37e-05	down
EWB00_001379	3363.74	-0.813721	0.105838	-7.68834	1.49e-14	6.95e-14	none
EWB00_001380	71.576	0.884042	0.452936	1.95181	0.0509613	0.0719897	none
EWB00_001381	2288.97	-0.661304	0.109609	-6.03329	1.61e-09	5.41e-09	none
EWB00_001382	2613.91	0.17942	0.114631	1.56519	0.117537	0.15391	none
EWB00_001383	113.035	1.536	0.392882	3.90957	9.25e-05	0.000198305	up
EWB00_001385	239.69	-0.166934	0.304567	-0.5481	0.583623	0.638862	none
EWB00_001387	31.2966	2.08592	0.908997	2.29475	0.0217476	0.0330957	up
EWB00_001388	19.1079	0.936922	1.0546	0.888417	0.374317	0.432791	none
EWB00_001389	312.814	1.55634	0.251742	6.1823	6.32e-10	2.2e-09	up
EWB00_001390	41.578	2.39598	0.657267	3.64536	0.000267015	0.000542155	up
EWB00_001391	1820.88	-0.865112	0.129109	-6.70062	2.08e-11	7.99e-11	none
EWB00_001392	2068.47	-0.161368	0.128183	-1.25889	0.20807	0.257348	none
EWB00_001393	1254.79	-0.403923	0.148534	-2.7194	0.00654002	0.0108694	none
EWB00_001394	881.374	-0.682122	0.162336	-4.20191	2.65e-05	6.03e-05	none
EWB00_001395	5152.44	0.837152	0.109876	7.61905	2.56e-14	1.17e-13	none
EWB00_001396	646.963	1.94198	0.180729	10.7452	6.24e-27	4.99e-26	up
EWB00_001397	363.665	-0.0481402	0.219342	-0.219475	0.82628	0.85717	none
EWB00_001398	22.0457	1.63609	0.818521	1.99883	0.0456265	0.0650783	none
EWB00_001399	108.826	0.534605	0.39594	1.35022	0.176946	0.222353	none
EWB00_001400	1382.94	-0.752914	0.138438	-5.43866	5.37e-08	1.6e-07	none
EWB00_001401	1115.25	-4.1107	0.17009	-24.1678	4.85e-129	2.68e-127	down
EWB00_001402	37.4617	-4.62269	0.736117	-6.27983	3.39e-10	1.2e-09	down
EWB00_001403	1893.41	-6.60398	0.192425	-34.3197	3.99e-258	5.79e-256	down
EWB00_001404	249.359	-0.851063	0.294471	-2.89014	0.00385074	0.00663327	none
EWB00_001407	83.7077	0.788212	0.460166	1.71289	0.0867333	0.116643	none
EWB00_001408	862.074	0.736553	0.155313	4.74238	2.11e-06	5.42e-06	none
EWB00_001409	2730.87	-0.257677	0.116364	-2.21441	0.0268006	0.0399751	none
EWB00_001410	1558.1	-0.498584	0.119892	-4.15862	3.2e-05	7.21e-05	none
EWB00_001412	279.662	2.90403	0.309945	9.36951	7.29e-21	4.59e-20	up
EWB00_001413	396.791	0.829774	0.217082	3.8224	0.000132159	0.000277751	none
EWB00_001414	1076.29	-0.490639	0.140436	-3.49368	0.000476417	0.000932646	none
EWB00_001415	1280.61	-0.681967	0.17416	-3.91575	9.01e-05	0.000193506	none
EWB00_001416	607.592	-1.90348	0.178847	-10.6431	1.88e-26	1.48e-25	down
EWB00_001417	451.383	1.5837	0.26132	6.06039	1.36e-09	4.59e-09	up
EWB00_001418	7861.08	0.222351	0.0871909	2.55016	0.0107673	0.0172737	none
EWB00_001419	1292.99	-0.811563	0.155723	-5.21158	1.87e-07	5.3e-07	none
EWB00_001420	113.608	1.93667	0.391449	4.94745	7.52e-07	2.02e-06	up
EWB00_001421	512.783	-3.20949	0.214331	-14.9744	1.08e-50	1.7e-49	down
EWB00_001422	4652.27	-1.59995	0.10246	-15.6153	5.73e-55	9.95e-54	down
EWB00_001423	4064.48	-1.15368	0.119372	-9.66458	4.26e-22	2.83e-21	down
EWB00_001424	1735.91	-0.907627	0.123996	-7.31982	2.48e-13	1.07e-12	none
EWB00_001425	2878.82	0.760332	0.12194	6.2353	4.51e-10	1.59e-09	none
EWB00_001426	487.394	-0.47301	0.275371	-1.71772	0.0858473	0.1156	none
EWB00_001427	6033.7	-4.41869	0.112881	-39.1448	0	0	down
EWB00_001428	1586.44	0.633995	0.151939	4.17269	3.01e-05	6.8e-05	none
EWB00_001429	906.439	-1.4134	0.172298	-8.20323	2.34e-16	1.19e-15	down
EWB00_001430	251.423	-2.03575	0.274419	-7.41841	1.19e-13	5.23e-13	down
EWB00_001431	1230.09	1.54641	0.149605	10.3366	4.81e-25	3.61e-24	up
EWB00_001434	4139.76	-3.72971	0.113047	-32.9926	1.04e-238	1.43e-236	down
EWB00_001435	107.579	0.42985	0.417493	1.0296	0.303199	0.359107	none
EWB00_001437	4481.16	-1.59718	0.103242	-15.4703	5.51e-54	9.34e-53	down
EWB00_001438	109.025	0.996487	0.394783	2.52414	0.0115982	0.0185113	none
EWB00_001439	1624.08	2.00192	0.159492	12.5518	3.89e-36	4.18e-35	up
EWB00_001440	50.2879	0.17541	0.564893	0.310519	0.756166	0.797986	none
EWB00_001441	1695.06	-0.128515	0.127015	-1.01181	0.311629	0.368105	none
EWB00_001444	938.205	-0.33403	0.171516	-1.94752	0.0514728	0.0726147	none
EWB00_001447	866.321	-0.162494	0.192023	-0.846223	0.397428	0.456312	none
EWB00_001449	1570.2	-0.341107	0.136179	-2.50485	0.0122503	0.0194561	none
EWB00_001450	44.7819	4.26551	0.823222	5.18149	2.2e-07	6.18e-07	up
EWB00_001453	812.298	0.927581	0.168337	5.51025	3.58e-08	1.08e-07	none
EWB00_001454	170.73	-1.17251	0.300671	-3.89966	9.63e-05	0.000205932	down
EWB00_001455	10.645	-1.12893	1.16221	-0.971364	0.331367	0.388566	none
EWB00_001456	815.539	-2.52345	0.196888	-12.8166	1.32e-37	1.49e-36	down
EWB00_001463	7594.67	-0.778158	0.116321	-6.68978	2.24e-11	8.59e-11	none
EWB00_001464	773.442	-0.0679767	0.197282	-0.344566	0.73042	0.774644	none
EWB00_001465	60.5617	0.234445	0.546889	0.428688	0.66815	0.71738	none
EWB00_001466	1606.56	0.84536	0.143608	5.88658	3.94e-09	1.29e-08	none
EWB00_001467	13936.1	-1.28029	0.0959857	-13.3383	1.39e-40	1.68e-39	down
EWB00_001468	854.662	0.332011	0.163187	2.03454	0.0418972	0.0602483	none
EWB00_001469	91.0355	0.839734	0.453199	1.8529	0.0638963	0.0884248	none
EWB00_001470	1246.56	-0.238324	0.149879	-1.59011	0.111811	0.146891	none
EWB00_001471	1722.53	-0.847532	0.134463	-6.30309	2.92e-10	1.04e-09	none
EWB00_001472	77.4624	-2.2998	0.521543	-4.40962	1.04e-05	2.47e-05	down
EWB00_001473	885.707	0.0765487	0.157701	0.485404	0.627389	0.679955	none
EWB00_001474	26.5251	0.963717	0.838725	1.14903	0.250545	0.302887	none
EWB00_001475	4427.38	-1.15143	0.0971077	-11.8573	1.97e-32	1.89e-31	down
EWB00_001476	6930.39	-0.589427	0.0960191	-6.13864	8.32e-10	2.88e-09	none
EWB00_001479	1590.79	-2.0903	0.154942	-13.4909	1.77e-41	2.19e-40	down
EWB00_001480	1017.34	1.2277	0.164968	7.44207	9.91e-14	4.38e-13	up
EWB00_001481	2396.01	0.225545	0.120982	1.86428	0.0622819	0.0863565	none
EWB00_001482	7662.26	-1.51291	0.114089	-13.2608	3.91e-40	4.68e-39	down
EWB00_001483	909.442	-1.10117	0.15014	-7.33431	2.23e-13	9.65e-13	down
EWB00_001491	812.363	-0.367169	0.165695	-2.21594	0.0266958	0.0398386	none
EWB00_001492	873.978	-0.195181	0.147565	-1.32267	0.185944	0.232236	none
EWB00_001493	1128.95	-0.573854	0.140843	-4.07443	4.61e-05	0.000102223	none
EWB00_001494	2757.11	-0.210318	0.130377	-1.61315	0.106712	0.140809	none
EWB00_001496	2722.65	-0.51322	0.111588	-4.59923	4.24e-06	1.05e-05	none
EWB00_001497	101.7	1.49508	0.421156	3.54995	0.000385307	0.000764431	up
EWB00_001498	296.17	0.366448	0.254515	1.43979	0.149926	0.191636	none
EWB00_001499	272.203	0.807761	0.239933	3.36661	0.000760991	0.0014522	none
EWB00_001501	455.356	-0.245034	0.262489	-0.933502	0.350561	0.408526	none
EWB00_001502	1640.6	-0.742157	0.11834	-6.27142	3.58e-10	1.27e-09	none
EWB00_001503	247.464	0.696387	0.296824	2.34612	0.0189698	0.0292818	none
EWB00_001504	1210.67	-1.09725	0.151699	-7.23307	4.72e-13	2.01e-12	down
EWB00_001505	1959.77	-0.0071484	0.123992	-0.0576519	0.954026	0.964928	none
EWB00_001506	110.465	1.50633	0.398535	3.77966	0.000157042	0.00032732	up
EWB00_001507	5.52948	-1.92092	1.53885	-1.24829	0.211926	0.261461	none
EWB00_001508	3022.3	-3.1492	0.114448	-27.5164	1.12e-166	9.39e-165	down
EWB00_001509	2503.26	-0.123345	0.125381	-0.983761	0.325233	0.382135	none
EWB00_001510	2724.36	-0.0986692	0.129448	-0.762233	0.445921	0.504753	none
EWB00_001513	3822.38	-0.663108	0.105022	-6.31402	2.72e-10	9.68e-10	none
EWB00_001522	312.714	-0.292258	0.289007	-1.01125	0.311897	0.368267	none
EWB00_001523	23813.6	0.269002	0.341165	0.788479	0.430416	0.489443	none
EWB00_001525	466.525	-0.0832361	0.297907	-0.279403	0.779936	0.817872	none
EWB00_001528	789.282	0.255625	0.169468	1.5084	0.131452	0.170196	none
EWB00_001529	10.8731	1.71147	1.30328	1.3132	0.189117	0.235919	none
EWB00_001531	293.387	-1.30636	0.268502	-4.86537	1.14e-06	3.01e-06	down
EWB00_001532	693.348	-1.58953	0.163897	-9.69834	3.06e-22	2.04e-21	down
EWB00_001533	1136.99	-3.02862	0.16824	-18.0017	1.89e-72	4.64e-71	down
EWB00_001534	1476.22	-0.552517	0.127782	-4.32389	1.53e-05	3.59e-05	none
EWB00_001535	5978.4	-0.319023	0.0950291	-3.35711	0.000787606	0.00150095	none
EWB00_001536	1797.95	-1.12158	0.117461	-9.54857	1.31e-21	8.53e-21	down
EWB00_001537	825.431	0.282222	0.153735	1.83577	0.066391	0.0915557	none
EWB00_001538	160.608	2.00834	0.344737	5.82572	5.69e-09	1.84e-08	up
EWB00_001539	2535.26	-1.86657	0.140941	-13.2437	4.91e-40	5.87e-39	down
EWB00_001540	169.873	-2.73173	0.339402	-8.04866	8.37e-16	4.17e-15	down
EWB00_001541	425.362	0.342773	0.23119	1.48265	0.138167	0.178122	none
EWB00_001542	262.526	0.472969	0.257671	1.83556	0.0664231	0.09157	none
EWB00_001543	579.69	0.566139	0.226695	2.49736	0.0125121	0.0198307	none
EWB00_001547	497.537	-0.130252	0.202342	-0.643723	0.519755	0.577685	none
EWB00_001548	12.0132	-2.23836	1.16759	-1.91708	0.0552283	0.0774062	none
EWB00_001550	135.975	-1.17756	0.372732	-3.15926	0.00158169	0.00288354	down
EWB00_001551	221.758	0.848919	0.277023	3.06444	0.00218081	0.00389388	none
EWB00_001552	31.2555	1.98619	0.778395	2.55165	0.0107214	0.01721	up
EWB00_001553	387.33	-2.06951	0.224546	-9.21641	3.07e-20	1.89e-19	down
EWB00_001554	615.055	-1.54291	0.205029	-7.52533	5.26e-14	2.36e-13	down
EWB00_001555	46.1327	0.670531	0.591199	1.13419	0.256716	0.309502	none
EWB00_001558	65.1518	2.19189	0.533125	4.11141	3.93e-05	8.78e-05	up
EWB00_001559	973.112	0.347687	0.153733	2.26162	0.0237206	0.0358066	none
EWB00_001560	493.431	-0.564482	0.213844	-2.63969	0.00829811	0.0135556	none
EWB00_001561	1563.61	0.0386773	0.15436	0.250566	0.80215	0.836784	none
EWB00_001562	399.238	0.247703	0.204441	1.21161	0.225662	0.276423	none
EWB00_001563	489.941	0.713426	0.221168	3.22572	0.00125654	0.0023271	none
EWB00_001564	3331.91	-0.282906	0.112124	-2.52316	0.0116306	0.0185595	none
EWB00_001565	1092.81	-4.23477	0.174676	-24.2435	7.74e-130	4.4e-128	down
EWB00_001566	273.461	1.46378	0.265208	5.51935	3.4e-08	1.03e-07	up
EWB00_001567	1747.43	-0.244421	0.141122	-1.73198	0.0832767	0.112571	none
EWB00_001568	557.628	1.0411	0.212695	4.89479	9.84e-07	2.62e-06	up
EWB00_001572	217.628	-2.86158	0.282724	-10.1215	4.44e-24	3.2e-23	down
EWB00_001573	368.051	-1.78765	0.222503	-8.03428	9.41e-16	4.66e-15	down
EWB00_001574	1894.42	-1.48808	0.150971	-9.85673	6.41e-23	4.43e-22	down
EWB00_001576	1051.93	-0.357833	0.161361	-2.2176	0.0265821	0.0396907	none
EWB00_001577	1334	-0.119083	0.138814	-0.857857	0.390971	0.450128	none
EWB00_001578	507.448	0.432757	0.190311	2.27394	0.0229694	0.03476	none
EWB00_001580	10.278	3.15123	1.37427	2.29303	0.0218465	0.0332342	up
EWB00_001581	7.63471	-3.85903	1.71798	-2.24626	0.0246876	0.0370944	down
EWB00_001582	68.6977	0.282086	0.475928	0.592708	0.553376	0.609722	none
EWB00_001583	1205.36	-0.999607	0.164979	-6.05899	1.37e-09	4.63e-09	none
EWB00_001585	10728.7	0.93694	0.0884239	10.596	3.11e-26	2.43e-25	none
EWB00_001586	923.885	-0.106607	0.148429	-0.718237	0.472611	0.531245	none
EWB00_001587	962.051	-0.598573	0.169201	-3.53765	0.000403701	0.000798476	none
EWB00_001588	10.5102	-2.97579	1.39794	-2.1287	0.0332789	0.0487218	down
EWB00_001590	1214.18	-0.384818	0.15102	-2.54813	0.0108303	0.0173649	none
EWB00_001591	6757.42	-1.71454	0.0927475	-18.4861	2.67e-76	7.04e-75	down
EWB00_001592	2837.88	-2.12494	0.129405	-16.4209	1.35e-60	2.66e-59	down
EWB00_001593	3437.55	-0.278548	0.110864	-2.51253	0.0119868	0.0190701	none
EWB00_001594	2383.6	-0.272571	0.1118	-2.43803	0.0147677	0.0231569	none
EWB00_001595	437.627	0.250127	0.204085	1.2256	0.220348	0.27037	none
EWB00_001596	73.0795	0.395406	0.507798	0.778669	0.436175	0.494987	none
EWB00_001597	16.3813	1.21154	1.12266	1.07918	0.280509	0.33516	none
EWB00_001598	207.372	-1.65689	0.283784	-5.83856	5.27e-09	1.71e-08	down
EWB00_001601	48.4664	0.111295	0.585126	0.190208	0.849146	0.876781	none
EWB00_001602	50.9858	0.296698	0.638954	0.46435	0.642397	0.693627	none
EWB00_001603	638.147	0.28211	0.204173	1.38172	0.167057	0.211125	none
EWB00_001605	460.768	2.08103	0.246113	8.45558	2.78e-17	1.48e-16	up
EWB00_001608	5847.71	-0.28987	0.109021	-2.65884	0.00784109	0.0128565	none
EWB00_001609	114.949	-1.17297	0.386732	-3.03304	0.002421	0.0042981	down
EWB00_001610	534.173	-0.29602	0.201059	-1.47231	0.140938	0.18136	none
EWB00_001611	286.032	-0.48359	0.245501	-1.96981	0.0488602	0.0692777	none
EWB00_001614	461.691	-0.563903	0.228093	-2.47225	0.0134264	0.0211641	none
EWB00_001617	263.24	-0.278231	0.259732	-1.07122	0.284069	0.338884	none
EWB00_001618	2046.96	-0.250881	0.127409	-1.96911	0.0489405	0.0693681	none
EWB00_001619	614.111	-1.74579	0.201587	-8.66023	4.71e-18	2.61e-17	down
EWB00_001620	693.285	1.54825	0.181242	8.54244	1.31e-17	7.13e-17	up
EWB00_001621	719.187	-0.117485	0.183758	-0.639344	0.522599	0.580297	none
EWB00_001622	4619.94	0.872675	0.104527	8.34879	6.9e-17	3.62e-16	none
EWB00_001638	85.934	-2.68008	0.486187	-5.51243	3.54e-08	1.07e-07	down
EWB00_001639	2934.48	-0.927569	0.107001	-8.66878	4.37e-18	2.43e-17	none
EWB00_001641	86.8067	0.32076	0.487561	0.657888	0.51061	0.569391	none
EWB00_001642	107.477	-2.81552	0.469402	-5.99809	2e-09	6.68e-09	down
EWB00_001644	7179.91	-0.474644	0.0971271	-4.88683	1.02e-06	2.71e-06	none
EWB00_001645	205.819	0.214188	0.275766	0.776701	0.437335	0.495835	none
EWB00_001646	1292.35	-1.14959	0.13895	-8.27344	1.3e-16	6.73e-16	down
EWB00_001647	163.514	0.603841	0.330487	1.82712	0.0676811	0.093121	none
EWB00_001648	547.142	-1.22776	0.192803	-6.36799	1.92e-10	6.86e-10	down
EWB00_001649	48.6515	0.428718	0.5651	0.758658	0.448057	0.506898	none
EWB00_001650	40.324	-2.97795	0.645876	-4.61071	4.01e-06	1e-05	down
EWB00_001652	117.577	2.08647	0.39406	5.2948	1.19e-07	3.44e-07	up
EWB00_001653	72.9649	0.641876	0.496738	1.29218	0.196294	0.244184	none
EWB00_001654	1419.13	-0.993544	0.127761	-7.77656	7.45e-15	3.53e-14	none
EWB00_001655	915.744	0.0887963	0.16891	0.525702	0.599095	0.653163	none
EWB00_001658	631.073	-0.264248	0.175565	-1.50513	0.132291	0.171256	none
EWB00_001659	5403.45	-2.83825	0.114052	-24.8856	1.07e-136	6.54e-135	down
EWB00_001660	6578.64	-2.07397	0.102774	-20.18	1.47e-90	4.94e-89	down
EWB00_001661	163.392	3.15775	0.346153	9.12241	7.35e-20	4.44e-19	up
EWB00_001662	151.898	-0.296634	0.351628	-0.843602	0.398892	0.457743	none
EWB00_001663	933.432	0.387299	0.160455	2.41376	0.015789	0.0246571	none
EWB00_001664	1862.83	0.0125778	0.130448	0.0964198	0.923187	0.94007	none
EWB00_001665	1209.3	-0.128905	0.135202	-0.953427	0.340374	0.397923	none
EWB00_001666	203.201	-0.175793	0.270951	-0.6488	0.516468	0.574551	none
EWB00_001667	1457.16	-1.06469	0.133362	-7.98341	1.42e-15	6.98e-15	down
EWB00_001668	3634.25	-0.902157	0.108508	-8.31422	9.24e-17	4.82e-16	none
EWB00_001669	97.2569	-0.28989	0.390505	-0.742346	0.457878	0.516895	none
EWB00_001670	831.905	-1.04292	0.159254	-6.54875	5.8e-11	2.15e-10	down
EWB00_001671	487.382	-0.375679	0.192634	-1.95022	0.0511495	0.0722191	none
EWB00_001672	411.065	-0.34784	0.198825	-1.74948	0.0802078	0.108755	none
EWB00_001673	1506.3	0.0164248	0.13648	0.120346	0.904209	0.923896	none
EWB00_001681	4318.13	-0.314807	0.109654	-2.87092	0.00409276	0.00702427	none
EWB00_001682	961.251	-0.206527	0.155259	-1.33021	0.183448	0.229562	none
EWB00_001683	409.447	-0.0996664	0.202821	-0.4914	0.623143	0.675701	none
EWB00_001684	833.216	-0.514247	0.162769	-3.15936	0.00158116	0.00288318	none
EWB00_001685	212.261	2.54088	0.298936	8.49974	1.9e-17	1.02e-16	up
EWB00_001686	1869.71	0.0833416	0.130425	0.638998	0.522824	0.580317	none
EWB00_001687	8320.49	-0.734061	0.090673	-8.09569	5.69e-16	2.86e-15	none
EWB00_001688	3207.65	-0.781863	0.106693	-7.32818	2.33e-13	1.01e-12	none
EWB00_001689	2120.36	-0.00505678	0.12279	-0.0411822	0.967151	0.973924	none
EWB00_001690	227.886	-2.35062	0.311618	-7.54329	4.58e-14	2.06e-13	down
EWB00_001693	27.0416	-5.17002	0.980186	-5.27453	1.33e-07	3.82e-07	down
EWB00_001697	18.8226	-0.771628	0.872573	-0.884313	0.376527	0.435048	none
EWB00_001698	8544.81	-1.45392	0.100515	-14.4646	2.03e-47	2.85e-46	down
EWB00_001699	16266.5	-0.281824	0.0919937	-3.06351	0.00218754	0.00390423	none
EWB00_001700	7.59913	-3.86521	1.57752	-2.45018	0.0142785	0.0224191	down
EWB00_001701	18.2909	-3.82145	0.997853	-3.82968	0.000128311	0.000270182	down
EWB00_001715	41.1015	-0.46429	0.587458	-0.790337	0.429331	0.488539	none
EWB00_001716	990.501	1.30382	0.179313	7.27116	3.56e-13	1.53e-12	up
EWB00_001717	560.853	1.08253	0.205607	5.26505	1.4e-07	4.01e-07	up
EWB00_001718	807.824	0.566746	0.159954	3.54318	0.00039533	0.000783208	none
EWB00_001719	195.5	4.30266	1.92386	2.23648	0.0253206	0.0379561	up
EWB00_001720	2824.06	-0.370815	0.104356	-3.55337	0.000380335	0.00075528	none
EWB00_001721	1522.69	-0.193132	0.126361	-1.52841	0.12641	0.164325	none
EWB00_001722	968.016	0.848879	0.177855	4.77286	1.82e-06	4.7e-06	none
EWB00_001723	72.6182	1.84691	0.510931	3.6148	0.000300585	0.000605881	up
EWB00_001724	12685.8	0.360686	0.0814011	4.43097	9.38e-06	2.25e-05	none
EWB00_001725	523.784	-0.39211	0.199579	-1.96469	0.04945	0.0700549	none
EWB00_001726	472.306	-0.894389	0.250915	-3.56451	0.000364532	0.00072544	none
EWB00_001727	639.63	-2.12681	0.171247	-12.4196	2.05e-35	2.16e-34	down
EWB00_001728	1118.24	-0.249606	0.161983	-1.54094	0.123331	0.160769	none
EWB00_001729	139.634	0.912994	0.347326	2.62863	0.00857286	0.0139827	none
EWB00_001730	1497.13	0.205365	0.122371	1.67821	0.0933056	0.124684	none
EWB00_001744	54.212	-0.184737	0.563386	-0.327905	0.742983	0.785984	none
EWB00_001745	10137.1	-2.15843	0.117371	-18.3898	1.58e-75	4.09e-74	down
EWB00_001746	560.343	-0.12913	0.183133	-0.705116	0.480738	0.539803	none
EWB00_001747	6641.29	-2.40916	0.101351	-23.7705	6.74e-125	3.5e-123	down
EWB00_001748	1202.18	-0.915984	0.150677	-6.07913	1.21e-09	4.11e-09	none
EWB00_001749	3342.63	-0.972357	0.127577	-7.6217	2.5e-14	1.15e-13	none
EWB00_001750	182.027	1.57365	0.323833	4.85947	1.18e-06	3.1e-06	up
EWB00_001752	133.141	3.24108	0.401587	8.07068	6.99e-16	3.49e-15	up
EWB00_001753	73.9391	-2.02278	0.483148	-4.18667	2.83e-05	6.42e-05	down
EWB00_001755	166.551	1.41774	0.363444	3.90086	9.59e-05	0.000205071	up
EWB00_001756	337.078	0.49624	0.222573	2.22956	0.0257768	0.0385987	none
EWB00_001757	853.742	-3.88549	0.197055	-19.7178	1.52e-86	4.8e-85	down
EWB00_001758	1157.23	-0.444529	0.142145	-3.12729	0.00176424	0.00319692	none
EWB00_001759	865.533	-0.875376	0.148164	-5.90818	3.46e-09	1.14e-08	none
EWB00_001760	2688.92	-1.5646	0.105328	-14.8545	6.5e-50	9.87e-49	down
EWB00_001761	1052.82	-0.400292	0.142956	-2.80011	0.0051085	0.00864057	none
EWB00_001762	3191.78	-0.982991	0.10247	-9.59299	8.56e-22	5.59e-21	none
EWB00_001763	33.1417	-0.375233	0.711995	-0.527017	0.598182	0.652336	none
EWB00_001766	1315.17	-0.575943	0.13211	-4.35955	1.3e-05	3.08e-05	none
EWB00_001767	2332.62	-1.81101	0.125413	-14.4403	2.89e-47	4.05e-46	down
EWB00_001768	2136	0.400201	0.127884	3.12941	0.00175158	0.00317604	none
EWB00_001769	540.146	1.56809	0.276225	5.67687	1.37e-08	4.29e-08	up
EWB00_001770	436.824	-0.958045	0.199673	-4.79807	1.6e-06	4.16e-06	none
EWB00_001773	63.1165	1.59823	0.491474	3.25192	0.00114628	0.0021375	up
EWB00_001774	51.7855	0.606214	0.553966	1.09432	0.273816	0.327909	none
EWB00_001776	8909.79	-2.02484	0.092051	-21.997	3.08e-107	1.32e-105	down
EWB00_001777	382.821	0.611077	0.220926	2.76598	0.00567522	0.00951871	none
EWB00_001778	392.11	0.151123	0.225821	0.669217	0.503357	0.562198	none
EWB00_001779	4595.09	-0.166142	0.125486	-1.32399	0.185508	0.23183	none
EWB00_001780	598.974	-0.388918	0.187663	-2.07243	0.0382256	0.0553566	none
EWB00_001781	375.184	0.0561975	0.219835	0.255634	0.798233	0.833422	none
EWB00_001782	35.0976	0.482967	0.805268	0.59976	0.548666	0.605167	none
EWB00_001783	156.034	-0.210385	0.326842	-0.64369	0.519777	0.577685	none
EWB00_001784	327.78	-0.00541893	0.250572	-0.0216262	0.982746	0.985677	none
EWB00_001785	653.504	-0.202226	0.176014	-1.14892	0.25059	0.302898	none
EWB00_001786	1850.92	-0.842126	0.137167	-6.13943	8.28e-10	2.86e-09	none
EWB00_001787	1926.59	-0.812726	0.125413	-6.48042	9.15e-11	3.35e-10	none
EWB00_001788	577.12	0.284001	0.175254	1.62051	0.105122	0.138973	none
EWB00_001789	582.028	-0.0751084	0.190102	-0.395096	0.692772	0.740749	none
EWB00_001796	304.496	0.467898	0.289305	1.61732	0.10581	0.139772	none
EWB00_001797	1588.63	-1.29788	0.123892	-10.4759	1.11e-25	8.57e-25	down
EWB00_001798	2102.12	-0.577048	0.115147	-5.01141	5.4e-07	1.47e-06	none
EWB00_001799	2877.17	0.941012	0.109389	8.60243	7.8e-18	4.29e-17	none
EWB00_001800	717.973	0.756825	0.164606	4.59779	4.27e-06	1.06e-05	none
EWB00_001801	165.455	1.41301	0.313051	4.51369	6.37e-06	1.56e-05	up
EWB00_001802	14.1997	0.726103	1.00769	0.720561	0.47118	0.529849	none
EWB00_001803	341.483	0.252275	0.23382	1.07893	0.280621	0.335246	none
EWB00_001804	6903.5	-0.635642	0.0953351	-6.66745	2.6e-11	9.93e-11	none
EWB00_001805	11045.2	-11.3568	0.267693	-42.4247	0	0	down
EWB00_001806	405.475	-2.44701	0.208235	-11.7512	6.96e-32	6.56e-31	down
EWB00_001807	1950.45	-0.809109	0.128923	-6.27592	3.48e-10	1.23e-09	none
EWB00_001808	3199.75	0.49191	0.109765	4.48147	7.41e-06	1.8e-05	none
EWB00_001809	147.21	1.63952	0.363226	4.51378	6.37e-06	1.56e-05	up
EWB00_001810	517.078	1.8036	0.196788	9.16519	4.95e-20	3.02e-19	up
EWB00_001811	45.1981	0.114592	0.56816	0.201691	0.840159	0.869208	none
EWB00_001817	5658.32	-4.17964	0.111303	-37.5517	0	0	down
EWB00_001818	6569.95	0.248556	0.0894345	2.77919	0.0054494	0.00916921	none
EWB00_001819	1398.2	0.167177	0.159771	1.04636	0.295396	0.350803	none
EWB00_001832	5.71183	-0.51421	1.6966	-0.303082	0.761827	0.802989	none
EWB00_001836	498.755	-0.399324	0.205425	-1.94389	0.0519083	0.0731574	none
EWB00_001837	408.64	0.522517	0.231045	2.26154	0.0237259	0.0358082	none
EWB00_001838	727.807	1.48649	0.187883	7.91178	2.54e-15	1.23e-14	up
EWB00_001839	63.9342	2.46648	0.533629	4.62209	3.8e-06	9.5e-06	up
EWB00_001841	239.544	3.23429	0.293268	11.0285	2.79e-28	2.31e-27	up
EWB00_001852	987.085	-0.117958	0.140033	-0.842357	0.399588	0.458479	none
EWB00_001853	99.7924	0.941409	0.409493	2.29896	0.021507	0.0327651	none
EWB00_001854	94.4615	-0.547097	0.454181	-1.20458	0.228366	0.279287	none
EWB00_001856	2318.6	-0.762197	0.109021	-6.99132	2.72e-12	1.11e-11	none
EWB00_001857	574.808	2.3454	0.193856	12.0987	1.07e-33	1.07e-32	up
EWB00_001858	1119.24	-1.43001	0.154559	-9.25221	2.2e-20	1.36e-19	down
EWB00_001860	4187.15	-0.103706	0.103776	-0.999325	0.317637	0.374047	none
EWB00_001861	260.103	1.15961	0.26098	4.4433	8.86e-06	2.13e-05	up
EWB00_001863	3529.53	-0.651358	0.118141	-5.51339	3.52e-08	1.06e-07	none
EWB00_001865	199.156	1.92845	0.302041	6.38474	1.72e-10	6.17e-10	up
EWB00_001869	315.739	-2.47883	0.253836	-9.76545	1.58e-22	1.07e-21	down
EWB00_001870	822.689	0.837144	0.167484	4.99834	5.78e-07	1.57e-06	none
EWB00_001878	2221.09	-0.795715	0.14318	-5.55746	2.74e-08	8.36e-08	none
EWB00_001879	63.4299	0.428355	0.547458	0.782444	0.433954	0.492865	none
EWB00_001880	55.29	0.317437	0.521883	0.608254	0.543019	0.599803	none
EWB00_001881	388.528	-1.17123	0.211425	-5.53967	3.03e-08	9.21e-08	down
EWB00_001882	1425.21	-1.86131	0.145026	-12.8343	1.05e-37	1.19e-36	down
EWB00_001883	325.52	-2.05571	0.295996	-6.94505	3.78e-12	1.53e-11	down
EWB00_001884	1675.86	0.481195	0.123112	3.90861	9.28e-05	0.000198954	none
EWB00_001885	951.512	0.0675878	0.152312	0.443745	0.657227	0.707459	none
EWB00_001887	4817.57	-0.0354508	0.107446	-0.329941	0.741444	0.784652	none
EWB00_001888	1579.74	-0.535343	0.130055	-4.11627	3.85e-05	8.61e-05	none
EWB00_001889	297.58	0.289813	0.261603	1.10784	0.267932	0.321549	none
EWB00_001890	404.178	-0.441903	0.241286	-1.83145	0.0670332	0.0923354	none
EWB00_001891	5629.26	-0.191133	0.102591	-1.86305	0.0624547	0.0865677	none
EWB00_001892	874.993	-0.155065	0.156785	-0.989035	0.322646	0.379363	none
EWB00_001893	231.387	0.362352	0.346817	1.04479	0.296119	0.351513	none
EWB00_001894	1054.41	-0.202381	0.158286	-1.27857	0.201047	0.249469	none
EWB00_001895	325.512	-0.665979	0.243159	-2.73887	0.00616512	0.0102911	none
EWB00_001896	33.9492	-3.85805	0.792832	-4.86616	1.14e-06	3e-06	down
EWB00_001897	72.966	0.431631	0.475603	0.907545	0.364119	0.422219	none
EWB00_001898	4136.79	-0.894621	0.115975	-7.7139	1.22e-14	5.72e-14	none
EWB00_001899	3923.66	-0.099157	0.109172	-0.908267	0.363737	0.421893	none
EWB00_001900	81.1702	0.436229	0.435924	1.0007	0.316972	0.373368	none
EWB00_001901	739.667	2.26506	0.20882	10.8469	2.06e-27	1.67e-26	up
EWB00_001902	134.5	1.61423	0.361496	4.46542	7.99e-06	1.93e-05	up
EWB00_001903	8523.44	-1.29746	0.0976328	-13.2892	2.67e-40	3.21e-39	down
EWB00_001905	137.977	2.66398	0.36978	7.20423	5.84e-13	2.47e-12	up
EWB00_001906	2921.3	-0.00379991	0.11015	-0.0344978	0.97248	0.977479	none
EWB00_001910	1891.36	-1.20849	0.144477	-8.36459	6.03e-17	3.17e-16	down
EWB00_001911	551.553	-0.247273	0.187557	-1.31839	0.187373	0.233848	none
EWB00_001912	116.766	0.57681	0.372474	1.54859	0.12148	0.158677	none
EWB00_001913	267.073	-5.65855	0.366117	-15.4556	6.92e-54	1.17e-52	down
EWB00_001914	1090.18	-1.85997	0.160773	-11.5689	5.92e-31	5.41e-30	down
EWB00_001915	9343.77	-1.89386	0.111535	-16.98	1.16e-64	2.45e-63	down
EWB00_001916	596.441	-0.00980683	0.181484	-0.054037	0.956906	0.966505	none
EWB00_001917	421.92	-1.9835	0.199214	-9.95663	2.36e-23	1.66e-22	down
EWB00_001918	1025.6	-0.103226	0.151251	-0.682481	0.494935	0.553526	none
EWB00_001919	975.984	0.273916	0.165931	1.65079	0.0987822	0.131418	none
EWB00_001920	18.5436	1.96149	0.95358	2.05698	0.0396885	0.0573271	none
EWB00_001923	39.75	2.22513	0.841929	2.64289	0.00822017	0.0134361	up
EWB00_001927	1330.24	0.173953	0.13845	1.25643	0.208959	0.258295	none
EWB00_001928	6717.18	0.0195385	0.0948722	0.205945	0.836834	0.866408	none
EWB00_001929	108.606	1.5712	0.424949	3.69739	0.000217824	0.00044659	up
EWB00_001930	727.182	1.53483	0.195726	7.8417	4.44e-15	2.14e-14	up
EWB00_001931	2490.52	0.790005	0.120202	6.57232	4.95e-11	1.85e-10	none
EWB00_001936	1021.81	2.61706	0.155087	16.8747	6.91e-64	1.45e-62	up
EWB00_001937	353.224	-0.223753	0.283355	-0.789658	0.429728	0.488924	none
EWB00_001938	600.862	-0.544509	0.189749	-2.86963	0.00410951	0.0070487	none
EWB00_001939	1996.12	0.129974	0.11302	1.15001	0.250139	0.302534	none
EWB00_001940	316.937	-0.333158	0.228686	-1.45684	0.145162	0.18614	none
EWB00_001941	8.95878	0.772986	1.2969	0.596027	0.551157	0.607596	none
EWB00_001942	199.404	0.112492	0.364717	0.308437	0.75775	0.799393	none
EWB00_001943	439.806	2.00597	0.220215	9.10914	8.3e-20	5e-19	up
EWB00_001945	628.921	-4.75169	0.224829	-21.1347	3.82e-99	1.45e-97	down
EWB00_001947	1536.73	1.97896	0.127787	15.4864	4.29e-54	7.31e-53	up
EWB00_001948	1406.57	0.520148	0.129815	4.00685	6.15e-05	0.000134803	none
EWB00_001949	56.1153	2.82058	0.591916	4.76516	1.89e-06	4.86e-06	up
EWB00_001950	146.499	1.23549	0.340479	3.62869	0.000284859	0.000576437	up
EWB00_001953	543.344	0.656091	0.191882	3.41923	0.000627975	0.0012099	none
EWB00_001954	780.13	-0.723399	0.166057	-4.35634	1.32e-05	3.12e-05	none
EWB00_001955	45.3464	-1.44953	0.693225	-2.091	0.0365281	0.0530997	none
EWB00_001956	477.526	-2.80048	0.204251	-13.711	8.73e-43	1.12e-41	down
EWB00_001958	43.3604	3.78728	0.75892	4.99036	6.03e-07	1.63e-06	up
EWB00_001959	355.368	-0.404107	0.214383	-1.88498	0.0594328	0.0828158	none
EWB00_001961	844.993	-0.480444	0.198396	-2.42165	0.0154503	0.0241776	none
EWB00_001962	2530.51	-0.324392	0.130944	-2.47732	0.0132372	0.0209011	none
EWB00_001964	2306.91	-1.04826	0.108143	-9.69329	3.22e-22	2.15e-21	down
EWB00_001966	1887.81	-0.276986	0.141377	-1.95921	0.0500885	0.0708639	none
EWB00_001967	31.2583	2.04493	0.965561	2.11787	0.0341861	0.0499369	up
EWB00_001969	9.70309	-1.09391	1.28153	-0.853598	0.393328	0.45247	none
EWB00_001970	156.273	1.54274	0.376188	4.10097	4.11e-05	9.17e-05	up
EWB00_001971	1822.41	0.573643	0.146419	3.91783	8.93e-05	0.000192117	none
EWB00_001972	604.532	0.33201	0.185966	1.78532	0.0742087	0.101356	none
EWB00_001974	981.273	0.980158	0.164156	5.9709	2.36e-09	7.85e-09	none
EWB00_001975	7780.26	0.386112	0.0927799	4.16159	3.16e-05	7.13e-05	none
EWB00_001976	1115.04	0.504607	0.14257	3.53936	0.000401096	0.000793509	none
EWB00_001977	67.1231	1.28835	0.491851	2.61939	0.00880873	0.0143312	up
EWB00_001978	890.167	-0.0401889	0.163878	-0.245236	0.806274	0.840148	none
EWB00_001980	3349.07	-1.38662	0.119069	-11.6455	2.42e-31	2.23e-30	down
EWB00_001981	613.879	0.299139	0.195044	1.5337	0.125103	0.162802	none
EWB00_001982	95.5187	0.749764	0.447139	1.6768	0.0935813	0.124993	none
EWB00_001983	2708.6	2.00875	0.111488	18.0176	1.42e-72	3.49e-71	up
EWB00_001984	547.878	-0.530059	0.208909	-2.53727	0.0111722	0.0178823	none
EWB00_001985	1835.74	-0.642405	0.124339	-5.16657	2.38e-07	6.68e-07	none
EWB00_002000	983.989	-0.516167	0.159815	-3.22979	0.00123883	0.00229632	none
EWB00_002001	180.178	-1.3963	0.340315	-4.10295	4.08e-05	9.1e-05	down
EWB00_002002	72.6146	-0.59275	0.448006	-1.32309	0.185807	0.2321	none
EWB00_002004	992.121	0.303242	0.139945	2.16687	0.0302447	0.044637	none
EWB00_002005	2575.95	0.351211	0.114034	3.07988	0.00207082	0.00371404	none
EWB00_002006	68.0699	-0.165595	0.48751	-0.339675	0.734102	0.777861	none
EWB00_002007	478.443	0.0660469	0.246694	0.267728	0.788909	0.825806	none
EWB00_002008	402.884	4.12396	0.274581	15.0191	5.5e-51	8.71e-50	up
EWB00_002009	297.641	0.699202	0.254398	2.74846	0.00598753	0.0100126	none
EWB00_002010	1369.02	-0.413063	0.140509	-2.93976	0.00328468	0.00571674	none
EWB00_002011	2805.68	-0.778067	0.109429	-7.11027	1.16e-12	4.81e-12	none
EWB00_002012	764.112	-0.101833	0.157289	-0.647425	0.517357	0.575465	none
EWB00_002013	4861.18	-0.0842068	0.0957345	-0.879587	0.379083	0.43764	none
EWB00_002014	355.615	0.635501	0.213127	2.9818	0.00286557	0.00503632	none
EWB00_002015	396.412	-0.612243	0.207442	-2.95139	0.00316346	0.0055166	none
EWB00_002016	970.728	0.198834	0.174258	1.14103	0.253858	0.306276	none
EWB00_002017	2333.45	1.81898	0.150846	12.0585	1.75e-33	1.74e-32	up
EWB00_002019	10.6491	2.01249	1.29035	1.55965	0.118842	0.155497	none
EWB00_002022	5059.83	-0.415273	0.107455	-3.86462	0.000111263	0.00023582	none
EWB00_002023	790.615	0.0130202	0.155616	0.0836692	0.933319	0.948494	none
EWB00_002024	1215.17	-0.354365	0.148009	-2.39422	0.0166559	0.0259243	none
EWB00_002027	1552.46	0.247015	0.13737	1.79817	0.0721507	0.0988019	none
EWB00_002037	11.3926	1.75758	1.26655	1.38769	0.16523	0.208942	none
EWB00_002038	165.538	0.887158	0.30863	2.87451	0.0040466	0.00695073	none
EWB00_002039	760.882	0.872308	0.178285	4.89278	9.94e-07	2.64e-06	none
EWB00_002040	6486.99	-0.230784	0.0895217	-2.57797	0.00993837	0.0160203	none
EWB00_002041	513.301	0.872115	0.19646	4.43915	9.03e-06	2.17e-05	none
EWB00_002042	367.531	0.550871	0.209962	2.62367	0.00869875	0.0141715	none
EWB00_002043	2529.12	0.433588	0.132708	3.26723	0.00108604	0.00203463	none
EWB00_002044	1038.4	-1.31273	0.166249	-7.89616	2.88e-15	1.39e-14	down
EWB00_002045	1912.45	0.599823	0.126886	4.72726	2.28e-06	5.81e-06	none
EWB00_002047	91.4653	-4.00444	0.520967	-7.68655	1.51e-14	7.04e-14	down
EWB00_002048	2062.36	1.14808	0.123551	9.29237	1.51e-20	9.4e-20	up
EWB00_002049	122.708	1.66453	0.364178	4.57066	4.86e-06	1.2e-05	up
EWB00_002050	27.2524	0.119352	0.818542	0.14581	0.884071	0.907382	none
EWB00_002051	705.582	-1.26656	0.197588	-6.41012	1.45e-10	5.26e-10	down
EWB00_002053	232.412	2.20114	0.310102	7.09812	1.26e-12	5.24e-12	up
EWB00_002054	344.482	3.0868	0.24847	12.4232	1.95e-35	2.06e-34	up
EWB00_002055	1618.89	-1.06185	0.140491	-7.55812	4.09e-14	1.85e-13	down
EWB00_002056	687.439	0.20866	0.196114	1.06397	0.287342	0.342344	none
EWB00_002057	1898.65	-1.0537	0.11431	-9.21795	3.03e-20	1.87e-19	down
EWB00_002058	38.682	1.44057	0.646331	2.22885	0.025824	0.0386625	up
EWB00_002060	937.224	0.740555	0.161936	4.57313	4.8e-06	1.19e-05	none
EWB00_002061	134.155	-0.929823	0.389436	-2.38762	0.016958	0.02637	none
EWB00_002062	19.9264	-0.764838	0.973018	-0.786047	0.43184	0.490746	none
EWB00_002063	2723.67	-0.550994	0.119758	-4.6009	4.21e-06	1.05e-05	none
EWB00_002065	4868.12	-1.61498	0.105702	-15.2786	1.06e-52	1.74e-51	down
EWB00_002066	52.2642	1.98593	0.62381	3.18355	0.0014548	0.00266724	up
EWB00_002071	21.3228	2.39991	0.898463	2.67113	0.00755973	0.0124266	up
EWB00_002073	188.67	-0.214942	0.290955	-0.738747	0.460061	0.519011	none
EWB00_002074	1358.02	-0.285727	0.127092	-2.24819	0.0245642	0.0369408	none
EWB00_002075	654.151	-0.169393	0.194116	-0.872635	0.382862	0.441578	none
EWB00_002076	1699.2	-4.45195	0.14161	-31.4382	6.08e-217	6.82e-215	down
EWB00_002077	1079.03	-0.223558	0.148574	-1.50469	0.132404	0.171349	none
EWB00_002078	600.033	1.22141	0.195006	6.26345	3.77e-10	1.33e-09	up
EWB00_002079	649.961	-1.00435	0.179909	-5.58255	2.37e-08	7.27e-08	down
EWB00_002080	9478.82	-2.69175	0.283117	-9.50754	1.95e-21	1.26e-20	down
EWB00_002081	1742.4	-1.50417	0.198744	-7.56837	3.78e-14	1.71e-13	down
EWB00_002082	40465.6	0.680086	0.276475	2.45985	0.0138996	0.0218812	none
EWB00_002083	161.377	0.355614	0.347511	1.02332	0.306158	0.362305	none
EWB00_002084	29654.3	-0.438755	0.10391	-4.22244	2.42e-05	5.54e-05	none
EWB00_002086	24395.7	-13.7819	0.486813	-28.3105	2.57e-176	2.3e-174	down
EWB00_002088	740.695	0.433008	0.173829	2.491	0.0127383	0.0201738	none
EWB00_002089	175.315	1.3661	0.368095	3.71126	0.00020623	0.000424267	up
EWB00_002090	1796.78	-0.483328	0.117951	-4.0977	4.17e-05	9.29e-05	none
EWB00_002091	1888.98	0.153442	0.119556	1.28344	0.19934	0.24757	none
EWB00_002092	125.266	1.85143	0.447155	4.14047	3.47e-05	7.79e-05	up
EWB00_002093	298.424	-0.719855	0.247289	-2.91098	0.00360296	0.00623199	none
EWB00_002095	221.226	-1.00538	0.265448	-3.78748	0.000152186	0.000317986	down
EWB00_002096	3301.35	0.682117	0.115153	5.92355	3.15e-09	1.04e-08	none
EWB00_002097	1598.07	0.270512	0.12948	2.08922	0.0366877	0.0533132	none
EWB00_002098	2201.39	1.34314	0.112344	11.9556	6.07e-33	5.9e-32	up
EWB00_002099	613.608	0.499663	0.238312	2.09668	0.0360221	0.0524456	none
EWB00_002100	478.369	1.00584	0.219417	4.58414	4.56e-06	1.13e-05	up
EWB00_002101	328.853	-3.92345	0.273113	-14.3657	8.5e-47	1.18e-45	down
EWB00_002102	1803.63	-1.61055	0.119791	-13.4447	3.31e-41	4.06e-40	down
EWB00_002103	2841.96	1.39813	0.127297	10.9832	4.6e-28	3.8e-27	up
EWB00_002104	645.637	0.3462	0.16817	2.05863	0.0395299	0.0571078	none
EWB00_002105	930.598	-0.352556	0.156651	-2.25058	0.024412	0.0367514	none
EWB00_002108	341.977	0.0649634	0.238096	0.272845	0.784972	0.822538	none
EWB00_002111	1060.42	3.47766	0.166179	20.9272	3.03e-97	1.1e-95	up
EWB00_002114	2573.8	0.000693554	0.118507	0.00585245	0.99533	0.995804	none
EWB00_002115	1056.93	0.73562	0.139573	5.27049	1.36e-07	3.9e-07	none
EWB00_002116	674.27	-0.975223	0.184353	-5.28997	1.22e-07	3.53e-07	none
EWB00_002117	11.8271	2.77398	1.2669	2.18958	0.028555	0.0423325	up
EWB00_002121	4553.9	1.87918	0.101674	18.4824	2.86e-76	7.52e-75	up
EWB00_002122	1091.15	0.230915	0.178508	1.29359	0.195809	0.243652	none
EWB00_002123	2838.76	-0.769579	0.129182	-5.95734	2.56e-09	8.5e-09	none
EWB00_002124	76024.8	0.505938	0.0870681	5.81083	6.22e-09	2e-08	none
EWB00_002125	1971.83	-1.64184	0.133213	-12.325	6.65e-35	6.91e-34	down
EWB00_002126	5369.09	-1.83316	0.106439	-17.2226	1.8e-66	3.92e-65	down
EWB00_002127	31.8064	1.26224	0.857983	1.47117	0.141244	0.181671	none
EWB00_002129	214.623	-0.485386	0.270473	-1.79458	0.0727206	0.099485	none
EWB00_002130	2788.72	-0.930805	0.107147	-8.6872	3.71e-18	2.08e-17	none
EWB00_002131	1275.32	0.209297	0.133018	1.57345	0.115614	0.151486	none
EWB00_002132	1826.87	-0.910469	0.124023	-7.34113	2.12e-13	9.18e-13	none
EWB00_002133	1925.05	0.160381	0.12866	1.24654	0.212565	0.262059	none
EWB00_002134	990.847	-0.108539	0.149194	-0.727503	0.466918	0.52576	none
EWB00_002135	4178.65	0.21857	0.109334	1.99909	0.0455985	0.0650589	none
EWB00_002136	2282.22	-0.533405	0.112488	-4.74189	2.12e-06	5.43e-06	none
EWB00_002138	138.816	2.18677	0.466753	4.68507	2.8e-06	7.08e-06	up
EWB00_002142	2025.85	-0.826172	0.121842	-6.7807	1.2e-11	4.68e-11	none
EWB00_002143	1233.9	-0.499512	0.179365	-2.78489	0.00535461	0.00902236	none
EWB00_002146	1016.54	0.282227	0.143433	1.96765	0.0491084	0.0695943	none
EWB00_002147	3098.87	0.581893	0.124895	4.65906	3.18e-06	8.01e-06	none
EWB00_002150	384.264	0.366879	0.212247	1.72855	0.0838892	0.113262	none
EWB00_002151	861.591	-0.24066	0.160626	-1.49827	0.134063	0.173283	none
EWB00_002152	3362.13	-0.377884	0.118281	-3.1948	0.00139926	0.00257382	none
EWB00_002155	649.957	-0.1777	0.167043	-1.0638	0.287418	0.342344	none
EWB00_002156	1061.77	-0.256066	0.144735	-1.76921	0.0768586	0.104771	none
EWB00_002157	1137.41	-0.835973	0.14368	-5.81829	5.95e-09	1.92e-08	none
EWB00_002158	42.8764	0.506557	0.624087	0.811676	0.416978	0.475964	none
EWB00_002159	365.292	0.472571	0.236389	1.99912	0.0455954	0.0650589	none
EWB00_002161	3576.19	-0.673341	0.100516	-6.69885	2.1e-11	8.08e-11	none
EWB00_002162	1246.01	-0.0509862	0.13045	-0.39085	0.695908	0.74309	none
EWB00_002163	2677.39	0.0226997	0.119331	0.190224	0.849133	0.876781	none
EWB00_002164	11.8705	-0.600047	1.17732	-0.509672	0.610281	0.664067	none
EWB00_002165	10.6651	-1.03112	1.23182	-0.837069	0.402554	0.461598	none
EWB00_002168	5582.77	4.76867	0.147608	32.3063	5.7e-229	7.15e-227	up
EWB00_002169	49.1723	3.4615	1.61906	2.13796	0.0325198	0.0477517	up
EWB00_002171	3187.07	0.161236	0.107212	1.5039	0.132607	0.171584	none
EWB00_002173	33.4839	1.9107	0.867929	2.20145	0.0277041	0.0411547	up
EWB00_002174	243.847	0.929757	0.261341	3.55765	0.000374194	0.000743789	none
EWB00_002176	136.677	0.380863	0.349754	1.08895	0.276178	0.33036	none
EWB00_002177	954.859	-0.687688	0.15288	-4.49823	6.85e-06	1.67e-05	none
EWB00_002178	178.831	0.383193	0.312277	1.22709	0.219788	0.269777	none
EWB00_002179	56.9451	2.17732	0.565455	3.85057	0.000117844	0.00024914	up
EWB00_002180	887.109	0.536894	0.201945	2.65862	0.00784618	0.0128623	none
EWB00_002181	1273.08	0.884918	0.132933	6.65686	2.8e-11	1.06e-10	none
EWB00_002182	311.026	-0.272934	0.226275	-1.2062	0.227739	0.278649	none
EWB00_002184	2898.55	-0.647386	0.113041	-5.72702	1.02e-08	3.23e-08	none
EWB00_002185	625.49	0.0366523	0.188052	0.194905	0.845467	0.87384	none
EWB00_002186	746.25	-0.455104	0.17692	-2.57237	0.0101006	0.0162662	none
EWB00_002187	6041.03	-0.706953	0.107807	-6.5576	5.47e-11	2.03e-10	none
EWB00_002188	309.763	1.1696	0.282631	4.13827	3.5e-05	7.86e-05	up
EWB00_002190	1637.26	0.634051	0.147328	4.30369	1.68e-05	3.91e-05	none
EWB00_002191	23.2722	4.15659	1.00836	4.12213	3.75e-05	8.4e-05	up
EWB00_002192	824.918	-5.95835	0.210661	-28.284	5.43e-176	4.81e-174	down
EWB00_002193	1467.04	-0.665832	0.13646	-4.87933	1.06e-06	2.81e-06	none
EWB00_002194	1546.58	0.925521	0.126024	7.34402	2.07e-13	9e-13	none
EWB00_002195	1820.1	0.797687	0.12855	6.20529	5.46e-10	1.91e-09	none
EWB00_002196	626.999	3.05577	0.212266	14.3959	5.49e-47	7.65e-46	up
EWB00_002198	417.98	0.508012	0.199754	2.54319	0.0109845	0.0176054	none
EWB00_002199	661.838	-0.565793	0.220373	-2.56743	0.0102454	0.0164868	none
EWB00_002200	3727.55	0.472859	0.0974178	4.85393	1.21e-06	3.18e-06	none
EWB00_002201	2630.85	-0.530318	0.108265	-4.89831	9.67e-07	2.57e-06	none
EWB00_002202	2373.47	-0.307625	0.131713	-2.33556	0.019514	0.0300446	none
EWB00_002203	2373.3	-0.307916	0.131724	-2.33759	0.0194087	0.0298989	none
EWB00_002204	65.7214	2.03897	0.537713	3.79193	0.000149484	0.000312574	up
EWB00_002205	44.4916	3.12052	0.768253	4.06184	4.87e-05	0.000107755	up
EWB00_002206	1292.66	0.0331083	0.128257	0.25814	0.796299	0.832126	none
EWB00_002207	266.578	0.111472	0.296045	0.376537	0.706518	0.752807	none
EWB00_002208	971.656	0.24979	0.151871	1.64475	0.100021	0.13294	none
EWB00_002209	879.241	0.770971	0.177726	4.33797	1.44e-05	3.38e-05	none
EWB00_002213	44.238	2.13258	0.648894	3.28649	0.00101446	0.00190733	up
EWB00_002215	459.291	1.69824	0.19638	8.64769	5.26e-18	2.91e-17	up
EWB00_002216	195.553	1.67341	0.295221	5.66833	1.44e-08	4.5e-08	up
EWB00_002217	1863.08	-0.599815	0.134345	-4.46474	8.02e-06	1.94e-05	none
EWB00_002221	177.394	-0.351426	0.301856	-1.16422	0.244336	0.296404	none
EWB00_002222	4211.27	-1.87106	0.108421	-17.2575	9.83e-67	2.15e-65	down
EWB00_002223	2186.43	-1.10316	0.130922	-8.42608	3.57e-17	1.9e-16	down
EWB00_002225	1089.69	-2.18079	0.183988	-11.8529	2.08e-32	1.99e-31	down
EWB00_002226	2271.42	-4.21798	0.138573	-30.4387	1.69e-203	1.76e-201	down
EWB00_002228	9215.68	-0.574196	0.0856841	-6.70131	2.07e-11	7.96e-11	none
EWB00_002229	7.05855	-0.147824	1.37915	-0.107185	0.914642	0.932385	none
EWB00_002230	3371.19	-0.172567	0.136162	-1.26737	0.205024	0.254067	none
EWB00_002234	3244.43	-0.108327	0.126963	-0.853217	0.393539	0.452651	none
EWB00_002236	2639.95	-1.06683	0.130299	-8.18752	2.67e-16	1.36e-15	down
EWB00_002237	2483.4	-0.160083	0.124237	-1.28853	0.197561	0.245651	none
EWB00_002238	1670.38	-0.454154	0.118606	-3.82909	0.000128616	0.00027069	none
EWB00_002240	2225	-1.22865	0.125745	-9.77095	1.5e-22	1.02e-21	down
EWB00_002244	44.2635	2.37137	0.621311	3.81672	0.000135236	0.000283769	up
EWB00_002245	104.039	2.64089	0.435267	6.06729	1.3e-09	4.4e-09	up
EWB00_002246	7.8286	0.714138	1.47522	0.484089	0.628323	0.680703	none
EWB00_002247	254.687	0.0426804	0.346629	0.12313	0.902004	0.922073	none
EWB00_002249	2460.59	0.0235291	0.121998	0.192865	0.847065	0.875276	none
EWB00_002250	28.6859	-0.846813	0.883357	-0.95863	0.337745	0.395028	none
EWB00_002251	5068.88	-0.512319	0.124889	-4.1022	4.09e-05	9.12e-05	none
EWB00_002255	1679.53	-0.00877189	0.121447	-0.0722282	0.94242	0.95595	none
EWB00_002256	5693.12	-0.533188	0.0897512	-5.94074	2.84e-09	9.38e-09	none
EWB00_002257	220.659	0.931597	0.276593	3.36811	0.000756841	0.00144461	none
EWB00_002258	57.357	-1.67061	0.524844	-3.18307	0.00145723	0.00266995	down
EWB00_002259	4016.87	-0.501163	0.102048	-4.91104	9.06e-07	2.42e-06	none
EWB00_002260	17157.2	-7.67496	0.105185	-72.9664	0	0	down
EWB00_002261	29.5453	-0.0270823	0.701281	-0.0386184	0.969195	0.975576	none
EWB00_002262	133.864	3.0816	0.413989	7.44367	9.79e-14	4.33e-13	up
EWB00_002263	900.11	0.24333	0.150065	1.6215	0.104911	0.138715	none
EWB00_002264	56.55	2.13642	0.54026	3.95444	7.67e-05	0.000165987	up
EWB00_002265	1163.08	-0.0798444	0.173081	-0.461313	0.644574	0.695353	none
EWB00_002266	37.4679	0.644486	0.658811	0.978255	0.327948	0.385003	none
EWB00_002267	254.946	-1.37617	0.260602	-5.28076	1.29e-07	3.7e-07	down
EWB00_002271	1557.44	-0.0192535	0.127219	-0.151342	0.879706	0.903453	none
EWB00_002272	45.618	-1.32385	0.562892	-2.35188	0.018679	0.0288648	down
EWB00_002274	549.09	-0.624849	0.181643	-3.43998	0.000581748	0.00112626	none
EWB00_002275	819.15	-0.655916	0.162535	-4.03555	5.45e-05	0.000119903	none
EWB00_002276	44.0401	-1.16785	0.597036	-1.95607	0.0504565	0.0713245	none
EWB00_002277	5818	-0.740566	0.099009	-7.47979	7.44e-14	3.31e-13	none
EWB00_002278	1576.42	1.27966	0.134465	9.5167	1.79e-21	1.16e-20	up
EWB00_002279	86.3368	1.86147	0.43546	4.27472	1.91e-05	4.43e-05	up
EWB00_002280	57.3256	3.90623	0.697375	5.60134	2.13e-08	6.55e-08	up
EWB00_002288	1151.8	0.500744	0.155066	3.22923	0.00124123	0.00229976	none
EWB00_002289	869.906	-0.940506	0.156371	-6.01456	1.8e-09	6.05e-09	none
EWB00_002290	528.623	-1.45317	0.203224	-7.15061	8.64e-13	3.62e-12	down
EWB00_002291	1292.79	-0.619358	0.131876	-4.69651	2.65e-06	6.72e-06	none
EWB00_002292	39.706	-1.13533	0.626512	-1.81214	0.0699647	0.0960273	none
EWB00_002294	115.253	1.83254	0.459286	3.98998	6.61e-05	0.000144083	up
EWB00_002296	1393.45	-0.515782	0.125972	-4.09441	4.23e-05	9.41e-05	none
EWB00_002298	322.367	2.20664	0.248683	8.8733	7.1e-19	4.1e-18	up
EWB00_002300	1771.61	-1.43116	0.133691	-10.705	9.64e-27	7.64e-26	down
EWB00_002301	2711.36	0.167942	0.106079	1.58318	0.113381	0.148814	none
EWB00_002302	1856.88	-0.585325	0.118832	-4.92564	8.41e-07	2.25e-06	none
EWB00_002303	3109.05	-0.394623	0.109973	-3.58835	0.000332783	0.000667152	none
EWB00_002304	98.5104	1.09553	0.404015	2.71162	0.00669554	0.0111147	up
EWB00_002305	1403.95	-0.384355	0.135431	-2.83801	0.00453955	0.00773739	none
EWB00_002306	7166.79	-0.281564	0.0983883	-2.86177	0.00421287	0.00721128	none
EWB00_002307	1367.8	-0.4132	0.147211	-2.80686	0.00500276	0.00847706	none
EWB00_002308	98.9275	-1.53367	0.390888	-3.92355	8.73e-05	0.00018787	down
EWB00_002309	2154.62	-0.537886	0.113051	-4.75791	1.96e-06	5.03e-06	none
EWB00_002310	87.8359	-1.30323	0.408519	-3.19013	0.00142207	0.00261065	down
EWB00_002311	15.6053	0.190481	0.939198	0.202812	0.839282	0.868408	none
EWB00_002312	1202.1	-0.620167	0.129957	-4.7721	1.82e-06	4.71e-06	none
EWB00_002313	341.043	-0.092327	0.227744	-0.405398	0.685185	0.733796	none
EWB00_002314	1625.9	-0.396578	0.132533	-2.99229	0.00276893	0.00487803	none
EWB00_002315	938.67	-0.339345	0.150147	-2.26009	0.0238154	0.0359239	none
EWB00_002317	551.406	0.256669	0.188014	1.36516	0.172202	0.217138	none
EWB00_002318	2141	-1.42474	0.117429	-12.1327	7.08e-34	7.1e-33	down
EWB00_002319	121.406	-1.27319	0.363308	-3.50443	0.000457586	0.000897872	down
EWB00_002320	512.682	-0.361816	0.190049	-1.9038	0.0569361	0.079614	none
EWB00_002322	3235.4	-0.166938	0.111806	-1.49311	0.135408	0.174887	none
EWB00_002323	1277.31	-0.289968	0.135767	-2.13578	0.0326975	0.0479541	none
EWB00_002324	1554.62	-0.549036	0.140003	-3.9216	8.8e-05	0.000189303	none
EWB00_002326	366.625	1.22651	0.239955	5.1114	3.2e-07	8.88e-07	up
EWB00_002327	1603.59	-0.289094	0.140891	-2.0519	0.0401798	0.057977	none
EWB00_002328	1986.03	-0.79472	0.120373	-6.60217	4.05e-11	1.53e-10	none
EWB00_002329	306.798	-0.492126	0.258442	-1.90421	0.0568831	0.0795531	none
EWB00_002330	674.55	-2.75212	0.182286	-15.0978	1.67e-51	2.68e-50	down
EWB00_002345	73.692	1.55816	0.455781	3.41865	0.000629337	0.00121197	up
EWB00_002347	118.976	0.992925	0.359587	2.7613	0.00575725	0.00964859	none
EWB00_002348	2453.14	0.335846	0.132936	2.52637	0.0115249	0.0184048	none
EWB00_002349	150.427	0.793928	0.331995	2.39138	0.0167851	0.026106	none
EWB00_002350	726.303	-0.679272	0.221522	-3.06639	0.00216663	0.0038702	none
EWB00_002351	2190.92	1.75832	0.134615	13.0618	5.44e-39	6.33e-38	up
EWB00_002352	132.57	1.18261	0.402153	2.94069	0.00327483	0.00570196	up
EWB00_002353	839.874	-1.11587	0.149859	-7.44612	9.61e-14	4.25e-13	down
EWB00_002354	894.261	0.0216669	0.158349	0.136829	0.891166	0.913214	none
EWB00_002355	1307.1	-1.47023	0.138285	-10.6319	2.12e-26	1.66e-25	down
EWB00_002357	158.715	3.78693	0.411601	9.20048	3.56e-20	2.19e-19	up
EWB00_002358	867.177	1.62052	0.158627	10.2159	1.68e-24	1.23e-23	up
EWB00_002359	78.112	-0.713481	0.49267	-1.44819	0.147564	0.188817	none
EWB00_002361	444.017	-0.10669	0.207558	-0.514024	0.607235	0.661351	none
EWB00_002362	736.423	-0.283707	0.168809	-1.68064	0.0928331	0.124112	none
EWB00_002363	128.598	1.59884	0.490624	3.25879	0.0011189	0.00209247	up
EWB00_002364	1664.08	0.0186135	0.119848	0.15531	0.876577	0.90079	none
EWB00_002365	694.346	-1.73487	0.180773	-9.59699	8.23e-22	5.39e-21	down
EWB00_002368	375.186	1.09963	0.218643	5.02935	4.92e-07	1.34e-06	up
EWB00_002369	1064.32	0.189774	0.141906	1.33733	0.181116	0.227016	none
EWB00_002370	31343.8	-0.0696839	0.0966625	-0.720899	0.470972	0.529686	none
EWB00_002371	3102.66	-1.07136	0.107538	-9.96261	2.22e-23	1.57e-22	down
EWB00_002372	392.18	0.338463	0.216375	1.56424	0.117761	0.154155	none
EWB00_002373	58811.5	-0.527616	0.084177	-6.26794	3.66e-10	1.29e-09	none
EWB00_002374	3809.1	0.071938	0.103445	0.695424	0.48679	0.545651	none
EWB00_002375	70.1029	2.68112	0.688537	3.89394	9.86e-05	0.000210424	up
EWB00_002376	838.029	-0.0379557	0.153664	-0.247004	0.804905	0.839137	none
EWB00_002379	422.118	-0.253459	0.262529	-0.96545	0.33432	0.391725	none
EWB00_002380	1091.88	-2.30803	0.154347	-14.9535	1.48e-50	2.31e-49	down
EWB00_002383	845.723	0.0853904	0.159321	0.535965	0.591983	0.646834	none
EWB00_002384	725.255	1.97128	0.190109	10.3692	3.42e-25	2.58e-24	up
EWB00_002385	228.283	-0.046613	0.276462	-0.168606	0.866107	0.891774	none
EWB00_002386	708.066	0.117726	0.192807	0.610589	0.541472	0.598252	none
EWB00_002388	1312.33	-1.09203	0.14574	-7.49302	6.73e-14	3e-13	down
EWB00_002389	84.742	-3.34697	0.506402	-6.60932	3.86e-11	1.46e-10	down
EWB00_002390	137.696	1.09344	0.364214	3.00219	0.00268045	0.00473371	up
EWB00_002391	1174.38	-0.985868	0.141689	-6.95796	3.45e-12	1.39e-11	none
EWB00_002392	149.822	-1.9985	0.347274	-5.75483	8.67e-09	2.75e-08	down
EWB00_002393	1269.52	0.407418	0.139324	2.92425	0.00345293	0.00598479	none
EWB00_002394	73.4495	0.20624	0.457737	0.450565	0.652303	0.702519	none
EWB00_002395	5405.25	-1.12499	0.0984964	-11.4216	3.26e-30	2.9e-29	down
EWB00_002396	341.075	0.284949	0.249185	1.14352	0.252821	0.305217	none
EWB00_002397	695.73	-1.48545	0.181557	-8.18171	2.8e-16	1.42e-15	down
EWB00_002399	208.58	0.03757	0.271279	0.138492	0.889852	0.912201	none
EWB00_002400	279.434	0.752116	0.243824	3.08467	0.00203779	0.00366262	none
EWB00_002401	492.039	-0.128187	0.221901	-0.577678	0.563482	0.618947	none
EWB00_002402	983.939	-0.0300962	0.144881	-0.207731	0.835439	0.865284	none
EWB00_002403	316.07	-0.19116	0.2605	-0.733818	0.46306	0.522088	none
EWB00_002404	195.54	-0.176424	0.291072	-0.606117	0.544437	0.601133	none
EWB00_002405	492.771	-0.787902	0.224494	-3.50968	0.000448652	0.000881783	none
EWB00_002407	2295.62	-0.578383	0.113547	-5.09377	3.51e-07	9.73e-07	none
EWB00_002408	754.018	-3.04682	0.164913	-18.4753	3.26e-76	8.55e-75	down
EWB00_002410	562.199	-0.616797	0.180402	-3.41901	0.000628504	0.00121064	none
EWB00_002411	1123.38	-0.0104193	0.139699	-0.0745844	0.940545	0.954394	none
EWB00_002412	1116.77	-0.900322	0.139743	-6.44271	1.17e-10	4.27e-10	none
EWB00_002413	975.255	-0.00931043	0.186216	-0.049998	0.960124	0.968417	none
EWB00_002414	17.9574	3.47614	1.09141	3.18499	0.0014476	0.00265461	up
EWB00_002415	1031.65	1.93297	0.16106	12.0015	3.49e-33	3.42e-32	up
EWB00_002417	233.924	-0.715857	0.277372	-2.58086	0.00985545	0.015911	none
EWB00_002418	225.403	-0.663261	0.258906	-2.56178	0.0104136	0.0167478	none
EWB00_002419	109.562	-0.585574	0.414808	-1.41168	0.158046	0.200975	none
EWB00_002420	5021.82	-0.100274	0.0983518	-1.01955	0.307943	0.364059	none
EWB00_002421	579.022	0.0435942	0.186172	0.23416	0.81486	0.847624	none
EWB00_002422	40.8406	2.84008	0.822871	3.45143	0.000557631	0.00108131	up
EWB00_002424	16566.6	-1.25149	0.0959096	-13.0487	6.47e-39	7.5e-38	down
EWB00_002425	776.74	0.433633	0.184376	2.35189	0.0186782	0.0288648	none
EWB00_002426	142.497	-0.503503	0.384151	-1.31069	0.189963	0.236834	none
EWB00_002427	181.066	-0.984111	0.330774	-2.97518	0.00292816	0.0051367	none
EWB00_002428	1449.92	0.160031	0.124255	1.28792	0.197772	0.245878	none
EWB00_002429	4632.72	0.133762	0.114736	1.16582	0.243685	0.2957	none
EWB00_002430	16.6655	1.35917	1.15015	1.18173	0.237312	0.288842	none
EWB00_002433	93.8832	4.03251	0.519956	7.75548	8.8e-15	4.16e-14	up
EWB00_002434	975.556	-0.0728002	0.164626	-0.442217	0.658332	0.708559	none
EWB00_002435	3287.65	-0.585551	0.10418	-5.62055	1.9e-08	5.89e-08	none
EWB00_002436	199.781	0.114839	0.28754	0.399385	0.689609	0.738159	none
EWB00_002437	24.3279	-0.787252	0.764317	-1.03001	0.303006	0.358979	none
EWB00_002438	14.053	-4.17866	1.22903	-3.39997	0.000673932	0.00129341	down
EWB00_002439	4987.74	-0.323091	0.105713	-3.0563	0.00224085	0.00399599	none
EWB00_002440	1027	2.05779	0.166757	12.34	5.51e-35	5.75e-34	up
EWB00_002441	372.147	0.16158	0.213805	0.755735	0.449808	0.508605	none
EWB00_002442	15.9066	0.319792	1.1317	0.282577	0.777501	0.815757	none
EWB00_002445	1534.4	-1.01013	0.14113	-7.15744	8.22e-13	3.45e-12	down
EWB00_002446	929.294	-0.179618	0.144703	-1.24129	0.214499	0.264096	none
EWB00_002447	126.671	-3.29116	0.368748	-8.92524	4.45e-19	2.59e-18	down
EWB00_002448	267.009	-5.06363	0.361506	-14.007	1.41e-44	1.88e-43	down
EWB00_002449	2020.02	-0.233172	0.113394	-2.0563	0.039754	0.0574118	none
EWB00_002450	1885.18	-0.609746	0.131012	-4.65414	3.25e-06	8.19e-06	none
EWB00_002451	277.515	-0.268535	0.238227	-1.12722	0.25965	0.31268	none
EWB00_002453	40.5504	1.1628	0.672931	1.72796	0.0839946	0.113359	none
EWB00_002456	1001.56	-0.303037	0.159685	-1.89772	0.0577327	0.0806339	none
EWB00_002457	826.207	0.202162	0.154202	1.31102	0.189852	0.236731	none
EWB00_002458	165.807	0.846016	0.315018	2.68561	0.00723967	0.0119425	none
EWB00_002459	170.483	0.370881	0.333009	1.11373	0.265397	0.318961	none
EWB00_002461	297.921	-0.991217	0.235109	-4.21599	2.49e-05	5.69e-05	none
EWB00_002462	1024.5	0.817494	0.157167	5.20145	1.98e-07	5.58e-07	none
EWB00_002463	396.869	1.20418	0.20712	5.81394	6.1e-09	1.96e-08	up
EWB00_002464	575.969	0.183436	0.182931	1.00276	0.315978	0.372406	none
EWB00_002465	6188.68	-0.817254	0.127811	-6.39423	1.61e-10	5.81e-10	none
EWB00_002466	1653.15	-0.45076	0.127239	-3.54262	0.000396175	0.000784512	none
EWB00_002467	200.252	2.03244	0.383748	5.2963	1.18e-07	3.41e-07	up
EWB00_002469	51.2657	0.560773	0.653006	0.858756	0.390475	0.449619	none
EWB00_002471	37.0366	1.93018	0.648035	2.97851	0.00289651	0.00508432	up
EWB00_002472	145.3	3.53082	0.49785	7.09213	1.32e-12	5.46e-12	up
EWB00_002473	56.657	0.217182	0.517585	0.419607	0.674773	0.723752	none
EWB00_002474	51.1024	1.67874	0.564589	2.97338	0.00294543	0.00516479	up
EWB00_002476	12.5989	2.1496	1.22344	1.75701	0.0789158	0.107262	none
EWB00_002478	1632.33	0.34825	0.128272	2.71494	0.00662873	0.0110082	none
EWB00_002479	4582.78	0.702436	0.0980066	7.16723	7.65e-13	3.22e-12	none
EWB00_002480	378.206	-0.208501	0.221921	-0.939528	0.34746	0.405193	none
EWB00_002482	6516.02	-0.0389822	0.0990432	-0.393587	0.693886	0.741792	none
EWB00_002484	493.911	0.341057	0.190974	1.78589	0.0741176	0.101248	none
EWB00_002485	3229.48	-1.83722	0.109839	-16.7265	8.4e-63	1.72e-61	down
EWB00_002486	162.011	1.47194	0.378993	3.88382	0.000102828	0.000218937	up
EWB00_002487	1550.86	-0.493619	0.135484	-3.64337	0.00026909	0.000545971	none
EWB00_002488	248.491	-1.1252	0.283815	-3.96454	7.35e-05	0.000159688	down
EWB00_002489	12310.7	-1.59249	0.101071	-15.7562	6.22e-56	1.11e-54	down
EWB00_002490	8137.03	-0.0686622	0.0939411	-0.730906	0.464836	0.523696	none
EWB00_002491	1403.01	-1.34145	0.130342	-10.2918	7.68e-25	5.7e-24	down
EWB00_002493	1499.31	0.177666	0.127028	1.39863	0.161923	0.205192	none
EWB00_002494	32.4194	-1.08068	0.663186	-1.62953	0.1032	0.136712	none
EWB00_002496	270.561	-3.3909	0.262562	-12.9147	3.72e-38	4.25e-37	down
EWB00_002497	2386.59	-0.530143	0.121219	-4.37343	1.22e-05	2.9e-05	none
EWB00_002498	1167.23	-0.350238	0.135574	-2.58338	0.00978376	0.0158105	none
EWB00_002499	2707.31	0.493434	0.122185	4.03844	5.38e-05	0.000118467	none
EWB00_002500	32455.8	-0.570994	0.0847932	-6.73396	1.65e-11	6.41e-11	none
EWB00_002501	2542.14	-1.3239	0.119549	-11.0741	1.67e-28	1.4e-27	down
EWB00_002502	68434.7	1.1267	0.0941543	11.9665	5.32e-33	5.19e-32	up
EWB00_002503	3146.35	-7.10491	0.155651	-45.6464	0	0	down
EWB00_002504	1259.58	-7.30944	0.236231	-30.9419	3.26e-210	3.56e-208	down
EWB00_002505	310.892	-7.70335	0.477365	-16.1372	1.4e-58	2.67e-57	down
EWB00_002506	3698.86	-7.50349	0.154434	-48.587	0	0	down
EWB00_002507	27874.8	-5.58747	0.0898638	-62.1771	0	0	down
EWB00_002508	79.5564	-8.3238	1.10582	-7.52726	5.18e-14	2.32e-13	down
EWB00_002509	24636	-0.785084	0.0811836	-9.67047	4.03e-22	2.67e-21	none
EWB00_002510	6798.93	-0.623882	0.0925715	-6.73946	1.59e-11	6.18e-11	none
EWB00_002511	11553.9	1.11429	0.0932479	11.9498	6.51e-33	6.32e-32	up
EWB00_002512	1962.8	0.393835	0.118329	3.32829	0.000873807	0.00165529	none
EWB00_002513	30.8641	-1.15819	0.713683	-1.62284	0.104623	0.138401	none
EWB00_002514	6.82528	-0.216983	1.40327	-0.154627	0.877115	0.901232	none
EWB00_002515	149.984	-0.621017	0.39098	-1.58836	0.112205	0.147363	none
EWB00_002517	3567.76	0.309123	0.111349	2.77616	0.00550044	0.00924583	none
EWB00_002518	8366.52	-0.680975	0.0976691	-6.97227	3.12e-12	1.26e-11	none
EWB00_002519	2089.98	-1.29681	0.111293	-11.6522	2.24e-31	2.07e-30	down
EWB00_002520	602.775	-0.690019	0.179565	-3.84273	0.000121674	0.000256851	none
EWB00_002521	3458.77	-1.18811	0.113773	-10.4428	1.58e-25	1.21e-24	down
EWB00_002522	160.262	0.376729	0.305925	1.23144	0.218157	0.268066	none
EWB00_002523	204.685	-0.547554	0.281553	-1.94477	0.0518033	0.0730318	none
EWB00_002524	898.187	-0.706312	0.161923	-4.36204	1.29e-05	3.05e-05	none
EWB00_002525	3205.26	-1.42998	0.103065	-13.8745	9.04e-44	1.18e-42	down
EWB00_002526	366.732	-0.689933	0.22311	-3.09235	0.00198577	0.00357753	none
EWB00_002527	105.145	0.605571	0.403611	1.50038	0.133516	0.172655	none
EWB00_002528	5505.3	-1.6999	0.0973819	-17.456	3.1e-68	6.98e-67	down
EWB00_002529	150.74	1.69924	0.368875	4.60656	4.09e-06	1.02e-05	up
EWB00_002530	224.249	-0.562717	0.324446	-1.7344	0.0828479	0.112045	none
EWB00_002531	766.303	1.3222	0.173607	7.61607	2.62e-14	1.2e-13	up
EWB00_002532	732.726	-0.301647	0.157331	-1.91728	0.0552021	0.0773824	none
EWB00_002534	531.676	1.75005	0.244082	7.16991	7.5e-13	3.15e-12	up
EWB00_002535	398.117	-0.129229	0.213426	-0.605499	0.544847	0.601507	none
EWB00_002536	1403.16	1.0937	0.131847	8.29522	1.08e-16	5.62e-16	up
EWB00_002538	541.21	0.324743	0.189184	1.71655	0.0860619	0.115814	none
EWB00_002539	100.092	0.0232735	0.405673	0.0573701	0.95425	0.965039	none
EWB00_002540	3712.23	-0.681151	0.126747	-5.37408	7.7e-08	2.26e-07	none
EWB00_002541	259.746	0.502733	0.262525	1.91499	0.0554943	0.077766	none
EWB00_002542	668.528	0.188416	0.167498	1.12489	0.260637	0.313779	none
EWB00_002543	10044.8	-1.52434	0.0973123	-15.6644	2.65e-55	4.64e-54	down
EWB00_002544	1855.95	-0.429769	0.132942	-3.23275	0.00122606	0.00227464	none
EWB00_002545	105.404	1.64329	0.396818	4.14116	3.46e-05	7.77e-05	up
EWB00_002546	1098.19	-1.10527	0.145101	-7.61729	2.59e-14	1.19e-13	down
EWB00_002547	1319.1	-0.522922	0.138077	-3.78718	0.000152366	0.000318284	none
EWB00_002548	138.052	-1.51668	0.367796	-4.12371	3.73e-05	8.35e-05	down
EWB00_002549	951.934	-0.186566	0.156733	-1.19035	0.233911	0.285115	none
EWB00_002550	8411.38	-4.09449	0.0921885	-44.4143	0	0	down
EWB00_002551	912.156	-2.61167	0.180087	-14.5023	1.17e-47	1.66e-46	down
EWB00_002552	2800.64	-0.198235	0.110258	-1.79793	0.0721888	0.0988379	none
EWB00_002553	744.108	-2.35247	0.174936	-13.4476	3.18e-41	3.91e-40	down
EWB00_002559	548.785	0.0672553	0.184213	0.365095	0.715041	0.760058	none
EWB00_002561	1558.44	-1.1463	0.134611	-8.51566	1.66e-17	8.96e-17	down
EWB00_002562	2133.05	-3.49327	0.127504	-27.3972	2.96e-165	2.44e-163	down
EWB00_002563	21.9544	-1.74253	0.945522	-1.84293	0.0653394	0.0902535	none
EWB00_002565	165.028	-2.42838	0.323418	-7.5085	5.98e-14	2.67e-13	down
EWB00_002566	987.847	0.784486	0.184393	4.25441	2.1e-05	4.83e-05	none
EWB00_002567	2257.84	0.79238	0.139888	5.66439	1.48e-08	4.6e-08	none
EWB00_002568	18953.5	-3.07217	0.136903	-22.4404	1.59e-111	7.21e-110	down
EWB00_002571	2529.33	-0.252183	0.111721	-2.25724	0.0239928	0.0361721	none
EWB00_002572	461.672	-1.95284	0.24992	-7.81387	5.55e-15	2.65e-14	down
EWB00_002573	118.834	-1.91684	0.387549	-4.94607	7.57e-07	2.04e-06	down
EWB00_002574	11849.9	-0.855334	0.100866	-8.47988	2.25e-17	1.21e-16	none
EWB00_002575	57.8984	2.46249	0.670314	3.67364	0.000239118	0.000488223	up
EWB00_002576	292.27	-0.460741	0.235792	-1.95402	0.0506992	0.0716436	none
EWB00_002577	33.1327	-2.2338	0.686936	-3.25183	0.00114665	0.0021377	down
EWB00_002578	4275.35	-0.964396	0.107298	-8.98797	2.52e-19	1.48e-18	none
EWB00_002579	2281.25	-1.20409	0.117401	-10.2562	1.11e-24	8.18e-24	down
EWB00_002581	1271.8	-0.349438	0.130333	-2.68111	0.00733773	0.0120948	none
EWB00_002582	1488.13	-0.336916	0.130521	-2.58133	0.00984208	0.0158925	none
EWB00_002583	908.262	-0.537557	0.145343	-3.69855	0.000216831	0.000444662	none
EWB00_002584	243.112	0.687033	0.281036	2.44465	0.0144994	0.022753	none
EWB00_002585	3482.17	-1.00168	0.10527	-9.51537	1.81e-21	1.17e-20	down
EWB00_002586	4093.27	0.186776	0.102864	1.81575	0.0694081	0.0953724	none
EWB00_002587	2371.85	-0.896648	0.121151	-7.40107	1.35e-13	5.93e-13	none
EWB00_002588	2819.64	-0.237777	0.107463	-2.21265	0.0269219	0.0401346	none
EWB00_002589	2535.56	-0.192807	0.130733	-1.47482	0.140262	0.180546	none
EWB00_002590	2313.72	-1.40921	0.133109	-10.5869	3.43e-26	2.66e-25	down
EWB00_002591	13.4041	-0.259019	1.07888	-0.240081	0.810268	0.843577	none
EWB00_002592	1176.74	0.422571	0.162507	2.60033	0.00931346	0.0151144	none
EWB00_002616	385.746	0.133534	0.263153	0.507439	0.611847	0.665512	none
EWB00_002618	838.272	0.326381	0.158997	2.05275	0.0400965	0.0578666	none
EWB00_002619	669.46	-0.373941	0.162767	-2.2974	0.0215961	0.0328771	none
EWB00_002620	1049.64	-0.242489	0.160342	-1.51232	0.130452	0.169005	none
EWB00_002621	4042.94	-0.693138	0.109544	-6.32748	2.49e-10	8.9e-10	none
EWB00_002622	748.016	0.334682	0.186852	1.79117	0.0732665	0.100183	none
EWB00_002623	748.899	-0.409487	0.181511	-2.25599	0.0240713	0.0362774	none
EWB00_002624	3982.4	-1.14843	0.100538	-11.4229	3.21e-30	2.86e-29	down
EWB00_002625	1298.57	-1.73267	0.152958	-11.3278	9.56e-30	8.38e-29	down
EWB00_002626	9279.04	-1.00993	0.104848	-9.63228	5.84e-22	3.84e-21	down
EWB00_002628	1076.86	-0.733837	0.148378	-4.94572	7.59e-07	2.04e-06	none
EWB00_002629	119.419	1.96164	0.371999	5.27324	1.34e-07	3.85e-07	up
EWB00_002631	493.629	-1.66252	0.205647	-8.08435	6.25e-16	3.13e-15	down
EWB00_002635	253.755	-0.792279	0.250895	-3.15781	0.00158957	0.00289727	none
EWB00_002636	114.275	3.38139	0.490005	6.90073	5.17e-12	2.07e-11	up
EWB00_002637	2142.94	-0.380816	0.140448	-2.71143	0.0066993	0.0111166	none
EWB00_002638	838.761	1.84844	0.180714	10.2285	1.48e-24	1.08e-23	up
EWB00_002639	401.286	0.967595	0.206814	4.67858	2.89e-06	7.3e-06	none
EWB00_002640	908.208	-0.36958	0.149766	-2.46772	0.0135977	0.0214221	none
EWB00_002641	132.183	1.05841	0.344973	3.0681	0.00215427	0.00385058	up
EWB00_002642	1840.53	-0.501007	0.122217	-4.09932	4.14e-05	9.23e-05	none
EWB00_002643	1745.52	-1.91301	0.12816	-14.9268	2.21e-50	3.41e-49	down
EWB00_002645	3.39394	-0.0781596	2.04731	-0.0381767	0.969547	0.975814	none
EWB00_002646	7.76046	-2.8427	1.42257	-1.99829	0.0456854	0.0651387	none
EWB00_002647	164.77	1.31947	0.34029	3.87748	0.000105546	0.000224381	up
EWB00_002648	332.245	1.74972	0.226626	7.72076	1.16e-14	5.43e-14	up
EWB00_002649	39.4372	1.09268	0.66854	1.63443	0.102169	0.135516	none
EWB00_002650	1832.33	0.763617	0.115086	6.63516	3.24e-11	1.23e-10	none
EWB00_002651	4812	-1.62408	0.104375	-15.56	1.36e-54	2.34e-53	down
EWB00_002652	5333.1	-1.10358	0.109939	-10.0381	1.04e-23	7.39e-23	down
EWB00_002654	275.507	-4.28859	0.276039	-15.5362	1.97e-54	3.38e-53	down
EWB00_002655	4229.94	-0.336053	0.114932	-2.92393	0.00345644	0.00598965	none
EWB00_002656	5384.53	-2.53055	0.0976091	-25.9253	3.45e-148	2.38e-146	down
EWB00_002657	274.575	0.166128	0.299099	0.555428	0.578602	0.633944	none
EWB00_002658	657.105	-2.2392	0.171215	-13.0783	4.38e-39	5.12e-38	down
EWB00_002661	138.339	-1.86676	0.356724	-5.23306	1.67e-07	4.74e-07	down
EWB00_002662	187.528	-1.38896	0.316278	-4.39158	1.13e-05	2.67e-05	down
EWB00_002664	31.0855	1.83206	0.804641	2.27687	0.0227941	0.0345258	up
EWB00_002666	624.092	-0.635061	0.198145	-3.20504	0.00135044	0.00248947	none
EWB00_002667	36.3921	2.11985	0.686947	3.08589	0.00202942	0.00364991	up
EWB00_002668	145.363	-0.873528	0.321454	-2.71743	0.00657911	0.0109301	none
EWB00_002669	1349.01	0.38852	0.168226	2.30951	0.020915	0.0319676	none
EWB00_002670	4674.61	-0.526144	0.104989	-5.01142	5.4e-07	1.47e-06	none
EWB00_002671	123.967	1.93079	0.370207	5.21543	1.83e-07	5.19e-07	up
EWB00_002672	548.028	1.03584	0.198166	5.22713	1.72e-07	4.89e-07	up
EWB00_002675	329.987	-0.90839	0.249556	-3.64003	0.000272606	0.000552972	none
EWB00_002676	1621	-0.260837	0.124736	-2.09112	0.0365176	0.0530935	none
EWB00_002677	1283.67	0.0333502	0.140542	0.237297	0.812426	0.845301	none
EWB00_002678	16574.6	0.0274014	0.0915349	0.299354	0.76467	0.805682	none
EWB00_002679	10464.7	-0.75099	0.0934693	-8.03462	9.39e-16	4.65e-15	none
EWB00_002680	1654.56	-1.13572	0.14483	-7.84178	4.44e-15	2.14e-14	down
EWB00_002681	3482.25	-0.965536	0.108321	-8.91369	4.94e-19	2.87e-18	none
EWB00_002682	144.471	1.52465	0.379695	4.01547	5.93e-05	0.000130107	up
EWB00_002683	202.375	1.83603	0.335311	5.4756	4.36e-08	1.31e-07	up
EWB00_002684	547.225	0.694768	0.201189	3.4533	0.00055377	0.00107457	none
EWB00_002685	3998.78	-0.790344	0.103232	-7.65598	1.92e-14	8.87e-14	none
EWB00_002686	2871.37	0.0679508	0.106647	0.637158	0.524022	0.581263	none
EWB00_002687	520.288	0.63201	0.211981	2.98144	0.00286896	0.00504017	none
EWB00_002688	247.432	-0.970268	0.249041	-3.89602	9.78e-05	0.00020873	none
EWB00_002689	3330.66	1.42048	0.114859	12.3672	3.93e-35	4.12e-34	up
EWB00_002690	2864.83	-1.53137	0.110546	-13.8528	1.22e-43	1.59e-42	down
EWB00_002692	153.941	-0.359735	0.376911	-0.954428	0.339867	0.397386	none
EWB00_002693	930.788	-2.14869	0.170604	-12.5946	2.26e-36	2.45e-35	down
EWB00_002694	462.019	-0.184698	0.194305	-0.950559	0.341828	0.39929	none
EWB00_002695	4650.12	-1.52514	0.10274	-14.8448	7.52e-50	1.14e-48	down
EWB00_002696	1667.61	-0.208545	0.162288	-1.28503	0.198782	0.246986	none
EWB00_002698	11.0242	-5.46209	1.5231	-3.58617	0.000335568	0.000672415	down
EWB00_002699	1837.75	-0.63026	0.130747	-4.82046	1.43e-06	3.74e-06	none
EWB00_002703	130.914	2.37642	0.389514	6.101	1.05e-09	3.61e-09	up
EWB00_002704	626.967	0.598868	0.218907	2.73572	0.00622448	0.010384	none
EWB00_002705	2567.54	0.157682	0.127065	1.24096	0.214622	0.26417	none
EWB00_002708	1261.01	-1.34713	0.172537	-7.80778	5.82e-15	2.78e-14	down
EWB00_002710	11.5333	-2.1856	1.37245	-1.59248	0.111276	0.146326	none
EWB00_002712	227.682	0.0514366	0.261322	0.196832	0.843959	0.872817	none
EWB00_002713	1175.1	-0.804152	0.135093	-5.95259	2.64e-09	8.74e-09	none
EWB00_002714	1410.51	0.0199887	0.133356	0.149889	0.880852	0.904519	none
EWB00_002715	396.216	-0.527013	0.240809	-2.18851	0.0286322	0.0423986	none
EWB00_002717	56.7038	-2.42135	0.527185	-4.59298	4.37e-06	1.08e-05	down
EWB00_002720	39482	-0.912987	0.0940385	-9.70866	2.77e-22	1.85e-21	none
EWB00_002721	1426.39	-2.98338	0.131683	-22.6557	1.23e-113	5.7e-112	down
EWB00_002723	1103.68	-0.57569	0.152669	-3.77083	0.000162707	0.000338204	none
EWB00_002724	2904.38	-0.0141692	0.109431	-0.129481	0.896977	0.918162	none
EWB00_002725	1274.11	0.114442	0.138447	0.826613	0.408456	0.467315	none
EWB00_002726	94.6073	1.02032	0.442323	2.30672	0.0210703	0.0321756	up
EWB00_002727	378.653	1.3463	0.219419	6.13575	8.48e-10	2.93e-09	up
EWB00_002728	665.997	0.207917	0.18815	1.10506	0.269133	0.322807	none
EWB00_002730	1184.77	-1.40559	0.149371	-9.41007	4.96e-21	3.14e-20	down
EWB00_002731	1460.91	-1.62881	0.143303	-11.3662	6.16e-30	5.43e-29	down
EWB00_002732	815.271	-0.184168	0.163327	-1.1276	0.259489	0.312531	none
EWB00_002733	640.827	-0.357467	0.194722	-1.83578	0.0663908	0.0915557	none
EWB00_002734	985.529	-0.075819	0.16675	-0.454686	0.649335	0.69977	none
EWB00_002735	208.798	-0.431271	0.277872	-1.55205	0.120651	0.157643	none
EWB00_002736	1382.13	-0.138964	0.148395	-0.936443	0.349045	0.406929	none
EWB00_002737	1396.57	-0.636056	0.127306	-4.99626	5.85e-07	1.59e-06	none
EWB00_002738	4811.96	-2.23022	0.117952	-18.9078	9.84e-80	2.77e-78	down
EWB00_002739	60.5043	2.24354	0.636223	3.52634	0.00042135	0.000831036	up
EWB00_002740	2420.34	-0.268078	0.107453	-2.49485	0.0126012	0.0199643	none
EWB00_002741	3379.4	-0.194714	0.127102	-1.53194	0.125536	0.16324	none
EWB00_002742	1489.84	-1.17996	0.126784	-9.30692	1.32e-20	8.21e-20	down
EWB00_002743	634.401	-1.17481	0.179536	-6.54359	6.01e-11	2.22e-10	down
EWB00_002746	2912.02	0.407473	0.103199	3.94841	7.87e-05	0.000170089	none
EWB00_002747	263.201	0.868745	0.252697	3.43789	0.00058626	0.00113421	none
EWB00_002750	8783.92	-1.12402	0.105084	-10.6964	1.06e-26	8.38e-26	down
EWB00_002751	2559.84	-1.45837	0.116645	-12.5026	7.22e-36	7.72e-35	down
EWB00_002752	23.8367	1.1004	0.868164	1.2675	0.204977	0.254045	none
EWB00_002753	87.69	0.123224	0.436679	0.282185	0.777802	0.815773	none
EWB00_002755	1183.92	-0.471602	0.170551	-2.76517	0.00568926	0.00954034	none
EWB00_002756	2176.96	-1.24163	0.121938	-10.1825	2.37e-24	1.73e-23	down
EWB00_002757	11.5711	2.37324	1.29115	1.83808	0.0660502	0.0911306	none
EWB00_002758	3955.08	-1.20153	0.106792	-11.2511	2.29e-29	1.98e-28	down
EWB00_002759	2170.15	-2.13096	0.149893	-14.2165	7.24e-46	9.91e-45	down
EWB00_002760	1630.05	-1.24851	0.156512	-7.9771	1.5e-15	7.34e-15	down
EWB00_002761	234.704	0.712979	0.363871	1.95943	0.0500629	0.0708515	none
EWB00_002762	119.967	0.282208	0.431026	0.654736	0.512638	0.571122	none
EWB00_002763	271.072	1.01622	0.281697	3.6075	0.000309161	0.000621872	up
EWB00_002765	99.9191	2.56707	0.519411	4.94226	7.72e-07	2.07e-06	up
EWB00_002767	1195.26	-0.757722	0.131403	-5.76639	8.1e-09	2.58e-08	none
EWB00_002768	1395.47	-0.945449	0.147607	-6.40518	1.5e-10	5.43e-10	none
EWB00_002769	104.961	-0.15067	0.389641	-0.386688	0.698987	0.745539	none
EWB00_002770	128.952	1.41527	0.391883	3.61146	0.00030448	0.000613191	up
EWB00_002771	75.9798	-1.53852	0.438718	-3.50685	0.000453438	0.00089098	down
EWB00_002772	189.67	1.70163	0.325518	5.22744	1.72e-07	4.88e-07	up
EWB00_002773	686.865	0.693188	0.206825	3.35156	0.000803582	0.00153035	none
EWB00_002775	10134.5	0.401358	0.120062	3.34293	0.000828991	0.00157518	none
EWB00_002776	34.3537	-0.934325	0.648667	-1.44038	0.149761	0.191453	none
EWB00_002777	50.733	0.63683	0.553847	1.14983	0.250214	0.302574	none
EWB00_002778	4154.54	-2.99097	0.133473	-22.4088	3.23e-111	1.45e-109	down
EWB00_002779	787.861	-1.22502	0.219119	-5.59065	2.26e-08	6.95e-08	down
EWB00_002780	1181.01	-0.279434	0.140055	-1.99517	0.046024	0.0655659	none
EWB00_002781	5109.45	-0.150262	0.100873	-1.48963	0.136323	0.175933	none
EWB00_002782	11573.2	0.530751	0.116643	4.55022	5.36e-06	1.32e-05	none
EWB00_002783	2256.82	-0.661782	0.121786	-5.43399	5.51e-08	1.64e-07	none
EWB00_002784	1277.18	-1.37425	0.132864	-10.3433	4.49e-25	3.37e-24	down
EWB00_002788	43.4719	0.0186144	0.569214	0.032702	0.973912	0.978568	none
EWB00_002789	405.362	-0.502254	0.216091	-2.32427	0.0201109	0.0308618	none
EWB00_002790	240.236	-0.614729	0.260026	-2.3641	0.0180739	0.0279965	none
EWB00_002791	2059.17	-0.23564	0.13791	-1.70865	0.0875161	0.117583	none
EWB00_002792	2850.53	0.555697	0.109944	5.05436	4.32e-07	1.19e-06	none
EWB00_002793	3029.21	1.03016	0.120367	8.55851	1.14e-17	6.23e-17	up
EWB00_002794	32.1969	0.877544	0.826853	1.06131	0.288551	0.343548	none
EWB00_002795	1729.63	-1.71357	0.152516	-11.2354	2.73e-29	2.37e-28	down
EWB00_002796	868.442	-0.854015	0.149186	-5.72449	1.04e-08	3.28e-08	none
EWB00_002797	2343.21	-0.846602	0.128754	-6.57535	4.85e-11	1.81e-10	none
EWB00_002798	3951.21	-1.81732	0.114718	-15.8416	1.61e-56	2.93e-55	down
EWB00_002799	146.43	-2.42631	0.32762	-7.40586	1.3e-13	5.73e-13	down
EWB00_002800	716.26	-1.73024	0.198382	-8.72174	2.74e-18	1.54e-17	down
EWB00_002801	1145.86	-0.110027	0.13657	-0.805644	0.420448	0.479469	none
EWB00_002802	2044.87	-0.0702623	0.111152	-0.632126	0.527305	0.584211	none
EWB00_002803	2124.71	-0.348654	0.117985	-2.95507	0.00312603	0.0054553	none
EWB00_002806	101.998	1.55789	0.406622	3.83129	0.000127471	0.000268481	up
EWB00_002808	115.738	1.69487	0.389315	4.35345	1.34e-05	3.16e-05	up
EWB00_002809	3702.85	-0.917256	0.107277	-8.55037	1.23e-17	6.68e-17	none
EWB00_002810	646.765	-1.37735	0.180824	-7.61711	2.59e-14	1.19e-13	down
EWB00_002811	1964.76	-0.108133	0.154345	-0.70059	0.483559	0.542536	none
EWB00_002812	978.614	-3.3841	0.167601	-20.1914	1.17e-90	3.95e-89	down
EWB00_002813	779.564	0.54048	0.190274	2.84054	0.00450374	0.00768257	none
EWB00_002815	3961.18	-2.85113	0.116479	-24.4776	2.56e-132	1.49e-130	down
EWB00_002816	189.979	0.919571	0.361335	2.54492	0.0109302	0.0175216	none
EWB00_002817	121.197	1.73198	0.368325	4.70232	2.57e-06	6.54e-06	up
EWB00_002818	3781.11	-0.716392	0.104568	-6.851	7.33e-12	2.91e-11	none
EWB00_002819	270.428	-0.247971	0.263207	-0.942111	0.346136	0.403761	none
EWB00_002820	1435.72	-0.91515	0.125206	-7.30915	2.69e-13	1.16e-12	none
EWB00_002821	925.508	0.299808	0.15438	1.94201	0.0521353	0.0734384	none
EWB00_002822	441.165	0.00158949	0.244087	0.00651198	0.994804	0.995396	none
EWB00_002824	803.088	-0.147379	0.174226	-0.845904	0.397607	0.456455	none
EWB00_002825	188.075	-0.0797876	0.299297	-0.266583	0.78979	0.826556	none
EWB00_002826	3832.37	-0.258108	0.105006	-2.45803	0.01397	0.0219757	none
EWB00_002827	1461.52	-0.41938	0.1881	-2.22956	0.0257765	0.0385987	none
EWB00_002831	629.01	0.227747	0.179413	1.2694	0.204298	0.253317	none
EWB00_002832	6306.57	0.428403	0.134397	3.18759	0.00143462	0.00263255	none
EWB00_002833	343.469	0.13159	0.217536	0.604911	0.545238	0.60178	none
EWB00_002834	1686.77	0.0704215	0.148259	0.474991	0.634794	0.686387	none
EWB00_002835	496.222	0.801237	0.190286	4.21069	2.55e-05	5.81e-05	none
EWB00_002836	169.503	-0.668612	0.32144	-2.08005	0.0375208	0.054458	none
EWB00_002837	663.987	-0.323424	0.165099	-1.95896	0.0501169	0.0708803	none
EWB00_002838	1780.49	-0.724952	0.119758	-6.05347	1.42e-09	4.78e-09	none
EWB00_002839	384.138	-1.16022	0.234735	-4.94267	7.71e-07	2.07e-06	down
EWB00_002840	1020.27	0.947941	0.163171	5.8095	6.27e-09	2.01e-08	none
EWB00_002841	1758.7	-0.683253	0.128157	-5.33136	9.75e-08	2.83e-07	none
EWB00_002842	25.2594	-0.428553	0.769859	-0.556664	0.577757	0.6331	none
EWB00_002843	66.606	1.3709	0.547391	2.50442	0.0122651	0.0194759	up
EWB00_002844	178.931	1.73761	0.336485	5.164	2.42e-07	6.77e-07	up
EWB00_002845	1474.68	-0.375454	0.137665	-2.7273	0.00638556	0.0106253	none
EWB00_002846	1780.5	-0.935183	0.136084	-6.87208	6.33e-12	2.52e-11	none
EWB00_002847	1588.15	5.97877	1.67213	3.57554	0.000349501	0.000697674	up
EWB00_002848	2277.91	4.2493	1.34739	3.15372	0.00161202	0.0029331	up
EWB00_002849	833.7	-0.610697	0.173593	-3.51797	0.000434858	0.000856473	none
EWB00_002850	255.604	-0.201538	0.250149	-0.805673	0.420432	0.479469	none
EWB00_002851	1031.54	-0.783143	0.148269	-5.2819	1.28e-07	3.68e-07	none
EWB00_002852	3775.77	-1.5051	0.112174	-13.4175	4.77e-41	5.84e-40	down
EWB00_002853	20844.9	0.796699	0.0892193	8.92967	4.27e-19	2.49e-18	none
EWB00_002854	16075.4	5.77511	0.128349	44.9953	0	0	up
EWB00_002855	268.241	2.35944	0.262397	8.99186	2.43e-19	1.43e-18	up
EWB00_002856	507.853	0.881425	0.232196	3.79603	0.000147029	0.000307671	none
EWB00_002857	314.418	-0.605933	0.226968	-2.66968	0.00759238	0.0124779	none
EWB00_002858	1586.62	-0.481895	0.13315	-3.61919	0.000295532	0.000596598	none
EWB00_002859	4830.81	-0.47924	0.116471	-4.11466	3.88e-05	8.67e-05	none
EWB00_002862	65.5253	1.25381	0.680991	1.84116	0.0655977	0.0905212	none
EWB00_002863	941.208	-0.0882598	0.162659	-0.542607	0.5874	0.642663	none
EWB00_002864	1726.81	-0.122001	0.123247	-0.989898	0.322224	0.37897	none
EWB00_002865	2498.76	-0.0673263	0.111708	-0.602702	0.546707	0.603243	none
EWB00_002866	96.6426	0.49828	0.421997	1.18077	0.237696	0.289225	none
EWB00_002867	1396.45	-1.49067	0.133951	-11.1285	9.12e-29	7.67e-28	down
EWB00_002868	228.024	0.916911	0.283822	3.23059	0.00123536	0.0022909	none
EWB00_002869	7905.78	0.361934	0.0974863	3.71267	0.000205087	0.00042202	none
EWB00_002870	1861.24	0.296589	0.146618	2.02287	0.043087	0.0618007	none
EWB00_002872	4377.56	0.203504	0.134774	1.50996	0.131055	0.169707	none
EWB00_002873	1905.76	-0.116573	0.114216	-1.02064	0.307426	0.36362	none
EWB00_002874	487.861	-0.0456682	0.23725	-0.19249	0.847358	0.875472	none
EWB00_002875	670.083	-1.02998	0.169949	-6.06053	1.36e-09	4.59e-09	down
EWB00_002876	16.6801	0.393399	0.942749	0.41729	0.676467	0.725198	none
EWB00_002877	389.012	1.36224	0.230078	5.92076	3.2e-09	1.06e-08	up
EWB00_002878	61.4099	2.41321	0.540313	4.46633	7.96e-06	1.93e-05	up
EWB00_002879	1148.94	-0.219139	0.140672	-1.5578	0.119281	0.156047	none
EWB00_002881	52.1176	2.4331	0.611392	3.9796	6.9e-05	0.000150325	up
EWB00_002883	4443.47	-0.697156	0.124968	-5.57868	2.42e-08	7.43e-08	none
EWB00_002884	2732.28	-0.619406	0.107543	-5.7596	8.43e-09	2.68e-08	none
EWB00_002885	1573.75	-0.182977	0.119985	-1.52499	0.12726	0.165303	none
EWB00_002887	801.639	2.42934	0.179277	13.5507	7.85e-42	9.85e-41	up
EWB00_002888	2716.25	0.312557	0.108836	2.87182	0.00408113	0.00700574	none
EWB00_002889	31.1147	1.78155	0.702934	2.53445	0.0112623	0.0180128	up
EWB00_002890	807.441	-0.101615	0.151949	-0.668742	0.50366	0.562387	none
EWB00_002891	232.139	-6.04899	0.378292	-15.9902	1.49e-57	2.8e-56	down
EWB00_002892	43.0089	-4.06674	0.71652	-5.67569	1.38e-08	4.31e-08	down
EWB00_002893	326.262	-1.08397	0.22824	-4.74926	2.04e-06	5.25e-06	down
EWB00_002894	402.263	1.03199	0.206976	4.98604	6.16e-07	1.67e-06	up
EWB00_002895	1700.85	2.05357	0.142299	14.4314	3.28e-47	4.59e-46	up
EWB00_002896	2839.9	-0.655557	0.119184	-5.50038	3.79e-08	1.14e-07	none
EWB00_002897	1422.1	0.020896	0.124574	0.16774	0.866788	0.892366	none
EWB00_002898	1618.68	0.000248771	0.141358	0.00175986	0.998596	0.998715	none
EWB00_002899	867.326	-0.474942	0.196328	-2.41913	0.0155578	0.0243186	none
EWB00_002901	61.1676	1.38478	0.656047	2.1108	0.0347893	0.0507651	none
EWB00_002902	41.713	-2.19811	0.648746	-3.38824	0.000703426	0.00134786	down
EWB00_002903	11954.7	-1.17406	0.0912877	-12.8611	7.45e-38	8.44e-37	down
EWB00_002904	306.95	-0.636207	0.2632	-2.4172	0.0156403	0.0244386	none
EWB00_002905	1960.94	-0.334788	0.132942	-2.51831	0.0117921	0.0187748	none
EWB00_002907	2094.61	-0.774042	0.126628	-6.11273	9.79e-10	3.36e-09	none
EWB00_002909	15127.9	-0.663106	0.0848887	-7.81148	5.65e-15	2.7e-14	none
EWB00_002910	1420.33	-0.131168	0.156199	-0.839752	0.401048	0.460028	none
EWB00_002911	1712.55	-0.889602	0.129693	-6.85928	6.92e-12	2.75e-11	none
EWB00_002912	347.827	-1.2576	0.256116	-4.91027	9.1e-07	2.43e-06	down
EWB00_002913	1626.18	-1.07434	0.131411	-8.17543	2.95e-16	1.5e-15	down
EWB00_002914	1438.31	-0.24996	0.154089	-1.62218	0.104765	0.138566	none
EWB00_002915	294.103	-1.00374	0.239396	-4.19281	2.76e-05	6.26e-05	down
EWB00_002916	2738.32	0.852707	0.120469	7.07823	1.46e-12	6.03e-12	none
EWB00_002917	287.05	1.22118	0.255502	4.77952	1.76e-06	4.55e-06	up
EWB00_002919	588.233	0.978629	0.186213	5.25542	1.48e-07	4.21e-07	none
EWB00_002920	1308.99	-0.511968	0.128976	-3.96948	7.2e-05	0.000156531	none
EWB00_002921	1376.11	0.308423	0.128435	2.40139	0.0163328	0.0254544	none
EWB00_002922	1651.27	0.56498	0.123442	4.57689	4.72e-06	1.17e-05	none
EWB00_002923	5759.72	0.714088	0.106989	6.67443	2.48e-11	9.49e-11	none
EWB00_002924	1798.94	-0.791134	0.15003	-5.27319	1.34e-07	3.85e-07	none
EWB00_002925	8230.13	-0.595721	0.111596	-5.33819	9.39e-08	2.73e-07	none
EWB00_002926	3233.09	1.066	0.141172	7.55106	4.32e-14	1.95e-13	up
EWB00_002927	923.214	-1.16024	0.206585	-5.61627	1.95e-08	6.02e-08	down
EWB00_002928	8.74192	-0.896171	1.43075	-0.626363	0.531077	0.587848	none
EWB00_002929	47.4468	0.188763	0.554247	0.340576	0.733423	0.77724	none
EWB00_002930	1218.1	1.94573	0.152786	12.735	3.78e-37	4.19e-36	up
EWB00_002931	9569.73	-0.308523	0.0982613	-3.13982	0.00169052	0.00307063	none
EWB00_002932	1739.83	-0.0644037	0.11925	-0.540071	0.589148	0.644239	none
EWB00_002933	360.436	-1.12735	0.872848	-1.29158	0.196504	0.244409	none
EWB00_002934	233.289	0.0236527	0.263577	0.0897373	0.928496	0.944694	none
EWB00_002935	2098.94	-0.835416	0.125905	-6.63531	3.24e-11	1.23e-10	none
EWB00_002936	1085.86	-2.17134	0.163993	-13.2405	5.12e-40	6.12e-39	down
[truncated: 6,410 more rows]
