# Supplementary material for: N6-Methyladenosine on Key Messenger RNAs Governs Reproductive Development and Metabolic Adaptation in Human Blood Fluke
Source: Research (Wash D C). 2026 Jul 1;9:1328. doi: 10.34133/research.1328 (PMC13319631; doi:10.34133/research.1328)
Supplement: Supplementary 1 — Figs. S1 to S9 Tables S1 to S5 Videos S1 and S2 [file research.1328.f1.zip › Table S5.xlsx]

## Sheet: catalytic activity on RNA
	Table S5. The list of suppressed genes in Fig 6G
pathways	names	log2FoldChange	pvalue	group
catalytic activity, acting on RNA	EWB00_003561	-1.00014	1.52733e-10	down
catalytic activity, acting on RNA	EWB00_003908	-1.00824	3.45693e-20	down
catalytic activity, acting on RNA	EWB00_000741	-1.01087	7.99305e-28	down
catalytic activity, acting on RNA	EWB00_010224	-1.01297	8.52256e-19	down
catalytic activity, acting on RNA	EWB00_007032	-1.02252	6.26097e-10	down
catalytic activity, acting on RNA	EWB00_005362	-1.04214	1.79175e-24	down
catalytic activity, acting on RNA	EWB00_002055	-1.06185	4.08941e-14	down
catalytic activity, acting on RNA	EWB00_004454	-1.09195	1.34149e-21	down
catalytic activity, acting on RNA	EWB00_006154	-1.09751	3.33814e-26	down
catalytic activity, acting on RNA	EWB00_005585	-1.10582	0.024509	down
catalytic activity, acting on RNA	EWB00_010497	-1.11625	9.86579e-11	down
catalytic activity, acting on RNA	EWB00_000244	-1.1207	2.00776e-21	down
catalytic activity, acting on RNA	EWB00_000748	-1.1473	7.01544e-16	down
catalytic activity, acting on RNA	EWB00_002624	-1.14843	3.21436e-30	down
catalytic activity, acting on RNA	EWB00_008037	-1.18898	1.60992e-30	down
catalytic activity, acting on RNA	EWB00_009679	-1.19161	7.68425e-08	down
catalytic activity, acting on RNA	EWB00_003046	-1.19236	1.45537e-29	down
catalytic activity, acting on RNA	EWB00_007451	-1.2071	8.22153e-31	down
catalytic activity, acting on RNA	EWB00_003378	-1.20975	8.68204e-26	down
catalytic activity, acting on RNA	EWB00_004820	-1.25275	9.36043e-20	down
catalytic activity, acting on RNA	EWB00_005949	-1.26341	3.54434e-29	down
catalytic activity, acting on RNA	EWB00_000686	-1.31839	8.11267e-24	down
catalytic activity, acting on RNA	EWB00_009035	-1.32414	1.04457e-22	down
catalytic activity, acting on RNA	EWB00_004305	-1.35894	1.46683e-23	down
catalytic activity, acting on RNA	EWB00_004306	-1.36	1.81334e-32	down
catalytic activity, acting on RNA	EWB00_001980	-1.38662	2.41817e-31	down
catalytic activity, acting on RNA	EWB00_001698	-1.45392	2.02737e-47	down
catalytic activity, acting on RNA	EWB00_002751	-1.45837	7.22152e-36	down
catalytic activity, acting on RNA	EWB00_007969	-1.47862	1.15028e-05	down
catalytic activity, acting on RNA	EWB00_008576	-1.52307	5.39905e-37	down
catalytic activity, acting on RNA	EWB00_010499	-1.52952	1.04033e-45	down
catalytic activity, acting on RNA	EWB00_005363	-1.55925	1.04093e-19	down
catalytic activity, acting on RNA	EWB00_006259	-1.56447	6.63321e-20	down
catalytic activity, acting on RNA	EWB00_001422	-1.59995	5.72689e-55	down
catalytic activity, acting on RNA	EWB00_007296	-1.62456	2.71342e-34	down
catalytic activity, acting on RNA	EWB00_006668	-1.78335	1.13218e-65	down
catalytic activity, acting on RNA	EWB00_003926	-1.89394	9.28856e-60	down
catalytic activity, acting on RNA	EWB00_008801	-1.9095	5.90664e-56	down
catalytic activity, acting on RNA	EWB00_000641	-1.9206	9.44214e-57	down
catalytic activity, acting on RNA	EWB00_009170	-2.10675	1.51759e-89	down
catalytic activity, acting on RNA	EWB00_011213	-2.19308	2.13047e-56	down
catalytic activity, acting on RNA	EWB00_010860	-2.4299	3.04163e-149	down
catalytic activity, acting on RNA	EWB00_010382	-4.31915	0.00121215	down

## Sheet: adenyl ribonucleotide binding
	Table S5. The list of suppressed genes in Fig 6G
pathways	names	log2FoldChange	pvalue	group
adenyl ribonucleotide binding	EWB00_003900	-1.00065	9.54282e-23	down
adenyl ribonucleotide binding	EWB00_004441	-1.00476	1.54565e-17	down
adenyl ribonucleotide binding	EWB00_002095	-1.00538	0.000152186	down
adenyl ribonucleotide binding	EWB00_003908	-1.00824	3.45693e-20	down
adenyl ribonucleotide binding	EWB00_004915	-1.00869	6.38097e-14	down
adenyl ribonucleotide binding	EWB00_000741	-1.01087	7.99305e-28	down
adenyl ribonucleotide binding	EWB00_004021	-1.02078	9.72712e-15	down
adenyl ribonucleotide binding	EWB00_007561	-1.02201	3.28201e-17	down
adenyl ribonucleotide binding	EWB00_008411	-1.02769	7.4333e-08	down
adenyl ribonucleotide binding	EWB00_007330	-1.03453	7.56795e-05	down
adenyl ribonucleotide binding	EWB00_005362	-1.04214	1.79175e-24	down
adenyl ribonucleotide binding	EWB00_006936	-1.04359	7.21142e-31	down
adenyl ribonucleotide binding	EWB00_007494	-1.04897	5.11954e-31	down
adenyl ribonucleotide binding	EWB00_006147	-1.0556	4.82657e-22	down
adenyl ribonucleotide binding	EWB00_007129	-1.06123	1.12329e-09	down
adenyl ribonucleotide binding	EWB00_000199	-1.07264	5.41834e-31	down
adenyl ribonucleotide binding	EWB00_007398	-1.0728	1.3029e-21	down
adenyl ribonucleotide binding	EWB00_009227	-1.0734	5.60785e-21	down
adenyl ribonucleotide binding	EWB00_002913	-1.07434	2.94808e-16	down
adenyl ribonucleotide binding	EWB00_008340	-1.08573	3.15769e-16	down
adenyl ribonucleotide binding	EWB00_011064	-1.08849	1.30235e-24	down
adenyl ribonucleotide binding	EWB00_004454	-1.09195	1.34149e-21	down
adenyl ribonucleotide binding	EWB00_006154	-1.09751	3.33814e-26	down
adenyl ribonucleotide binding	EWB00_004406	-1.10252	7.76055e-12	down
adenyl ribonucleotide binding	EWB00_011318	-1.10448	3.79771e-10	down
adenyl ribonucleotide binding	EWB00_003655	-1.10718	5.42545e-29	down
adenyl ribonucleotide binding	EWB00_006772	-1.11449	0.000178064	down
adenyl ribonucleotide binding	EWB00_005242	-1.11604	5.0091e-07	down
adenyl ribonucleotide binding	EWB00_001262	-1.12069	0.00887428	down
adenyl ribonucleotide binding	EWB00_000244	-1.1207	2.00776e-21	down
adenyl ribonucleotide binding	EWB00_001036	-1.12626	0.00011517	down
adenyl ribonucleotide binding	EWB00_006449	-1.13474	5.56477e-23	down
adenyl ribonucleotide binding	EWB00_006849	-1.13588	4.11908e-19	down
adenyl ribonucleotide binding	EWB00_008649	-1.14599	1.44734e-05	down
adenyl ribonucleotide binding	EWB00_005955	-1.15314	2.0576e-25	down
adenyl ribonucleotide binding	EWB00_009848	-1.15533	1.58492e-08	down
adenyl ribonucleotide binding	EWB00_004052	-1.15535	6.76189e-21	down
adenyl ribonucleotide binding	EWB00_004103	-1.16606	1.39996e-20	down
adenyl ribonucleotide binding	EWB00_010776	-1.16632	2.06758e-06	down
adenyl ribonucleotide binding	EWB00_007365	-1.17231	9.28543e-23	down
adenyl ribonucleotide binding	EWB00_006483	-1.17666	0.0229406	down
adenyl ribonucleotide binding	EWB00_008123	-1.18489	1.00596e-06	down
adenyl ribonucleotide binding	EWB00_009827	-1.18665	1.33184e-39	down
adenyl ribonucleotide binding	EWB00_009679	-1.19161	7.68425e-08	down
adenyl ribonucleotide binding	EWB00_009046	-1.1919	1.66373e-28	down
adenyl ribonucleotide binding	EWB00_003046	-1.19236	1.45537e-29	down
adenyl ribonucleotide binding	EWB00_005342	-1.19337	1.93908e-37	down
adenyl ribonucleotide binding	EWB00_003470	-1.20101	8.02106e-08	down
adenyl ribonucleotide binding	EWB00_007451	-1.2071	8.22153e-31	down
adenyl ribonucleotide binding	EWB00_007965	-1.21635	4.3564e-13	down
adenyl ribonucleotide binding	EWB00_011256	-1.22119	6.38787e-21	down
adenyl ribonucleotide binding	EWB00_011148	-1.22562	1.10859e-09	down
adenyl ribonucleotide binding	EWB00_005850	-1.22586	1.86628e-16	down
adenyl ribonucleotide binding	EWB00_002240	-1.22865	1.50036e-22	down
adenyl ribonucleotide binding	EWB00_010175	-1.23464	1.07361e-11	down
adenyl ribonucleotide binding	EWB00_004820	-1.25275	9.36043e-20	down
adenyl ribonucleotide binding	EWB00_006942	-1.26185	2.74505e-11	down
adenyl ribonucleotide binding	EWB00_005015	-1.26324	8.97834e-34	down
adenyl ribonucleotide binding	EWB00_000948	-1.27535	2.43962e-48	down
adenyl ribonucleotide binding	EWB00_010474	-1.2773	1.33801e-40	down
adenyl ribonucleotide binding	EWB00_003964	-1.27909	2.91941e-23	down
adenyl ribonucleotide binding	EWB00_001467	-1.28029	1.38537e-40	down
adenyl ribonucleotide binding	EWB00_006124	-1.28523	1.88908e-14	down
adenyl ribonucleotide binding	EWB00_010219	-1.28906	9.84402e-15	down
adenyl ribonucleotide binding	EWB00_002519	-1.29681	2.23509e-31	down
adenyl ribonucleotide binding	EWB00_005735	-1.31223	3.5067e-37	down
adenyl ribonucleotide binding	EWB00_008557	-1.31634	1.97108e-09	down
adenyl ribonucleotide binding	EWB00_010648	-1.32343	7.83106e-21	down
adenyl ribonucleotide binding	EWB00_007846	-1.32607	2.96346e-18	down
adenyl ribonucleotide binding	EWB00_008934	-1.32806	3.25416e-19	down
adenyl ribonucleotide binding	EWB00_003152	-1.32914	4.64363e-35	down
adenyl ribonucleotide binding	EWB00_004453	-1.33173	2.20012e-27	down
adenyl ribonucleotide binding	EWB00_010809	-1.34346	6.46886e-15	down
adenyl ribonucleotide binding	EWB00_004864	-1.35007	6.47818e-34	down
adenyl ribonucleotide binding	EWB00_001980	-1.38662	2.41817e-31	down
adenyl ribonucleotide binding	EWB00_010789	-1.39283	4.76048e-26	down
adenyl ribonucleotide binding	EWB00_004811	-1.41084	8.04868e-11	down
adenyl ribonucleotide binding	EWB00_005657	-1.4175	1.30488e-18	down
adenyl ribonucleotide binding	EWB00_002318	-1.42474	7.0842e-34	down
adenyl ribonucleotide binding	EWB00_011050	-1.42576	2.73725e-36	down
adenyl ribonucleotide binding	EWB00_006940	-1.42592	2.60155e-35	down
adenyl ribonucleotide binding	EWB00_001858	-1.43001	2.19899e-20	down
adenyl ribonucleotide binding	EWB00_002300	-1.43116	9.64239e-27	down
adenyl ribonucleotide binding	EWB00_010729	-1.43627	1.28976e-23	down
adenyl ribonucleotide binding	EWB00_007400	-1.43767	9.52581e-36	down
adenyl ribonucleotide binding	EWB00_007015	-1.44492	9.6346e-43	down
adenyl ribonucleotide binding	EWB00_002751	-1.45837	7.22152e-36	down
adenyl ribonucleotide binding	EWB00_010928	-1.46057	5.81814e-26	down
adenyl ribonucleotide binding	EWB00_006175	-1.46316	1.81805e-34	down
adenyl ribonucleotide binding	EWB00_001574	-1.48808	6.41034e-23	down
adenyl ribonucleotide binding	EWB00_003932	-1.50391	2.84753e-30	down
adenyl ribonucleotide binding	EWB00_002852	-1.5051	4.7725e-41	down
adenyl ribonucleotide binding	EWB00_008576	-1.52307	5.39905e-37	down
adenyl ribonucleotide binding	EWB00_003272	-1.52675	4.33269e-24	down
adenyl ribonucleotide binding	EWB00_005385	-1.52697	5.86318e-38	down
adenyl ribonucleotide binding	EWB00_010499	-1.52952	1.04033e-45	down
adenyl ribonucleotide binding	EWB00_007131	-1.54693	4.81139e-21	down
adenyl ribonucleotide binding	EWB00_010488	-1.54756	8.84073e-38	down
adenyl ribonucleotide binding	EWB00_003638	-1.56688	1.94135e-10	down
adenyl ribonucleotide binding	EWB00_007438	-1.58432	5.42459e-39	down
adenyl ribonucleotide binding	EWB00_006712	-1.59669	1.62508e-34	down
adenyl ribonucleotide binding	EWB00_001422	-1.59995	5.72689e-55	down
adenyl ribonucleotide binding	EWB00_007296	-1.62456	2.71342e-34	down
adenyl ribonucleotide binding	EWB00_009358	-1.64422	3.30204e-33	down
adenyl ribonucleotide binding	EWB00_009542	-1.65509	8.75133e-66	down
adenyl ribonucleotide binding	EWB00_008372	-1.66754	4.10911e-39	down
adenyl ribonucleotide binding	EWB00_010984	-1.67479	1.19387e-08	down
adenyl ribonucleotide binding	EWB00_000516	-1.6783	6.54144e-33	down
adenyl ribonucleotide binding	EWB00_007959	-1.68177	9.88978e-51	down
adenyl ribonucleotide binding	EWB00_011356	-1.68256	1.54421e-88	down
adenyl ribonucleotide binding	EWB00_004032	-1.70548	1.89114e-35	down
adenyl ribonucleotide binding	EWB00_010288	-1.71551	6.85288e-17	down
adenyl ribonucleotide binding	EWB00_002625	-1.73267	9.56069e-30	down
adenyl ribonucleotide binding	EWB00_008669	-1.73775	7.45983e-32	down
adenyl ribonucleotide binding	EWB00_010593	-1.73948	9.21282e-50	down
adenyl ribonucleotide binding	EWB00_003936	-1.75597	6.21915e-99	down
adenyl ribonucleotide binding	EWB00_009430	-1.77061	1.18622e-23	down
adenyl ribonucleotide binding	EWB00_007465	-1.78134	2.11868e-70	down
adenyl ribonucleotide binding	EWB00_006668	-1.78335	1.13218e-65	down
adenyl ribonucleotide binding	EWB00_007640	-1.78695	5.16945e-20	down
adenyl ribonucleotide binding	EWB00_003802	-1.80707	1.37554e-47	down
adenyl ribonucleotide binding	EWB00_004523	-1.83109	1.51797e-49	down
adenyl ribonucleotide binding	EWB00_007601	-1.84968	8.80734e-52	down
adenyl ribonucleotide binding	EWB00_006218	-1.87392	3.13713e-55	down
adenyl ribonucleotide binding	EWB00_010945	-1.89077	8.86428e-06	down
adenyl ribonucleotide binding	EWB00_003191	-1.8949	1.52924e-20	down
adenyl ribonucleotide binding	EWB00_001416	-1.90348	1.87841e-26	down
adenyl ribonucleotide binding	EWB00_007585	-1.90736	1.27175e-21	down
adenyl ribonucleotide binding	EWB00_008801	-1.9095	5.90664e-56	down
adenyl ribonucleotide binding	EWB00_005520	-1.91902	1.18889e-93	down
adenyl ribonucleotide binding	EWB00_006586	-1.92529	8.94793e-20	down
adenyl ribonucleotide binding	EWB00_000793	-1.9488	3.77356e-63	down
adenyl ribonucleotide binding	EWB00_003859	-1.96033	1.61309e-14	down
adenyl ribonucleotide binding	EWB00_003710	-1.96912	4.22583e-33	down
adenyl ribonucleotide binding	EWB00_009158	-1.96935	1.62725e-33	down
adenyl ribonucleotide binding	EWB00_000694	-1.97537	9.44286e-30	down
adenyl ribonucleotide binding	EWB00_006993	-2.02162	5.79161e-09	down
adenyl ribonucleotide binding	EWB00_011107	-2.04186	1.60097e-56	down
adenyl ribonucleotide binding	EWB00_010047	-2.04422	1.57458e-110	down
adenyl ribonucleotide binding	EWB00_004596	-2.08088	9.20548e-99	down
adenyl ribonucleotide binding	EWB00_004901	-2.09079	1.22572e-10	down
adenyl ribonucleotide binding	EWB00_009078	-2.10657	2.269e-23	down
adenyl ribonucleotide binding	EWB00_001300	-2.1352	1.60974e-12	down
adenyl ribonucleotide binding	EWB00_011116	-2.15006	6.51677e-92	down
adenyl ribonucleotide binding	EWB00_006914	-2.16281	4.2656e-120	down
adenyl ribonucleotide binding	EWB00_005310	-2.16922	6.40022e-95	down
adenyl ribonucleotide binding	EWB00_007728	-2.1798	4.79902e-96	down
adenyl ribonucleotide binding	EWB00_002225	-2.18079	2.07842e-32	down
adenyl ribonucleotide binding	EWB00_007382	-2.22871	2.93165e-68	down
adenyl ribonucleotide binding	EWB00_007187	-2.26121	6.47622e-82	down
adenyl ribonucleotide binding	EWB00_005371	-2.26686	2.37789e-120	down
adenyl ribonucleotide binding	EWB00_007549	-2.2712	2.37217e-33	down
adenyl ribonucleotide binding	EWB00_005476	-2.28184	1.08051e-110	down
adenyl ribonucleotide binding	EWB00_004754	-2.29649	9.15064e-138	down
adenyl ribonucleotide binding	EWB00_008992	-2.30182	0.0247268	down
adenyl ribonucleotide binding	EWB00_006320	-2.30427	1.67953e-25	down
adenyl ribonucleotide binding	EWB00_010208	-2.37485	7.98698e-69	down
adenyl ribonucleotide binding	EWB00_005287	-2.38234	3.78383e-44	down
adenyl ribonucleotide binding	EWB00_007821	-2.38438	1.76515e-100	down
adenyl ribonucleotide binding	EWB00_008903	-2.40709	5.35628e-24	down
adenyl ribonucleotide binding	EWB00_001374	-2.48867	1.76733e-50	down
adenyl ribonucleotide binding	EWB00_001304	-2.50716	7.89656e-29	down
adenyl ribonucleotide binding	EWB00_001364	-2.51198	5.81337e-63	down
adenyl ribonucleotide binding	EWB00_008904	-2.53416	4.37059e-17	down
adenyl ribonucleotide binding	EWB00_004196	-2.57502	1.06513e-30	down
adenyl ribonucleotide binding	EWB00_003293	-2.67842	1.60643e-34	down
adenyl ribonucleotide binding	EWB00_009248	-2.78411	0.0253315	down
adenyl ribonucleotide binding	EWB00_004798	-2.81619	1.70527e-108	down
adenyl ribonucleotide binding	EWB00_004164	-2.82838	4.29879e-49	down
adenyl ribonucleotide binding	EWB00_001659	-2.83825	1.06527e-136	down
adenyl ribonucleotide binding	EWB00_002721	-2.98338	1.22681e-113	down
adenyl ribonucleotide binding	EWB00_011211	-3.02011	5.16859e-90	down
adenyl ribonucleotide binding	EWB00_008945	-3.02224	4.11076e-104	down
adenyl ribonucleotide binding	EWB00_005221	-3.13496	6.1281e-133	down
adenyl ribonucleotide binding	EWB00_000055	-3.2928	3.70666e-123	down
adenyl ribonucleotide binding	EWB00_011328	-3.38686	7.04852e-119	down
adenyl ribonucleotide binding	EWB00_005422	-3.44323	4.75266e-34	down
adenyl ribonucleotide binding	EWB00_003847	-3.55541	1.77511e-15	down
adenyl ribonucleotide binding	EWB00_007896	-3.88581	1.15813e-38	down
adenyl ribonucleotide binding	EWB00_003148	-4.31018	8.59127e-217	down
adenyl ribonucleotide binding	EWB00_010217	-4.60086	1.61566e-111	down
adenyl ribonucleotide binding	EWB00_009101	-5.3232	2.65402e-261	down
adenyl ribonucleotide binding	EWB00_005671	-5.63378	1.55906e-83	down
adenyl ribonucleotide binding	EWB00_006452	-5.81019	0	down
adenyl ribonucleotide binding	EWB00_009437	-6.13512	1.50635e-14	down
adenyl ribonucleotide binding	EWB00_000879	-6.18328	0.000494613	down
adenyl ribonucleotide binding	EWB00_001331	-7.56371	0	down
adenyl ribonucleotide binding	EWB00_001332	-10.0043	3.75947e-232	down

## Sheet: amide biosynthetic process
	Table S5. The list of suppressed genes in Fig 6G
pathways	names	log2FoldChange	pvalue	group
amide biosynthetic process	EWB00_009886	-1.00444	1.68302e-19	down
amide biosynthetic process	EWB00_009344	-1.00578	3.26384e-25	down
amide biosynthetic process	EWB00_000741	-1.01087	7.99305e-28	down
amide biosynthetic process	EWB00_011045	-1.01721	2.07012e-28	down
amide biosynthetic process	EWB00_010165	-1.02556	2.01525e-14	down
amide biosynthetic process	EWB00_010270	-1.03109	8.40569e-25	down
amide biosynthetic process	EWB00_008366	-1.0453	1.47281e-32	down
amide biosynthetic process	EWB00_009905	-1.05455	1.82663e-33	down
amide biosynthetic process	EWB00_006154	-1.09751	3.33814e-26	down
amide biosynthetic process	EWB00_008947	-1.09975	2.15114e-37	down
amide biosynthetic process	EWB00_011127	-1.10999	9.80321e-30	down
amide biosynthetic process	EWB00_011396	-1.11277	3.34303e-16	down
amide biosynthetic process	EWB00_000244	-1.1207	2.00776e-21	down
amide biosynthetic process	EWB00_007454	-1.13843	3.27222e-29	down
amide biosynthetic process	EWB00_011228	-1.15584	4.1425e-37	down
amide biosynthetic process	EWB00_001240	-1.17104	1.73931e-37	down
amide biosynthetic process	EWB00_002903	-1.17406	7.44896e-38	down
amide biosynthetic process	EWB00_003046	-1.19236	1.45537e-29	down
amide biosynthetic process	EWB00_007451	-1.2071	8.22153e-31	down
amide biosynthetic process	EWB00_010402	-1.22171	4.15274e-17	down
amide biosynthetic process	EWB00_007345	-1.22535	2.01588e-44	down
amide biosynthetic process	EWB00_007307	-1.22973	9.96255e-40	down
amide biosynthetic process	EWB00_010932	-1.2421	1.45222e-34	down
amide biosynthetic process	EWB00_004820	-1.25275	9.36043e-20	down
amide biosynthetic process	EWB00_010088	-1.28506	8.32981e-23	down
amide biosynthetic process	EWB00_007831	-1.29073	7.41451e-40	down
amide biosynthetic process	EWB00_001903	-1.29746	2.67304e-40	down
amide biosynthetic process	EWB00_003482	-1.33645	8.12097e-53	down
amide biosynthetic process	EWB00_003248	-1.35072	8.55577e-49	down
amide biosynthetic process	EWB00_005698	-1.35775	5.75819e-55	down
amide biosynthetic process	EWB00_005291	-1.40659	3.17824e-27	down
amide biosynthetic process	EWB00_003609	-1.42871	2.95778e-36	down
amide biosynthetic process	EWB00_010048	-1.43105	4.02651e-41	down
amide biosynthetic process	EWB00_011340	-1.43325	2.26814e-41	down
amide biosynthetic process	EWB00_011383	-1.43432	1.02814e-52	down
amide biosynthetic process	EWB00_002751	-1.45837	7.22152e-36	down
amide biosynthetic process	EWB00_007445	-1.4945	8.79875e-41	down
amide biosynthetic process	EWB00_010738	-1.51707	1.05289e-41	down
amide biosynthetic process	EWB00_006801	-1.52106	6.13973e-53	down
amide biosynthetic process	EWB00_002543	-1.52434	2.64965e-55	down
amide biosynthetic process	EWB00_008106	-1.54894	3.65635e-81	down
amide biosynthetic process	EWB00_011312	-1.56763	2.41921e-59	down
amide biosynthetic process	EWB00_006677	-1.59046	2.26633e-50	down
amide biosynthetic process	EWB00_002489	-1.59249	6.22193e-56	down
amide biosynthetic process	EWB00_001422	-1.59995	5.72689e-55	down
amide biosynthetic process	EWB00_008888	-1.60012	3.3769e-16	down
amide biosynthetic process	EWB00_000191	-1.61663	6.86611e-72	down
amide biosynthetic process	EWB00_004581	-1.62193	3.02481e-57	down
amide biosynthetic process	EWB00_007296	-1.62456	2.71342e-34	down
amide biosynthetic process	EWB00_002258	-1.67061	0.00145723	down
amide biosynthetic process	EWB00_007463	-1.67769	1.58283e-55	down
amide biosynthetic process	EWB00_000245	-1.67974	6.4463e-68	down
amide biosynthetic process	EWB00_002795	-1.71357	2.73322e-29	down
amide biosynthetic process	EWB00_004115	-1.72105	7.46513e-52	down
amide biosynthetic process	EWB00_007373	-1.72486	2.9876e-57	down
amide biosynthetic process	EWB00_007958	-1.73188	2.57956e-49	down
amide biosynthetic process	EWB00_010042	-1.75828	3.37049e-62	down
amide biosynthetic process	EWB00_000324	-1.77194	5.16823e-79	down
amide biosynthetic process	EWB00_006668	-1.78335	1.13218e-65	down
amide biosynthetic process	EWB00_009978	-1.78473	3.91037e-68	down
amide biosynthetic process	EWB00_001573	-1.78765	9.41309e-16	down
amide biosynthetic process	EWB00_007383	-1.84321	1.86988e-49	down
amide biosynthetic process	EWB00_004756	-1.84669	8.53147e-58	down
amide biosynthetic process	EWB00_001914	-1.85997	5.92392e-31	down
amide biosynthetic process	EWB00_001915	-1.89386	1.15578e-64	down
amide biosynthetic process	EWB00_008801	-1.9095	5.90664e-56	down
amide biosynthetic process	EWB00_001213	-1.93264	2.13068e-109	down
amide biosynthetic process	EWB00_009132	-1.97508	5.19982e-73	down
amide biosynthetic process	EWB00_005190	-1.98143	1.70259e-80	down
amide biosynthetic process	EWB00_010106	-1.99867	1.00991e-10	down
amide biosynthetic process	EWB00_000057	-2.01592	1.15549e-99	down
amide biosynthetic process	EWB00_006116	-2.02651	1.89969e-14	down
amide biosynthetic process	EWB00_003997	-2.04429	1.11501e-121	down
amide biosynthetic process	EWB00_007926	-2.04559	5.09365e-59	down
amide biosynthetic process	EWB00_004837	-2.07258	3.0187e-101	down
amide biosynthetic process	EWB00_009007	-2.20001	8.6289e-115	down
amide biosynthetic process	EWB00_008881	-2.24013	8.99737e-56	down
amide biosynthetic process	EWB00_007124	-4.04658	1.41575e-131	down
amide biosynthetic process	EWB00_003197	-10.2974	2.08111e-28	down

## Sheet: amide metabolic process
	Table S5. The list of suppressed genes in Fig 6G
pathways	names	log2FoldChange	pvalue	group
amide metabolic process	EWB00_009886	-1.00444	1.68302e-19	down
amide metabolic process	EWB00_009344	-1.00578	3.26384e-25	down
amide metabolic process	EWB00_000741	-1.01087	7.99305e-28	down
amide metabolic process	EWB00_011045	-1.01721	2.07012e-28	down
amide metabolic process	EWB00_010165	-1.02556	2.01525e-14	down
amide metabolic process	EWB00_010270	-1.03109	8.40569e-25	down
amide metabolic process	EWB00_008366	-1.0453	1.47281e-32	down
amide metabolic process	EWB00_009905	-1.05455	1.82663e-33	down
amide metabolic process	EWB00_006154	-1.09751	3.33814e-26	down
amide metabolic process	EWB00_008947	-1.09975	2.15114e-37	down
amide metabolic process	EWB00_002652	-1.10358	1.03668e-23	down
amide metabolic process	EWB00_011127	-1.10999	9.80321e-30	down
amide metabolic process	EWB00_011396	-1.11277	3.34303e-16	down
amide metabolic process	EWB00_000244	-1.1207	2.00776e-21	down
amide metabolic process	EWB00_007454	-1.13843	3.27222e-29	down
amide metabolic process	EWB00_003708	-1.13887	5.94411e-12	down
amide metabolic process	EWB00_011228	-1.15584	4.1425e-37	down
amide metabolic process	EWB00_001240	-1.17104	1.73931e-37	down
amide metabolic process	EWB00_002903	-1.17406	7.44896e-38	down
amide metabolic process	EWB00_003046	-1.19236	1.45537e-29	down
amide metabolic process	EWB00_007451	-1.2071	8.22153e-31	down
amide metabolic process	EWB00_010402	-1.22171	4.15274e-17	down
amide metabolic process	EWB00_007345	-1.22535	2.01588e-44	down
amide metabolic process	EWB00_001648	-1.22776	1.91523e-10	down
amide metabolic process	EWB00_007307	-1.22973	9.96255e-40	down
amide metabolic process	EWB00_010932	-1.2421	1.45222e-34	down
amide metabolic process	EWB00_004820	-1.25275	9.36043e-20	down
amide metabolic process	EWB00_010088	-1.28506	8.32981e-23	down
amide metabolic process	EWB00_007831	-1.29073	7.41451e-40	down
amide metabolic process	EWB00_001903	-1.29746	2.67304e-40	down
amide metabolic process	EWB00_003482	-1.33645	8.12097e-53	down
amide metabolic process	EWB00_003248	-1.35072	8.55577e-49	down
amide metabolic process	EWB00_005698	-1.35775	5.75819e-55	down
amide metabolic process	EWB00_005291	-1.40659	3.17824e-27	down
amide metabolic process	EWB00_003862	-1.40969	2.06113e-18	down
amide metabolic process	EWB00_004817	-1.42482	9.24667e-30	down
amide metabolic process	EWB00_003609	-1.42871	2.95778e-36	down
amide metabolic process	EWB00_010048	-1.43105	4.02651e-41	down
amide metabolic process	EWB00_011340	-1.43325	2.26814e-41	down
amide metabolic process	EWB00_011383	-1.43432	1.02814e-52	down
amide metabolic process	EWB00_002751	-1.45837	7.22152e-36	down
amide metabolic process	EWB00_007445	-1.4945	8.79875e-41	down
amide metabolic process	EWB00_010738	-1.51707	1.05289e-41	down
amide metabolic process	EWB00_006801	-1.52106	6.13973e-53	down
amide metabolic process	EWB00_002543	-1.52434	2.64965e-55	down
amide metabolic process	EWB00_008106	-1.54894	3.65635e-81	down
amide metabolic process	EWB00_011312	-1.56763	2.41921e-59	down
amide metabolic process	EWB00_006677	-1.59046	2.26633e-50	down
amide metabolic process	EWB00_002489	-1.59249	6.22193e-56	down
amide metabolic process	EWB00_001422	-1.59995	5.72689e-55	down
amide metabolic process	EWB00_008888	-1.60012	3.3769e-16	down
amide metabolic process	EWB00_000191	-1.61663	6.86611e-72	down
amide metabolic process	EWB00_004581	-1.62193	3.02481e-57	down
amide metabolic process	EWB00_007296	-1.62456	2.71342e-34	down
amide metabolic process	EWB00_002258	-1.67061	0.00145723	down
amide metabolic process	EWB00_007463	-1.67769	1.58283e-55	down
amide metabolic process	EWB00_000245	-1.67974	6.4463e-68	down
amide metabolic process	EWB00_002795	-1.71357	2.73322e-29	down
amide metabolic process	EWB00_004115	-1.72105	7.46513e-52	down
amide metabolic process	EWB00_007373	-1.72486	2.9876e-57	down
amide metabolic process	EWB00_007958	-1.73188	2.57956e-49	down
amide metabolic process	EWB00_010042	-1.75828	3.37049e-62	down
amide metabolic process	EWB00_000324	-1.77194	5.16823e-79	down
amide metabolic process	EWB00_006668	-1.78335	1.13218e-65	down
amide metabolic process	EWB00_009978	-1.78473	3.91037e-68	down
amide metabolic process	EWB00_001573	-1.78765	9.41309e-16	down
amide metabolic process	EWB00_007383	-1.84321	1.86988e-49	down
amide metabolic process	EWB00_004756	-1.84669	8.53147e-58	down
amide metabolic process	EWB00_001914	-1.85997	5.92392e-31	down
amide metabolic process	EWB00_001915	-1.89386	1.15578e-64	down
amide metabolic process	EWB00_008801	-1.9095	5.90664e-56	down
amide metabolic process	EWB00_001213	-1.93264	2.13068e-109	down
amide metabolic process	EWB00_009132	-1.97508	5.19982e-73	down
amide metabolic process	EWB00_005190	-1.98143	1.70259e-80	down
amide metabolic process	EWB00_010106	-1.99867	1.00991e-10	down
amide metabolic process	EWB00_000057	-2.01592	1.15549e-99	down
amide metabolic process	EWB00_006116	-2.02651	1.89969e-14	down
amide metabolic process	EWB00_003997	-2.04429	1.11501e-121	down
amide metabolic process	EWB00_007926	-2.04559	5.09365e-59	down
amide metabolic process	EWB00_004837	-2.07258	3.0187e-101	down
amide metabolic process	EWB00_009007	-2.20001	8.6289e-115	down
amide metabolic process	EWB00_008881	-2.24013	8.99737e-56	down
amide metabolic process	EWB00_007124	-4.04658	1.41575e-131	down
amide metabolic process	EWB00_003197	-10.2974	2.08111e-28	down

## Sheet: cellular nitrogen compound meta
	Table S5. The list of suppressed genes in Fig 6G
pathways	names	log2FoldChange	pvalue	group
cellular nitrogen compound metabolic process	EWB00_003561	-1.00014	1.52733e-10	down
cellular nitrogen compound metabolic process	EWB00_008132	-1.00085	1.10683e-14	down
cellular nitrogen compound metabolic process	EWB00_002585	-1.00168	1.81061e-21	down
cellular nitrogen compound metabolic process	EWB00_009886	-1.00444	1.68302e-19	down
cellular nitrogen compound metabolic process	EWB00_004441	-1.00476	1.54565e-17	down
cellular nitrogen compound metabolic process	EWB00_005043	-1.00504	5.16981e-14	down
cellular nitrogen compound metabolic process	EWB00_003674	-1.0052	2.93622e-20	down
cellular nitrogen compound metabolic process	EWB00_009344	-1.00578	3.26384e-25	down
cellular nitrogen compound metabolic process	EWB00_011170	-1.00906	1.936e-18	down
cellular nitrogen compound metabolic process	EWB00_000741	-1.01087	7.99305e-28	down
cellular nitrogen compound metabolic process	EWB00_010224	-1.01297	8.52256e-19	down
cellular nitrogen compound metabolic process	EWB00_009574	-1.01472	4.57803e-06	down
cellular nitrogen compound metabolic process	EWB00_004568	-1.01713	6.13797e-06	down
cellular nitrogen compound metabolic process	EWB00_011045	-1.01721	2.07012e-28	down
cellular nitrogen compound metabolic process	EWB00_007032	-1.02252	6.26097e-10	down
cellular nitrogen compound metabolic process	EWB00_006329	-1.0248	1.97871e-13	down
cellular nitrogen compound metabolic process	EWB00_010165	-1.02556	2.01525e-14	down
cellular nitrogen compound metabolic process	EWB00_010500	-1.02632	1.19969e-18	down
cellular nitrogen compound metabolic process	EWB00_002875	-1.02998	1.35674e-09	down
cellular nitrogen compound metabolic process	EWB00_010270	-1.03109	8.40569e-25	down
cellular nitrogen compound metabolic process	EWB00_004655	-1.04123	2.5448e-15	down
cellular nitrogen compound metabolic process	EWB00_000284	-1.04211	6.22287e-17	down
cellular nitrogen compound metabolic process	EWB00_010185	-1.04373	1.11213e-19	down
cellular nitrogen compound metabolic process	EWB00_006489	-1.04454	1.26635e-10	down
cellular nitrogen compound metabolic process	EWB00_008366	-1.0453	1.47281e-32	down
cellular nitrogen compound metabolic process	EWB00_007494	-1.04897	5.11954e-31	down
cellular nitrogen compound metabolic process	EWB00_009697	-1.05315	1.35683e-07	down
cellular nitrogen compound metabolic process	EWB00_009905	-1.05455	1.82663e-33	down
cellular nitrogen compound metabolic process	EWB00_007129	-1.06123	1.12329e-09	down
cellular nitrogen compound metabolic process	EWB00_002055	-1.06185	4.08941e-14	down
cellular nitrogen compound metabolic process	EWB00_007963	-1.06343	1.66766e-15	down
cellular nitrogen compound metabolic process	EWB00_010583	-1.06619	1.56856e-09	down
cellular nitrogen compound metabolic process	EWB00_006686	-1.06645	6.53667e-12	down
cellular nitrogen compound metabolic process	EWB00_003410	-1.07773	8.40653e-23	down
cellular nitrogen compound metabolic process	EWB00_003490	-1.07867	5.12002e-14	down
cellular nitrogen compound metabolic process	EWB00_008340	-1.08573	3.15769e-16	down
cellular nitrogen compound metabolic process	EWB00_004454	-1.09195	1.34149e-21	down
cellular nitrogen compound metabolic process	EWB00_000980	-1.09638	2.09181e-16	down
cellular nitrogen compound metabolic process	EWB00_006154	-1.09751	3.33814e-26	down
cellular nitrogen compound metabolic process	EWB00_008947	-1.09975	2.15114e-37	down
cellular nitrogen compound metabolic process	EWB00_002223	-1.10316	3.57425e-17	down
cellular nitrogen compound metabolic process	EWB00_011318	-1.10448	3.79771e-10	down
cellular nitrogen compound metabolic process	EWB00_005585	-1.10582	0.024509	down
cellular nitrogen compound metabolic process	EWB00_011127	-1.10999	9.80321e-30	down
cellular nitrogen compound metabolic process	EWB00_004181	-1.1105	2.80422e-25	down
cellular nitrogen compound metabolic process	EWB00_011396	-1.11277	3.34303e-16	down
cellular nitrogen compound metabolic process	EWB00_005242	-1.11604	5.0091e-07	down
cellular nitrogen compound metabolic process	EWB00_010497	-1.11625	9.86579e-11	down
cellular nitrogen compound metabolic process	EWB00_000244	-1.1207	2.00776e-21	down
cellular nitrogen compound metabolic process	EWB00_004112	-1.12996	3.75143e-08	down
cellular nitrogen compound metabolic process	EWB00_008075	-1.13428	2.86413e-12	down
cellular nitrogen compound metabolic process	EWB00_006449	-1.13474	5.56477e-23	down
cellular nitrogen compound metabolic process	EWB00_007454	-1.13843	3.27222e-29	down
cellular nitrogen compound metabolic process	EWB00_010736	-1.13853	2.81144e-19	down
cellular nitrogen compound metabolic process	EWB00_007855	-1.14192	7.11151e-18	down
cellular nitrogen compound metabolic process	EWB00_006334	-1.14484	0.0205916	down
cellular nitrogen compound metabolic process	EWB00_006047	-1.14494	7.72958e-30	down
cellular nitrogen compound metabolic process	EWB00_002561	-1.1463	1.65639e-17	down
cellular nitrogen compound metabolic process	EWB00_000748	-1.1473	7.01544e-16	down
cellular nitrogen compound metabolic process	EWB00_003402	-1.15268	8.39764e-16	down
cellular nitrogen compound metabolic process	EWB00_011228	-1.15584	4.1425e-37	down
cellular nitrogen compound metabolic process	EWB00_002839	-1.16022	7.70605e-07	down
cellular nitrogen compound metabolic process	EWB00_006542	-1.16578	5.06136e-29	down
cellular nitrogen compound metabolic process	EWB00_001240	-1.17104	1.73931e-37	down
cellular nitrogen compound metabolic process	EWB00_007365	-1.17231	9.28543e-23	down
cellular nitrogen compound metabolic process	EWB00_002903	-1.17406	7.44896e-38	down
cellular nitrogen compound metabolic process	EWB00_002743	-1.17481	6.00608e-11	down
cellular nitrogen compound metabolic process	EWB00_010263	-1.17792	0.0004116	down
cellular nitrogen compound metabolic process	EWB00_005752	-1.18014	2.89103e-31	down
cellular nitrogen compound metabolic process	EWB00_005326	-1.1817	3.64017e-25	down
cellular nitrogen compound metabolic process	EWB00_005309	-1.18332	7.58783e-12	down
cellular nitrogen compound metabolic process	EWB00_008037	-1.18898	1.60992e-30	down
cellular nitrogen compound metabolic process	EWB00_003046	-1.19236	1.45537e-29	down
cellular nitrogen compound metabolic process	EWB00_006312	-1.20219	2.88058e-34	down
cellular nitrogen compound metabolic process	EWB00_007451	-1.2071	8.22153e-31	down
cellular nitrogen compound metabolic process	EWB00_000477	-1.21957	1.90902e-12	down
cellular nitrogen compound metabolic process	EWB00_010402	-1.22171	4.15274e-17	down
cellular nitrogen compound metabolic process	EWB00_007345	-1.22535	2.01588e-44	down
cellular nitrogen compound metabolic process	EWB00_011148	-1.22562	1.10859e-09	down
cellular nitrogen compound metabolic process	EWB00_001648	-1.22776	1.91523e-10	down
cellular nitrogen compound metabolic process	EWB00_007307	-1.22973	9.96255e-40	down
cellular nitrogen compound metabolic process	EWB00_010932	-1.2421	1.45222e-34	down
cellular nitrogen compound metabolic process	EWB00_002760	-1.24851	1.49807e-15	down
cellular nitrogen compound metabolic process	EWB00_004820	-1.25275	9.36043e-20	down
cellular nitrogen compound metabolic process	EWB00_006873	-1.25289	1.69982e-13	down
cellular nitrogen compound metabolic process	EWB00_000617	-1.25624	1.3753e-13	down
cellular nitrogen compound metabolic process	EWB00_006197	-1.26108	3.43992e-29	down
cellular nitrogen compound metabolic process	EWB00_006942	-1.26185	2.74505e-11	down
cellular nitrogen compound metabolic process	EWB00_005949	-1.26341	3.54434e-29	down
cellular nitrogen compound metabolic process	EWB00_005903	-1.2766	6.68932e-38	down
cellular nitrogen compound metabolic process	EWB00_010474	-1.2773	1.33801e-40	down
cellular nitrogen compound metabolic process	EWB00_010088	-1.28506	8.32981e-23	down
cellular nitrogen compound metabolic process	EWB00_005597	-1.28836	0.000470082	down
cellular nitrogen compound metabolic process	EWB00_007831	-1.29073	7.41451e-40	down
cellular nitrogen compound metabolic process	EWB00_002519	-1.29681	2.23509e-31	down
cellular nitrogen compound metabolic process	EWB00_010941	-1.29713	1.32195e-07	down
cellular nitrogen compound metabolic process	EWB00_001903	-1.29746	2.67304e-40	down
cellular nitrogen compound metabolic process	EWB00_010648	-1.32343	7.83106e-21	down
cellular nitrogen compound metabolic process	EWB00_002272	-1.32385	0.018679	down
cellular nitrogen compound metabolic process	EWB00_002501	-1.3239	1.67492e-28	down
cellular nitrogen compound metabolic process	EWB00_009035	-1.32414	1.04457e-22	down
cellular nitrogen compound metabolic process	EWB00_007846	-1.32607	2.96346e-18	down
cellular nitrogen compound metabolic process	EWB00_005570	-1.32649	9.61546e-35	down
cellular nitrogen compound metabolic process	EWB00_005566	-1.32842	1.6934e-37	down
cellular nitrogen compound metabolic process	EWB00_004453	-1.33173	2.20012e-27	down
cellular nitrogen compound metabolic process	EWB00_003482	-1.33645	8.12097e-53	down
cellular nitrogen compound metabolic process	EWB00_002708	-1.34713	5.82051e-15	down
cellular nitrogen compound metabolic process	EWB00_003248	-1.35072	8.55577e-49	down
cellular nitrogen compound metabolic process	EWB00_005698	-1.35775	5.75819e-55	down
cellular nitrogen compound metabolic process	EWB00_001220	-1.37122	7.74883e-27	down
cellular nitrogen compound metabolic process	EWB00_002810	-1.37735	2.59416e-14	down
cellular nitrogen compound metabolic process	EWB00_001063	-1.37926	9.73058e-07	down
cellular nitrogen compound metabolic process	EWB00_002990	-1.38594	6.94802e-20	down
cellular nitrogen compound metabolic process	EWB00_001980	-1.38662	2.41817e-31	down
cellular nitrogen compound metabolic process	EWB00_007351	-1.38929	8.95939e-23	down
cellular nitrogen compound metabolic process	EWB00_006934	-1.40065	4.00875e-28	down
cellular nitrogen compound metabolic process	EWB00_010290	-1.40372	3.6481e-34	down
cellular nitrogen compound metabolic process	EWB00_010312	-1.40558	1.49746e-05	down
cellular nitrogen compound metabolic process	EWB00_005291	-1.40659	3.17824e-27	down
cellular nitrogen compound metabolic process	EWB00_007309	-1.40695	2.92794e-41	down
cellular nitrogen compound metabolic process	EWB00_010562	-1.42317	2.15353e-07	down
cellular nitrogen compound metabolic process	EWB00_011050	-1.42576	2.73725e-36	down
cellular nitrogen compound metabolic process	EWB00_006930	-1.4265	1.122e-32	down
cellular nitrogen compound metabolic process	EWB00_003609	-1.42871	2.95778e-36	down
cellular nitrogen compound metabolic process	EWB00_001858	-1.43001	2.19899e-20	down
cellular nitrogen compound metabolic process	EWB00_010048	-1.43105	4.02651e-41	down
cellular nitrogen compound metabolic process	EWB00_002300	-1.43116	9.64239e-27	down
cellular nitrogen compound metabolic process	EWB00_011340	-1.43325	2.26814e-41	down
cellular nitrogen compound metabolic process	EWB00_011383	-1.43432	1.02814e-52	down
cellular nitrogen compound metabolic process	EWB00_010729	-1.43627	1.28976e-23	down
cellular nitrogen compound metabolic process	EWB00_004870	-1.45611	8.72662e-27	down
cellular nitrogen compound metabolic process	EWB00_002751	-1.45837	7.22152e-36	down
cellular nitrogen compound metabolic process	EWB00_010928	-1.46057	5.81814e-26	down
cellular nitrogen compound metabolic process	EWB00_008086	-1.46853	4.16352e-43	down
cellular nitrogen compound metabolic process	EWB00_007969	-1.47862	1.15028e-05	down
cellular nitrogen compound metabolic process	EWB00_007445	-1.4945	8.79875e-41	down
cellular nitrogen compound metabolic process	EWB00_002852	-1.5051	4.7725e-41	down
cellular nitrogen compound metabolic process	EWB00_003787	-1.50932	5.97654e-22	down
cellular nitrogen compound metabolic process	EWB00_002548	-1.51668	3.72819e-05	down
cellular nitrogen compound metabolic process	EWB00_010738	-1.51707	1.05289e-41	down
cellular nitrogen compound metabolic process	EWB00_006801	-1.52106	6.13973e-53	down
cellular nitrogen compound metabolic process	EWB00_002543	-1.52434	2.64965e-55	down
cellular nitrogen compound metabolic process	EWB00_008106	-1.54894	3.65635e-81	down
cellular nitrogen compound metabolic process	EWB00_008193	-1.55057	3.9401e-13	down
cellular nitrogen compound metabolic process	EWB00_005363	-1.55925	1.04093e-19	down
cellular nitrogen compound metabolic process	EWB00_001106	-1.55941	1.43308e-28	down
cellular nitrogen compound metabolic process	EWB00_000446	-1.56105	0.00211661	down
cellular nitrogen compound metabolic process	EWB00_006259	-1.56447	6.63321e-20	down
cellular nitrogen compound metabolic process	EWB00_004148	-1.56722	2.81049e-28	down
cellular nitrogen compound metabolic process	EWB00_011312	-1.56763	2.41921e-59	down
cellular nitrogen compound metabolic process	EWB00_003968	-1.58963	1.54826e-36	down
cellular nitrogen compound metabolic process	EWB00_006677	-1.59046	2.26633e-50	down
cellular nitrogen compound metabolic process	EWB00_002489	-1.59249	6.22193e-56	down
cellular nitrogen compound metabolic process	EWB00_001422	-1.59995	5.72689e-55	down
cellular nitrogen compound metabolic process	EWB00_008888	-1.60012	3.3769e-16	down
cellular nitrogen compound metabolic process	EWB00_007747	-1.6032	1.30867e-14	down
cellular nitrogen compound metabolic process	EWB00_000755	-1.61269	4.63919e-18	down
cellular nitrogen compound metabolic process	EWB00_000191	-1.61663	6.86611e-72	down
cellular nitrogen compound metabolic process	EWB00_003439	-1.61953	5.90037e-48	down
cellular nitrogen compound metabolic process	EWB00_004581	-1.62193	3.02481e-57	down
cellular nitrogen compound metabolic process	EWB00_002651	-1.62408	1.36092e-54	down
cellular nitrogen compound metabolic process	EWB00_007296	-1.62456	2.71342e-34	down
cellular nitrogen compound metabolic process	EWB00_002125	-1.64184	6.64722e-35	down
cellular nitrogen compound metabolic process	EWB00_008113	-1.64186	2.27623e-18	down
cellular nitrogen compound metabolic process	EWB00_006388	-1.65396	7.61804e-46	down
cellular nitrogen compound metabolic process	EWB00_007443	-1.66416	1.23869e-09	down
cellular nitrogen compound metabolic process	EWB00_010884	-1.66952	1.3366e-49	down
cellular nitrogen compound metabolic process	EWB00_002258	-1.67061	0.00145723	down
cellular nitrogen compound metabolic process	EWB00_010984	-1.67479	1.19387e-08	down
cellular nitrogen compound metabolic process	EWB00_007463	-1.67769	1.58283e-55	down
cellular nitrogen compound metabolic process	EWB00_000245	-1.67974	6.4463e-68	down
cellular nitrogen compound metabolic process	EWB00_003379	-1.70061	1.08451e-43	down
cellular nitrogen compound metabolic process	EWB00_010969	-1.70091	9.8373e-33	down
cellular nitrogen compound metabolic process	EWB00_002795	-1.71357	2.73322e-29	down
cellular nitrogen compound metabolic process	EWB00_001591	-1.71454	2.67022e-76	down
cellular nitrogen compound metabolic process	EWB00_006057	-1.71981	3.43942e-69	down
cellular nitrogen compound metabolic process	EWB00_004115	-1.72105	7.46513e-52	down
cellular nitrogen compound metabolic process	EWB00_007373	-1.72486	2.9876e-57	down
cellular nitrogen compound metabolic process	EWB00_007958	-1.73188	2.57956e-49	down
cellular nitrogen compound metabolic process	EWB00_002625	-1.73267	9.56069e-30	down
cellular nitrogen compound metabolic process	EWB00_010042	-1.75828	3.37049e-62	down
cellular nitrogen compound metabolic process	EWB00_003572	-1.76366	1.30299e-20	down
cellular nitrogen compound metabolic process	EWB00_000324	-1.77194	5.16823e-79	down
cellular nitrogen compound metabolic process	EWB00_006668	-1.78335	1.13218e-65	down
cellular nitrogen compound metabolic process	EWB00_009978	-1.78473	3.91037e-68	down
cellular nitrogen compound metabolic process	EWB00_001573	-1.78765	9.41309e-16	down
cellular nitrogen compound metabolic process	EWB00_007577	-1.80448	2.04317e-24	down
cellular nitrogen compound metabolic process	EWB00_003802	-1.80707	1.37554e-47	down
cellular nitrogen compound metabolic process	EWB00_010972	-1.81322	1.47683e-19	down
cellular nitrogen compound metabolic process	EWB00_011164	-1.8279	4.02798e-36	down
cellular nitrogen compound metabolic process	EWB00_007383	-1.84321	1.86988e-49	down
cellular nitrogen compound metabolic process	EWB00_004756	-1.84669	8.53147e-58	down
cellular nitrogen compound metabolic process	EWB00_001914	-1.85997	5.92392e-31	down
cellular nitrogen compound metabolic process	EWB00_006218	-1.87392	3.13713e-55	down
cellular nitrogen compound metabolic process	EWB00_000968	-1.87816	6.5858e-53	down
cellular nitrogen compound metabolic process	EWB00_000387	-1.88393	3.62283e-58	down
cellular nitrogen compound metabolic process	EWB00_006434	-1.88395	1.29811e-07	down
cellular nitrogen compound metabolic process	EWB00_003099	-1.88464	1.0992e-82	down
cellular nitrogen compound metabolic process	EWB00_001915	-1.89386	1.15578e-64	down
cellular nitrogen compound metabolic process	EWB00_003926	-1.89394	9.28856e-60	down
cellular nitrogen compound metabolic process	EWB00_001416	-1.90348	1.87841e-26	down
cellular nitrogen compound metabolic process	EWB00_007585	-1.90736	1.27175e-21	down
cellular nitrogen compound metabolic process	EWB00_008801	-1.9095	5.90664e-56	down
cellular nitrogen compound metabolic process	EWB00_000641	-1.9206	9.44214e-57	down
cellular nitrogen compound metabolic process	EWB00_001213	-1.93264	2.13068e-109	down
cellular nitrogen compound metabolic process	EWB00_003824	-1.95022	2.36896e-48	down
cellular nitrogen compound metabolic process	EWB00_005499	-1.96016	3.78297e-17	down
cellular nitrogen compound metabolic process	EWB00_009132	-1.97508	5.19982e-73	down
cellular nitrogen compound metabolic process	EWB00_000694	-1.97537	9.44286e-30	down
cellular nitrogen compound metabolic process	EWB00_000952	-1.97571	6.42304e-48	down
cellular nitrogen compound metabolic process	EWB00_005190	-1.98143	1.70259e-80	down
cellular nitrogen compound metabolic process	EWB00_002392	-1.9985	8.67299e-09	down
cellular nitrogen compound metabolic process	EWB00_010106	-1.99867	1.00991e-10	down
cellular nitrogen compound metabolic process	EWB00_004242	-2.00199	1.35111e-14	down
cellular nitrogen compound metabolic process	EWB00_010121	-2.01213	1.98223e-33	down
cellular nitrogen compound metabolic process	EWB00_000057	-2.01592	1.15549e-99	down
cellular nitrogen compound metabolic process	EWB00_006116	-2.02651	1.89969e-14	down
cellular nitrogen compound metabolic process	EWB00_011107	-2.04186	1.60097e-56	down
cellular nitrogen compound metabolic process	EWB00_003997	-2.04429	1.11501e-121	down
cellular nitrogen compound metabolic process	EWB00_007926	-2.04559	5.09365e-59	down
cellular nitrogen compound metabolic process	EWB00_005904	-2.04664	3.31188e-72	down
cellular nitrogen compound metabolic process	EWB00_000126	-2.06206	1.0366e-51	down
cellular nitrogen compound metabolic process	EWB00_011133	-2.06354	2.84063e-88	down
cellular nitrogen compound metabolic process	EWB00_004837	-2.07258	3.0187e-101	down
cellular nitrogen compound metabolic process	EWB00_010650	-2.08476	2.86006e-57	down
cellular nitrogen compound metabolic process	EWB00_009170	-2.10675	1.51759e-89	down
cellular nitrogen compound metabolic process	EWB00_006881	-2.13151	8.28742e-80	down
cellular nitrogen compound metabolic process	EWB00_007311	-2.1438	5.51419e-76	down
cellular nitrogen compound metabolic process	EWB00_006902	-2.16161	2.30422e-30	down
cellular nitrogen compound metabolic process	EWB00_007728	-2.1798	4.79902e-96	down
cellular nitrogen compound metabolic process	EWB00_011213	-2.19308	2.13047e-56	down
cellular nitrogen compound metabolic process	EWB00_002902	-2.19811	0.000703426	down
cellular nitrogen compound metabolic process	EWB00_009007	-2.20001	8.6289e-115	down
cellular nitrogen compound metabolic process	EWB00_008881	-2.24013	8.99737e-56	down
cellular nitrogen compound metabolic process	EWB00_008158	-2.24154	8.89154e-112	down
cellular nitrogen compound metabolic process	EWB00_009793	-2.2424	1.47152e-49	down
cellular nitrogen compound metabolic process	EWB00_007390	-2.24242	5.9665e-67	down
cellular nitrogen compound metabolic process	EWB00_003129	-2.26694	5.18058e-126	down
cellular nitrogen compound metabolic process	EWB00_004215	-2.28719	9.53501e-31	down
cellular nitrogen compound metabolic process	EWB00_008992	-2.30182	0.0247268	down
cellular nitrogen compound metabolic process	EWB00_004362	-2.44754	6.1042e-07	down
cellular nitrogen compound metabolic process	EWB00_001374	-2.48867	1.76733e-50	down
cellular nitrogen compound metabolic process	EWB00_001304	-2.50716	7.89656e-29	down
cellular nitrogen compound metabolic process	EWB00_000867	-2.63142	8.06302e-144	down
cellular nitrogen compound metabolic process	EWB00_002330	-2.75212	1.67394e-51	down
cellular nitrogen compound metabolic process	EWB00_001956	-2.80048	8.72563e-43	down
cellular nitrogen compound metabolic process	EWB00_000193	-2.89175	2.1513e-57	down
cellular nitrogen compound metabolic process	EWB00_003075	-2.92542	3.35842e-103	down
cellular nitrogen compound metabolic process	EWB00_001588	-2.97579	0.0332789	down
cellular nitrogen compound metabolic process	EWB00_006693	-3.04933	3.8253e-74	down
cellular nitrogen compound metabolic process	EWB00_002568	-3.07217	1.58664e-111	down
cellular nitrogen compound metabolic process	EWB00_009894	-3.08526	0.000464447	down
cellular nitrogen compound metabolic process	EWB00_004989	-3.12105	1.96812e-69	down
cellular nitrogen compound metabolic process	EWB00_003767	-3.20449	9.24831e-52	down
cellular nitrogen compound metabolic process	EWB00_009149	-3.23526	1.00733e-72	down
cellular nitrogen compound metabolic process	EWB00_010266	-3.26015	8.4668e-06	down
cellular nitrogen compound metabolic process	EWB00_004635	-3.28635	0.000556331	down
cellular nitrogen compound metabolic process	EWB00_000055	-3.2928	3.70666e-123	down
cellular nitrogen compound metabolic process	EWB00_006247	-3.29664	3.65382e-259	down
cellular nitrogen compound metabolic process	EWB00_005777	-3.30687	3.24734e-127	down
cellular nitrogen compound metabolic process	EWB00_002562	-3.49327	2.9589e-165	down
cellular nitrogen compound metabolic process	EWB00_008527	-3.60713	2.66981e-07	down
cellular nitrogen compound metabolic process	EWB00_006322	-3.63513	3.55131e-09	down
cellular nitrogen compound metabolic process	EWB00_008116	-3.76981	5.23383e-273	down
cellular nitrogen compound metabolic process	EWB00_007069	-3.97493	6.01118e-141	down
cellular nitrogen compound metabolic process	EWB00_007124	-4.04658	1.41575e-131	down
cellular nitrogen compound metabolic process	EWB00_003148	-4.31018	8.59127e-217	down
cellular nitrogen compound metabolic process	EWB00_010382	-4.31915	0.00121215	down
cellular nitrogen compound metabolic process	EWB00_006130	-4.50433	9.46012e-118	down
cellular nitrogen compound metabolic process	EWB00_009236	-4.57875	2.09659e-06	down
cellular nitrogen compound metabolic process	EWB00_005316	-4.62594	2.14602e-14	down
cellular nitrogen compound metabolic process	EWB00_008426	-4.88506	1.73444e-202	down
cellular nitrogen compound metabolic process	EWB00_010537	-6.69792	2.69822e-06	down
cellular nitrogen compound metabolic process	EWB00_001002	-7.35071	0	down
cellular nitrogen compound metabolic process	EWB00_007858	-8.04084	5.88273e-129	down
cellular nitrogen compound metabolic process	EWB00_010746	-8.08915	0	down
cellular nitrogen compound metabolic process	EWB00_003197	-10.2974	2.08111e-28	down

## Sheet: cellular nitrogen compound bios
	Table S5. The list of suppressed genes in Fig 6G
pathways	names	log2FoldChange	pvalue	group
cellular nitrogen compound biosynthetic process	EWB00_002585	-1.00168	1.81061e-21	down
cellular nitrogen compound biosynthetic process	EWB00_009886	-1.00444	1.68302e-19	down
cellular nitrogen compound biosynthetic process	EWB00_004441	-1.00476	1.54565e-17	down
cellular nitrogen compound biosynthetic process	EWB00_005043	-1.00504	5.16981e-14	down
cellular nitrogen compound biosynthetic process	EWB00_003674	-1.0052	2.93622e-20	down
cellular nitrogen compound biosynthetic process	EWB00_009344	-1.00578	3.26384e-25	down
cellular nitrogen compound biosynthetic process	EWB00_000741	-1.01087	7.99305e-28	down
cellular nitrogen compound biosynthetic process	EWB00_010224	-1.01297	8.52256e-19	down
cellular nitrogen compound biosynthetic process	EWB00_011045	-1.01721	2.07012e-28	down
cellular nitrogen compound biosynthetic process	EWB00_006329	-1.0248	1.97871e-13	down
cellular nitrogen compound biosynthetic process	EWB00_010165	-1.02556	2.01525e-14	down
cellular nitrogen compound biosynthetic process	EWB00_002875	-1.02998	1.35674e-09	down
cellular nitrogen compound biosynthetic process	EWB00_010270	-1.03109	8.40569e-25	down
cellular nitrogen compound biosynthetic process	EWB00_004655	-1.04123	2.5448e-15	down
cellular nitrogen compound biosynthetic process	EWB00_006489	-1.04454	1.26635e-10	down
cellular nitrogen compound biosynthetic process	EWB00_008366	-1.0453	1.47281e-32	down
cellular nitrogen compound biosynthetic process	EWB00_007494	-1.04897	5.11954e-31	down
cellular nitrogen compound biosynthetic process	EWB00_009905	-1.05455	1.82663e-33	down
cellular nitrogen compound biosynthetic process	EWB00_007963	-1.06343	1.66766e-15	down
cellular nitrogen compound biosynthetic process	EWB00_010583	-1.06619	1.56856e-09	down
cellular nitrogen compound biosynthetic process	EWB00_006154	-1.09751	3.33814e-26	down
cellular nitrogen compound biosynthetic process	EWB00_008947	-1.09975	2.15114e-37	down
cellular nitrogen compound biosynthetic process	EWB00_002223	-1.10316	3.57425e-17	down
cellular nitrogen compound biosynthetic process	EWB00_005585	-1.10582	0.024509	down
cellular nitrogen compound biosynthetic process	EWB00_011127	-1.10999	9.80321e-30	down
cellular nitrogen compound biosynthetic process	EWB00_011396	-1.11277	3.34303e-16	down
cellular nitrogen compound biosynthetic process	EWB00_000244	-1.1207	2.00776e-21	down
cellular nitrogen compound biosynthetic process	EWB00_004112	-1.12996	3.75143e-08	down
cellular nitrogen compound biosynthetic process	EWB00_007454	-1.13843	3.27222e-29	down
cellular nitrogen compound biosynthetic process	EWB00_010736	-1.13853	2.81144e-19	down
cellular nitrogen compound biosynthetic process	EWB00_007855	-1.14192	7.11151e-18	down
cellular nitrogen compound biosynthetic process	EWB00_006334	-1.14484	0.0205916	down
cellular nitrogen compound biosynthetic process	EWB00_000748	-1.1473	7.01544e-16	down
cellular nitrogen compound biosynthetic process	EWB00_003402	-1.15268	8.39764e-16	down
cellular nitrogen compound biosynthetic process	EWB00_011228	-1.15584	4.1425e-37	down
cellular nitrogen compound biosynthetic process	EWB00_001240	-1.17104	1.73931e-37	down
cellular nitrogen compound biosynthetic process	EWB00_002903	-1.17406	7.44896e-38	down
cellular nitrogen compound biosynthetic process	EWB00_003046	-1.19236	1.45537e-29	down
cellular nitrogen compound biosynthetic process	EWB00_007451	-1.2071	8.22153e-31	down
cellular nitrogen compound biosynthetic process	EWB00_010402	-1.22171	4.15274e-17	down
cellular nitrogen compound biosynthetic process	EWB00_007345	-1.22535	2.01588e-44	down
cellular nitrogen compound biosynthetic process	EWB00_011148	-1.22562	1.10859e-09	down
cellular nitrogen compound biosynthetic process	EWB00_007307	-1.22973	9.96255e-40	down
cellular nitrogen compound biosynthetic process	EWB00_010932	-1.2421	1.45222e-34	down
cellular nitrogen compound biosynthetic process	EWB00_002760	-1.24851	1.49807e-15	down
cellular nitrogen compound biosynthetic process	EWB00_004820	-1.25275	9.36043e-20	down
cellular nitrogen compound biosynthetic process	EWB00_000617	-1.25624	1.3753e-13	down
cellular nitrogen compound biosynthetic process	EWB00_005903	-1.2766	6.68932e-38	down
cellular nitrogen compound biosynthetic process	EWB00_010474	-1.2773	1.33801e-40	down
cellular nitrogen compound biosynthetic process	EWB00_010088	-1.28506	8.32981e-23	down
cellular nitrogen compound biosynthetic process	EWB00_005597	-1.28836	0.000470082	down
cellular nitrogen compound biosynthetic process	EWB00_007831	-1.29073	7.41451e-40	down
cellular nitrogen compound biosynthetic process	EWB00_001903	-1.29746	2.67304e-40	down
cellular nitrogen compound biosynthetic process	EWB00_002272	-1.32385	0.018679	down
cellular nitrogen compound biosynthetic process	EWB00_002501	-1.3239	1.67492e-28	down
cellular nitrogen compound biosynthetic process	EWB00_005570	-1.32649	9.61546e-35	down
cellular nitrogen compound biosynthetic process	EWB00_005566	-1.32842	1.6934e-37	down
cellular nitrogen compound biosynthetic process	EWB00_004453	-1.33173	2.20012e-27	down
cellular nitrogen compound biosynthetic process	EWB00_003482	-1.33645	8.12097e-53	down
cellular nitrogen compound biosynthetic process	EWB00_003248	-1.35072	8.55577e-49	down
cellular nitrogen compound biosynthetic process	EWB00_005698	-1.35775	5.75819e-55	down
cellular nitrogen compound biosynthetic process	EWB00_001220	-1.37122	7.74883e-27	down
cellular nitrogen compound biosynthetic process	EWB00_002810	-1.37735	2.59416e-14	down
cellular nitrogen compound biosynthetic process	EWB00_010290	-1.40372	3.6481e-34	down
cellular nitrogen compound biosynthetic process	EWB00_010312	-1.40558	1.49746e-05	down
cellular nitrogen compound biosynthetic process	EWB00_005291	-1.40659	3.17824e-27	down
cellular nitrogen compound biosynthetic process	EWB00_010562	-1.42317	2.15353e-07	down
cellular nitrogen compound biosynthetic process	EWB00_003609	-1.42871	2.95778e-36	down
cellular nitrogen compound biosynthetic process	EWB00_010048	-1.43105	4.02651e-41	down
cellular nitrogen compound biosynthetic process	EWB00_002300	-1.43116	9.64239e-27	down
cellular nitrogen compound biosynthetic process	EWB00_011340	-1.43325	2.26814e-41	down
cellular nitrogen compound biosynthetic process	EWB00_011383	-1.43432	1.02814e-52	down
cellular nitrogen compound biosynthetic process	EWB00_002751	-1.45837	7.22152e-36	down
cellular nitrogen compound biosynthetic process	EWB00_008086	-1.46853	4.16352e-43	down
cellular nitrogen compound biosynthetic process	EWB00_007445	-1.4945	8.79875e-41	down
cellular nitrogen compound biosynthetic process	EWB00_003787	-1.50932	5.97654e-22	down
cellular nitrogen compound biosynthetic process	EWB00_002548	-1.51668	3.72819e-05	down
cellular nitrogen compound biosynthetic process	EWB00_010738	-1.51707	1.05289e-41	down
cellular nitrogen compound biosynthetic process	EWB00_006801	-1.52106	6.13973e-53	down
cellular nitrogen compound biosynthetic process	EWB00_002543	-1.52434	2.64965e-55	down
cellular nitrogen compound biosynthetic process	EWB00_008106	-1.54894	3.65635e-81	down
cellular nitrogen compound biosynthetic process	EWB00_001106	-1.55941	1.43308e-28	down
cellular nitrogen compound biosynthetic process	EWB00_000446	-1.56105	0.00211661	down
cellular nitrogen compound biosynthetic process	EWB00_006259	-1.56447	6.63321e-20	down
cellular nitrogen compound biosynthetic process	EWB00_004148	-1.56722	2.81049e-28	down
cellular nitrogen compound biosynthetic process	EWB00_011312	-1.56763	2.41921e-59	down
cellular nitrogen compound biosynthetic process	EWB00_006677	-1.59046	2.26633e-50	down
cellular nitrogen compound biosynthetic process	EWB00_002489	-1.59249	6.22193e-56	down
cellular nitrogen compound biosynthetic process	EWB00_001422	-1.59995	5.72689e-55	down
cellular nitrogen compound biosynthetic process	EWB00_008888	-1.60012	3.3769e-16	down
cellular nitrogen compound biosynthetic process	EWB00_000755	-1.61269	4.63919e-18	down
cellular nitrogen compound biosynthetic process	EWB00_000191	-1.61663	6.86611e-72	down
cellular nitrogen compound biosynthetic process	EWB00_003439	-1.61953	5.90037e-48	down
cellular nitrogen compound biosynthetic process	EWB00_004581	-1.62193	3.02481e-57	down
cellular nitrogen compound biosynthetic process	EWB00_007296	-1.62456	2.71342e-34	down
cellular nitrogen compound biosynthetic process	EWB00_006388	-1.65396	7.61804e-46	down
cellular nitrogen compound biosynthetic process	EWB00_002258	-1.67061	0.00145723	down
cellular nitrogen compound biosynthetic process	EWB00_007463	-1.67769	1.58283e-55	down
cellular nitrogen compound biosynthetic process	EWB00_000245	-1.67974	6.4463e-68	down
cellular nitrogen compound biosynthetic process	EWB00_003379	-1.70061	1.08451e-43	down
cellular nitrogen compound biosynthetic process	EWB00_002795	-1.71357	2.73322e-29	down
cellular nitrogen compound biosynthetic process	EWB00_001591	-1.71454	2.67022e-76	down
cellular nitrogen compound biosynthetic process	EWB00_004115	-1.72105	7.46513e-52	down
cellular nitrogen compound biosynthetic process	EWB00_007373	-1.72486	2.9876e-57	down
cellular nitrogen compound biosynthetic process	EWB00_007958	-1.73188	2.57956e-49	down
cellular nitrogen compound biosynthetic process	EWB00_010042	-1.75828	3.37049e-62	down
cellular nitrogen compound biosynthetic process	EWB00_000324	-1.77194	5.16823e-79	down
cellular nitrogen compound biosynthetic process	EWB00_006668	-1.78335	1.13218e-65	down
cellular nitrogen compound biosynthetic process	EWB00_009978	-1.78473	3.91037e-68	down
cellular nitrogen compound biosynthetic process	EWB00_001573	-1.78765	9.41309e-16	down
cellular nitrogen compound biosynthetic process	EWB00_007383	-1.84321	1.86988e-49	down
cellular nitrogen compound biosynthetic process	EWB00_004756	-1.84669	8.53147e-58	down
cellular nitrogen compound biosynthetic process	EWB00_001914	-1.85997	5.92392e-31	down
cellular nitrogen compound biosynthetic process	EWB00_006434	-1.88395	1.29811e-07	down
cellular nitrogen compound biosynthetic process	EWB00_003099	-1.88464	1.0992e-82	down
cellular nitrogen compound biosynthetic process	EWB00_001915	-1.89386	1.15578e-64	down
cellular nitrogen compound biosynthetic process	EWB00_003926	-1.89394	9.28856e-60	down
cellular nitrogen compound biosynthetic process	EWB00_001416	-1.90348	1.87841e-26	down
cellular nitrogen compound biosynthetic process	EWB00_008801	-1.9095	5.90664e-56	down
cellular nitrogen compound biosynthetic process	EWB00_001213	-1.93264	2.13068e-109	down
cellular nitrogen compound biosynthetic process	EWB00_003824	-1.95022	2.36896e-48	down
cellular nitrogen compound biosynthetic process	EWB00_005499	-1.96016	3.78297e-17	down
cellular nitrogen compound biosynthetic process	EWB00_009132	-1.97508	5.19982e-73	down
cellular nitrogen compound biosynthetic process	EWB00_005190	-1.98143	1.70259e-80	down
cellular nitrogen compound biosynthetic process	EWB00_002392	-1.9985	8.67299e-09	down
cellular nitrogen compound biosynthetic process	EWB00_010106	-1.99867	1.00991e-10	down
cellular nitrogen compound biosynthetic process	EWB00_000057	-2.01592	1.15549e-99	down
cellular nitrogen compound biosynthetic process	EWB00_006116	-2.02651	1.89969e-14	down
cellular nitrogen compound biosynthetic process	EWB00_003997	-2.04429	1.11501e-121	down
cellular nitrogen compound biosynthetic process	EWB00_007926	-2.04559	5.09365e-59	down
cellular nitrogen compound biosynthetic process	EWB00_004837	-2.07258	3.0187e-101	down
cellular nitrogen compound biosynthetic process	EWB00_010650	-2.08476	2.86006e-57	down
cellular nitrogen compound biosynthetic process	EWB00_009170	-2.10675	1.51759e-89	down
cellular nitrogen compound biosynthetic process	EWB00_007311	-2.1438	5.51419e-76	down
cellular nitrogen compound biosynthetic process	EWB00_007728	-2.1798	4.79902e-96	down
cellular nitrogen compound biosynthetic process	EWB00_011213	-2.19308	2.13047e-56	down
cellular nitrogen compound biosynthetic process	EWB00_002902	-2.19811	0.000703426	down
cellular nitrogen compound biosynthetic process	EWB00_009007	-2.20001	8.6289e-115	down
cellular nitrogen compound biosynthetic process	EWB00_008881	-2.24013	8.99737e-56	down
cellular nitrogen compound biosynthetic process	EWB00_008158	-2.24154	8.89154e-112	down
cellular nitrogen compound biosynthetic process	EWB00_008992	-2.30182	0.0247268	down
cellular nitrogen compound biosynthetic process	EWB00_002330	-2.75212	1.67394e-51	down
cellular nitrogen compound biosynthetic process	EWB00_001956	-2.80048	8.72563e-43	down
cellular nitrogen compound biosynthetic process	EWB00_003075	-2.92542	3.35842e-103	down
cellular nitrogen compound biosynthetic process	EWB00_001588	-2.97579	0.0332789	down
cellular nitrogen compound biosynthetic process	EWB00_006693	-3.04933	3.8253e-74	down
cellular nitrogen compound biosynthetic process	EWB00_004989	-3.12105	1.96812e-69	down
cellular nitrogen compound biosynthetic process	EWB00_009149	-3.23526	1.00733e-72	down
cellular nitrogen compound biosynthetic process	EWB00_004635	-3.28635	0.000556331	down
cellular nitrogen compound biosynthetic process	EWB00_005777	-3.30687	3.24734e-127	down
cellular nitrogen compound biosynthetic process	EWB00_008527	-3.60713	2.66981e-07	down
cellular nitrogen compound biosynthetic process	EWB00_006322	-3.63513	3.55131e-09	down
cellular nitrogen compound biosynthetic process	EWB00_008116	-3.76981	5.23383e-273	down
cellular nitrogen compound biosynthetic process	EWB00_007069	-3.97493	6.01118e-141	down
cellular nitrogen compound biosynthetic process	EWB00_007124	-4.04658	1.41575e-131	down
cellular nitrogen compound biosynthetic process	EWB00_003148	-4.31018	8.59127e-217	down
cellular nitrogen compound biosynthetic process	EWB00_010382	-4.31915	0.00121215	down
cellular nitrogen compound biosynthetic process	EWB00_006130	-4.50433	9.46012e-118	down
cellular nitrogen compound biosynthetic process	EWB00_009236	-4.57875	2.09659e-06	down
cellular nitrogen compound biosynthetic process	EWB00_005316	-4.62594	2.14602e-14	down
cellular nitrogen compound biosynthetic process	EWB00_008426	-4.88506	1.73444e-202	down
cellular nitrogen compound biosynthetic process	EWB00_001002	-7.35071	0	down
cellular nitrogen compound biosynthetic process	EWB00_007858	-8.04084	5.88273e-129	down
cellular nitrogen compound biosynthetic process	EWB00_010746	-8.08915	0	down
cellular nitrogen compound biosynthetic process	EWB00_003197	-10.2974	2.08111e-28	down
